# Supplementary material for: Nicotinamide (niacin) supplement increases lipid metabolism and ROS‐induced energy disruption in triple‐negative breast cancer: potential for drug repositioning as an anti‐tumor agent
Source: Mol Oncol. 2022 Mar 25;16(9):1795–815. doi: 10.1002/1878-0261.13209 (PMC9067146; doi:10.1002/1878-0261.13209)
Supplement: Supplementary file 6 — Table S2. DEGs between NAM‐treated cells and controls. [file MOL2-16-1795-s009.xlsx]

## Sheet: Description
Supplementary Table S2. Symbols and descriptions of all the DEGs in the three cell types, which were shown in the Venn diagrams in Fig. 2C and D, together with their log2-fold-changes and t-test p-values between nicotinamide-treated cells and non-treated cells. The 40 upregulated and 34 downregulated genes shared in all the three cell types can be found by filtering the DEGs based on ‘up’ and ‘do…

## Sheet: Upregulated genes
Table S2. DEGs between NAM-treated cells and controls
Annotation			Up- or down-regulation			t-test P-value			log2 fold-change
Entrez ID	Gene Symbol	Gene Description	BT20	MDA-MB-231	MDA-MB-468	BT20	MDA-MB-231	MDA-MB-468	BT20	MDA-MB-231	MDA-MB-468
8813	DPM1	dolichyl-phosphate mannosyltransferase subunit 1, catalytic	up	--	--	0.0372731	0.109982	0.208233	0.675541	0.396243	0.733329
57679	ALS2	ALS2, alsin Rho guanine nucleotide exchange factor	up	--	--	0.0242112	0.950139	0.00286794	0.687827	0.112264	0.422116
5166	PDK4	pyruvate dehydrogenase kinase 4	up	up	--	0.00274644	0.00526213	0.0873172	1.13872	1.244	0.553487
3475	IFRD1	interferon related developmental regulator 1	up	--	--	0.00334455	0.478123	0.232382	1.39946	0.271193	0.363303
27072	VPS41	VPS41, HOPS complex subunit	up	--	--	0.00981623	0.07955	0.160042	1.15112	0.567502	0.275337
51533	PHF7	PHD finger protein 7	up	--	--	0.0178498	0.0373986	0.0530783	0.683086	0.565267	0.562725
3423	IDS	iduronate 2-sulfatase	up	--	--	0.0080478	0.344236	0.0300557	0.667454	0.366935	0.48276
2534	FYN	FYN proto-oncogene, Src family tyrosine kinase	up	--	up	0.0241195	0.542217	0.0016371	1.00446	-0.00736161	1.72472
2844	GPR21	G protein-coupled receptor 21	up	--	--	0.00464462	0.517557	0.0870144	0.706553	0.364454	0.23177
51667	NUB1	negative regulator of ubiquitin like proteins 1	up	--	--	0.00484325	0.199766	0.221494	0.601285	0.369769	0.150895
147948	ZNF582	zinc finger protein 582	up	--	up	0.0121812	0.390974	0.0110246	0.640548	0.00761715	0.67358
6591	SNAI2	snail family transcriptional repressor 2	up	--	--	0.0205182	0.0166743	0.994559	0.707982	-0.502946	0
23071	ERP44	endoplasmic reticulum protein 44	up	--	--	0.02753	0.127649	0.0700536	0.863973	0.414298	0.305822
6617	SNAPC1	small nuclear RNA activating complex polypeptide 1	up	down	--	0.00678926	0.0123833	0.57569	1.21077	-0.764202	0.190941
2730	GCLM	glutamate-cysteine ligase modifier subunit	up	--	--	0.00165508	0.171532	0.187043	0.89229	0.381234	0.111295
25901	CCDC28A	coiled-coil domain containing 28A	up	up	--	0.0139805	0.0227709	0.651625	1.5895	0.740085	0.238583
58528	RRAGD	Ras related GTP binding D	up	--	--	0.00677597	0.19124	0.236467	0.978721	0.273588	0.221583
10953	TOMM34	translocase of outer mitochondrial membrane 34	up	--	--	0.00299077	0.82065	0.0403819	0.599003	-0.127891	0.265882
11231	SEC63	SEC63 homolog, protein translocation regulator	up	--	--	0.0322573	0.523604	0.678947	0.758661	-0.146598	-0.225712
3755	KCNG1	potassium voltage-gated channel modifier subfamily G member 1	up	--	--	0.0352298	0.994559	0.613449	1.66606	0	0.0531089
3459	IFNGR1	interferon gamma receptor 1	up	--	--	0.0271498	0.140894	0.728963	0.821069	0.14747	-0.153162
51306	FAM13B	family with sequence similarity 13 member B	up	--	up	0.0304156	0.732207	0.0240136	0.95599	0.494017	0.815236
6301	SARS	seryl-tRNA synthetase	up	--	--	0.00105372	0.807016	0.175376	0.798203	-0.357151	-0.113889
2530	FUT8	fucosyltransferase 8	up	--	--	0.0169108	0.748291	0.00676488	0.637266	-0.0353909	0.498466
535	ATP6V0A1	ATPase H+ transporting V0 subunit a1	up	up	--	0.00385346	0.00393783	0.0741357	0.614833	0.911504	0.486373
11345	GABARAPL2	GABA type A receptor associated protein like 2	up	up	up	0.00567199	0.0399997	0.00703562	0.925148	0.707233	0.732367
8439	NSMAF	neutral sphingomyelinase activation associated factor	up	--	--	0.0267302	0.72466	0.016537	0.606027	-0.0102014	-0.217106
55773	TBC1D23	TBC1 domain family member 23	up	--	--	0.0422955	0.961467	0.500512	0.924875	-0.212261	0.611576
26009	ZZZ3	zinc finger ZZ-type containing 3	up	--	--	0.0472657	0.83623	0.989488	0.970306	-0.114234	0.053491
4238	MFAP3	microfibrillar associated protein 3	up	--	--	0.0372465	0.789006	0.0401513	0.873738	0.317485	0.332376
54802	TRIT1	tRNA isopentenyltransferase 1	up	--	--	0.0331886	0.475379	0.661785	0.693222	-0.0252541	0.0972783
51438	MAGEC2	MAGE family member C2	up	--	up	0.0185186	0.321177	0.0141862	0.823263	0.142144	0.582874
57120	GOPC	golgi associated PDZ and coiled-coil motif containing	up	--	--	0.017033	0.979471	0.560551	0.770275	-0.00480434	0.238695
50484	RRM2B	ribonucleotide reductase regulatory TP53 inducible subunit M2B	up	--	--	0.0276813	0.261862	0.0990157	1.21549	0.657486	0.975462
9709	HERPUD1	homocysteine inducible ER protein with ubiquitin like domain 1	up	--	--	0.00146722	0.496004	0.0665051	1.18435	0.0354619	-0.413161
80143	SIKE1	suppressor of IKBKE 1	up	--	--	0.0223058	0.0161674	0.146316	0.808129	0.324673	0.812471
55761	TTC17	tetratricopeptide repeat domain 17	up	--	--	0.0124641	0.310883	0.325486	0.661635	0.321965	0.100623
10806	SDCCAG8	serologically defined colon cancer antigen 8	up	--	--	0.0108005	0.0321465	0.532345	0.83889	-0.354729	-0.05259
55733	HHAT	hedgehog acyltransferase	up	--	--	0.00566656	0.00342276	0.0215892	0.826403	0.321976	0.294802
26999	CYFIP2	cytoplasmic FMR1 interacting protein 2	up	up	--	0.00196408	0.0077054	0.110613	1.48729	0.892619	0.0165592
4084	MXD1	MAX dimerization protein 1	up	--	--	0.00500665	0.138621	0.0393322	0.856002	0.470578	0.2956
60488	MRPS35	mitochondrial ribosomal protein S35	up	--	--	0.0263069	0.232382	0.303462	0.592547	-0.221639	-0.363927
7771	ZNF112	zinc finger protein 112	up	--	--	0.023286	0.270504	0.684667	0.838964	0.24564	0.381708
9914	ATP2C2	ATPase secretory pathway Ca2+ transporting 2	up	--	up	0.0132161	0.0407035	0.0101036	1.17208	-0.123094	0.651041
28966	SNX24	sorting nexin 24	up	--	--	0.00975516	0.832007	0.12271	0.657951	-0.141554	0.449992
55248	TMEM206	transmembrane protein 206	up	--	up	0.00104185	0.815698	0.0138966	0.758631	-0.178375	0.588654
83641	FAM107B	family with sequence similarity 107 member B	up	--	--	0.016143	0.750821	0.0527027	0.731803	-0.228561	0.546897
10797	MTHFD2	methylenetetrahydrofolate dehydrogenase (NADP+ dependent) 2, methenyltetrahydrofolate cyclohydrolase	up	--	--	0.00146359	0.417958	0.43618	1.47531	0.15502	0.125535
27107	ZBTB11	zinc finger and BTB domain containing 11	up	--	--	0.0372372	0.963436	0.0653169	0.654009	0.101305	0.543142
4756	NEO1	neogenin 1	up	--	up	0.0309021	0.347247	5.06457e-05	0.716663	0.319713	0.686037
4205	MEF2A	myocyte enhancer factor 2A	up	--	--	0.00494846	0.762534	0.740549	0.790982	0.116398	-0.0934872
2182	ACSL4	acyl-CoA synthetase long-chain family member 4	up	--	--	0.00643555	0.542913	0.164205	0.840122	-0.371305	0.461292
27248	ERLEC1	endoplasmic reticulum lectin 1	up	--	--	0.0182522	0.324167	0.283298	0.867946	0.194557	0.397059
55746	NUP133	nucleoporin 133	up	--	--	0.0258333	0.966815	0.831878	0.947806	0.0115126	-0.0374549
5423	POLB	DNA polymerase beta	up	--	up	0.0257868	0.0770376	0.01062	0.764794	0.303805	0.95098
55062	WIPI1	WD repeat domain, phosphoinositide interacting 1	up	--	--	0.007669	0.226445	0.0550647	0.976872	0.0806264	0.259016
10947	AP3M2	adaptor related protein complex 3 mu 2 subunit	up	--	--	0.00585956	0.137594	0.0072292	0.846506	0.510831	0.560228
1258	CNGB1	cyclic nucleotide gated channel beta 1	up	--	--	0.00342261	0.864513	0.0450289	0.593156	0.00106185	0.206908
490	ATP2B1	ATPase plasma membrane Ca2+ transporting 1	up	--	up	0.00965038	0.664645	0.0417636	0.78443	0.404307	0.988462
11320	MGAT4A	mannosyl (alpha-1,3-)-glycoprotein beta-1,4-N-acetylglucosaminyltransferase, isozyme A	up	--	--	0.0277477	0.762586	0.315959	0.815521	0.175989	0.606124
6400	SEL1L	SEL1L ERAD E3 ligase adaptor subunit	up	--	--	0.00949643	0.320341	0.888813	1.02499	0.401381	-0.115749
79041	TMEM38A	transmembrane protein 38A	up	up	--	0.0160518	0.0231677	0.171185	0.940617	0.630717	-0.358427
1183	CLCN4	chloride voltage-gated channel 4	up	down	--	0.00442929	0.00524641	0.0466345	0.955931	-1.11481	-0.300888
9175	MAP3K13	mitogen-activated protein kinase kinase kinase 13	up	--	--	0.00943543	0.015283	0.224013	0.655545	0.439181	0.0722038
7251	TSG101	tumor susceptibility 101	up	--	--	0.0251416	0.00475193	0.036169	0.755372	0.290019	0.373167
3998	LMAN1	lectin, mannose binding 1	up	--	--	0.01837	0.81877	0.57852	0.665187	-0.119413	0.40444
51175	TUBE1	tubulin epsilon 1	up	--	--	0.00447352	0.231884	0.188005	1.53834	0.143021	0.881084
7587	ZNF37A	zinc finger protein 37A	up	--	--	0.00806274	0.883878	0.738313	0.786132	0.0456557	0.0506261
22920	KIFAP3	kinesin associated protein 3	up	--	--	0.00708597	0.0334438	0.469399	1.2117	0.30766	-0.208403
27252	KLHL20	kelch like family member 20	up	--	--	0.0137341	0.51838	0.118515	0.819627	0.30352	0.284236
203427	SLC25A43	solute carrier family 25 member 43	up	--	--	0.00157559	0.961917	0.102503	0.654676	-0.0469685	-0.431836
2260	FGFR1	fibroblast growth factor receptor 1	up	up	--	0.0287427	0.0398442	0.157689	0.694776	0.58127	0.246778
27074	LAMP3	lysosomal associated membrane protein 3	up	up	--	0.00029109	0.00938679	0.00864413	3.02881	1.98773	-0.512791
10529	NEBL	nebulette	up	--	--	0.00164275	0.0363018	0.797315	1.06549	0.11417	-0.153949
57103	TIGAR	TP53 induced glycolysis regulatory phosphatase	up	--	--	0.00613527	0.476997	0.188459	0.714284	0.0872433	0.0673372
27039	PKD2L2	polycystin 2 like 2, transient receptor potential cation channel	up	--	--	0.0269224	0.834924	0.0440307	0.744752	0.226662	0.447065
58476	TP53INP2	tumor protein p53 inducible nuclear protein 2	up	up	--	0.0426758	0.0183445	0.120916	0.727879	1.0378	0.303767
51619	UBE2D4	ubiquitin conjugating enzyme E2 D4 (putative)	up	--	--	0.0128875	0.050683	0.00773371	0.998307	0.400653	0.206371
114880	OSBPL6	oxysterol binding protein like 6	up	--	up	0.00156894	0.653913	0.00338833	1.2704	0.277207	0.894052
56681	SAR1A	secretion associated Ras related GTPase 1A	up	--	--	0.0429152	0.601038	0.262401	0.707164	0.045365	0.139787
11043	MID2	midline 2	up	--	--	0.0171936	0.694185	0.0191585	0.641872	0.116088	0.142038
56650	CLDND1	claudin domain containing 1	up	--	--	0.0457024	0.081769	0.148586	0.742648	0.264992	0.867774
28962	OSTM1	osteopetrosis associated transmembrane protein 1	up	--	up	0.0223697	0.907321	0.0109763	0.707695	0.0420628	1.26959
57092	PCNP	PEST proteolytic signal containing nuclear protein	up	--	--	0.0143384	0.932735	0.592547	0.656917	-0.184179	-0.0696662
11266	DUSP12	dual specificity phosphatase 12	up	--	--	0.0128834	0.0236449	0.592287	0.665236	-0.245108	0.113023
55437	STRADB	STE20-related kinase adaptor beta	up	--	--	0.0167916	0.111043	0.0260825	0.959261	0.490744	0.436984
55322	C5orf22	chromosome 5 open reading frame 22	up	--	--	0.023816	0.310305	0.92972	0.767118	-0.321652	-0.162564
9422	ZNF264	zinc finger protein 264	up	--	--	0.0203591	0.0338722	0.0334069	0.738468	0.336986	0.35196
25978	CHMP2B	charged multivesicular body protein 2B	up	--	--	0.0201342	0.225549	0.140014	0.779438	0.231826	0.37447
22911	WDR47	WD repeat domain 47	up	--	up	0.0154787	0.56614	0.00245869	0.874672	0.293531	0.779988
54700	RRN3	RRN3 homolog, RNA polymerase I transcription factor	up	--	--	0.0168023	0.653316	0.922676	0.772501	0.177824	-0.116714
2060	EPS15	epidermal growth factor receptor pathway substrate 15	up	--	--	0.0360766	0.824403	0.892285	0.656016	-0.0229417	-0.0180856
29887	SNX10	sorting nexin 10	up	--	up	0.0185384	0.59234	0.0148819	1.05667	0.153855	1.47997
56605	ERO1B	endoplasmic reticulum oxidoreductase 1 beta	up	up	up	0.0116869	0.00904133	0.0194602	0.918377	0.824179	0.720114
54469	ZFAND6	zinc finger AN1-type containing 6	up	--	--	0.0468071	0.0297151	0.558483	0.62823	0.463811	0.187742
55787	TXLNG	taxilin gamma	up	--	--	0.0102551	0.540822	0.606102	0.618849	-0.249168	-0.109789
23645	PPP1R15A	protein phosphatase 1 regulatory subunit 15A	up	--	--	0.0271061	0.501126	0.31286	1.46571	-0.0168848	0.104021
51720	UIMC1	ubiquitin interaction motif containing 1	up	--	--	0.0188253	0.509313	0.098371	0.601987	0.0939722	-0.0566632
55608	ANKRD10	ankyrin repeat domain 10	up	--	--	0.00995223	0.238965	0.0561536	0.691163	0.784543	0.631218
54498	SMOX	spermine oxidase	up	--	--	0.0498754	0.0351357	0.19387	0.872005	0.436984	0.465547
79175	ZNF343	zinc finger protein 343	up	--	--	0.0119919	0.599598	0.157051	0.595531	-0.00843926	-0.291031
55857	KIZ	kizuna centrosomal protein	up	--	--	0.045881	0.20174	0.788889	0.605924	0.218735	0.243296
29058	TMEM230	transmembrane protein 230	up	--	--	0.00687143	0.122864	0.461917	0.606301	0.188704	-0.0843736
8315	BRAP	BRCA1 associated protein	up	--	--	0.0335792	0.522591	0.332125	0.73302	-0.0368283	-0.0349665
3476	IGBP1	immunoglobulin binding protein 1	up	--	--	0.0433632	0.0398454	0.493744	0.786802	0.34734	0.174178
10558	SPTLC1	serine palmitoyltransferase long chain base subunit 1	up	--	--	0.0209938	0.591004	0.0543102	0.694147	0.156473	0.419584
55066	PDPR	pyruvate dehydrogenase phosphatase regulatory subunit	up	--	--	0.0343203	0.418751	0.728857	0.782811	0.381672	-0.144252
16	AARS	alanyl-tRNA synthetase	up	--	--	0.00338214	0.601883	0.0160767	1.03657	-0.17603	-0.388001
10683	DLL3	delta like canonical Notch ligand 3	up	--	up	0.0203947	0.664917	0.0106605	0.795489	-0.00182676	0.915487
54517	PUS7	pseudouridylate synthase 7 (putative)	up	--	--	0.0191007	0.236418	0.674449	0.6541	-0.409719	-0.255203
54918	CMTM6	CKLF like MARVEL transmembrane domain containing 6	up	--	--	0.00503617	0.805894	0.261954	0.649441	0.0636537	0.181133
23231	SEL1L3	SEL1L family member 3	up	up	--	0.00224911	0.0468428	0.553088	1.4944	0.847686	0.0714856
7051	TGM1	transglutaminase 1	up	--	down	0.0119529	0.0763251	0.0105984	1.39725	-0.170611	-1.04697
8773	SNAP23	synaptosome associated protein 23	up	--	--	0.0106273	0.804132	0.180233	0.791752	-0.0748283	0.0817888
26227	PHGDH	phosphoglycerate dehydrogenase	up	--	--	0.00377888	0.0974817	0.0265133	0.719425	0.503574	0.323283
55151	TMEM38B	transmembrane protein 38B	up	--	up	0.00326462	0.00528328	0.0156117	0.964156	0.542589	1.01297
28978	TMEM14A	transmembrane protein 14A	up	up	up	0.049866	0.003047	0.011894	0.763193	1.23376	1.03057
988	CDC5L	cell division cycle 5 like	up	--	--	0.0312925	0.580165	0.394703	0.750121	0.238957	0.434992
51100	SH3GLB1	SH3 domain containing GRB2 like, endophilin B1	up	--	--	0.0173657	0.850361	0.212161	0.926136	0.0300531	0.243307
51257	MARCH2	membrane associated ring-CH-type finger 2	up	up	--	0.00863177	0.0488924	0.195017	0.589463	0.901884	0.0888381
9342	SNAP29	synaptosome associated protein 29	up	--	--	0.0053119	0.00246564	0.00710037	0.839663	0.563031	0.481314
25776	CBY1	chibby family member 1, beta catenin antagonist	up	--	--	0.0066144	0.0751255	0.011831	0.997042	0.580377	0.445053
10126	DNAL4	dynein axonemal light chain 4	up	up	--	0.00515782	0.0260475	0.0196305	0.772214	0.923538	0.471277
25809	TTLL1	tubulin tyrosine ligase like 1	up	up	--	0.0132673	0.0392969	0.285872	0.965899	0.744587	-0.131332
63874	ABHD4	abhydrolase domain containing 4	up	up	--	0.0113889	0.00546364	0.830128	0.920744	1.18463	-0.136871
51199	NIN	ninein	up	--	--	0.0232973	0.962937	0.314657	0.818934	0.203248	0.226569
10668	CGRRF1	cell growth regulator with ring finger domain 1	up	--	--	0.0325686	0.295448	0.175249	0.917595	0.0955772	0.303222
5283	PIGH	phosphatidylinositol glycan anchor biosynthesis class H	up	up	up	0.0239332	0.00948197	0.00792211	0.60223	0.621197	0.61498
283578	TMED8	transmembrane p24 trafficking protein family member 8	up	--	--	0.0354455	0.834594	0.0433584	0.605181	-0.154416	0.315798
8846	ALKBH1	alkB homolog 1, histone H2A dioxygenase	up	--	--	0.00778339	0.458723	0.548624	0.934899	0.000143476	0.0583262
51635	DHRS7	dehydrogenase/reductase 7	up	up	--	0.00836396	0.000955026	0.00616828	1.21044	1.39148	0.488924
51527	GSKIP	GSK3B interacting protein	up	--	--	0.0496402	0.0255204	0.168436	1.06288	0.450964	1.03409
57820	CCNB1IP1	cyclin B1 interacting protein 1	up	--	--	0.0181393	0.256038	0.886784	0.799201	0.164005	-0.13014
51098	IFT52	intraflagellar transport 52	up	--	--	0.0463191	0.00922803	0.0844447	0.79074	0.292075	0.422597
6789	STK4	serine/threonine kinase 4	up	--	--	0.00223271	0.898246	0.357979	0.608731	-0.00799273	0.00838933
51012	PRELID3B	PRELI domain containing 3B	up	--	--	0.0440407	0.817086	0.713804	0.845844	-0.0292417	0.312967
57761	TRIB3	tribbles pseudokinase 3	up	up	--	0.00192054	0.0411009	0.2324	1.83982	0.65239	0.410431
9371	KIF3B	kinesin family member 3B	up	--	--	0.0195382	0.329564	0.0354416	0.951105	0.795242	0.352071
182	JAG1	jagged 1	up	--	--	0.0178186	0.116469	0.00501605	0.629011	0.211312	0.548103
5716	PSMD10	proteasome 26S subunit, non-ATPase 10	up	--	--	0.0227907	0.0440098	0.15314	1.03864	0.483908	0.497845
115201	ATG4A	autophagy related 4A cysteine peptidase	up	--	up	0.00781081	0.152459	0.0208981	0.903149	0.229668	0.732114
6907	TBL1X	transducin beta like 1X-linked	up	--	--	0.0102795	0.358473	0.0718968	0.984312	0.129471	-0.208662
56180	MOSPD1	motile sperm domain containing 1	up	--	--	0.0354035	0.718302	0.147876	1.09309	0.112941	0.777076
10389	SCML2	sex comb on midleg like 2 (Drosophila)	up	--	--	0.00401467	0.921583	0.0159871	0.633521	-0.00681235	0.452762
56271	BEX4	brain expressed X-linked 4	up	--	--	0.0104984	0.378805	0.994559	0.926267	0	0
81602	CDADC1	cytidine and dCMP deaminase domain containing 1	up	--	up	0.042833	0.146279	0.00937965	0.635539	0.220408	0.58622
23568	ARL2BP	ADP ribosylation factor like GTPase 2 binding protein	up	--	up	0.0134881	0.225551	0.00221251	1.06285	0.449346	0.867719
51090	PLLP	plasmolipin	up	--	--	0.0105838	0.0295626	0.0241776	0.909705	0.237954	0.370732
29070	CCDC113	coiled-coil domain containing 113	up	--	--	0.00442859	0.0816845	0.642478	1.25884	0.387546	-0.229395
221191	PRSS54	protease, serine 54	up	--	--	0.00527451	0.426155	0.244949	1.24442	0.403475	-0.265747
54550	NECAB2	N-terminal EF-hand calcium binding protein 2	up	--	--	0.0231742	0.00718046	0.0341802	1.05872	0.29197	-0.252009
83693	HSDL1	hydroxysteroid dehydrogenase like 1	up	--	--	0.00457835	0.00102323	0.24315	0.582094	0.46698	0.112207
79719	AAGAB	alpha- and gamma-adaptin binding protein	up	--	--	0.0227722	0.176016	0.139891	0.708053	0.5331	0.259175
7782	SLC30A4	solute carrier family 30 member 4	up	--	--	0.0096126	0.177013	0.259771	1.03819	0.457116	0.155837
26258	BLOC1S6	biogenesis of lysosomal organelles complex 1 subunit 6	up	--	--	0.0315646	0.184871	0.329999	0.688915	-0.337103	-0.456131
50804	MYEF2	myelin expression factor 2	up	--	--	0.0202247	0.620986	0.045247	0.832074	0.229766	0.197864
79752	ZFAND1	zinc finger AN1-type containing 1	up	--	--	0.00971374	0.0531163	0.442624	1.85154	0.639024	0.616885
8767	RIPK2	receptor interacting serine/threonine kinase 2	up	up	--	0.00745861	0.0318984	0.564425	0.649096	0.645932	0.105894
6788	STK3	serine/threonine kinase 3	up	--	--	0.016388	0.233287	0.190273	0.954333	0.0922758	0.422356
23516	SLC39A14	solute carrier family 39 member 14	up	--	--	0.0064628	0.783996	0.0477369	1.03246	-0.228013	0.3889
665	BNIP3L	BCL2 interacting protein 3 like	up	--	--	0.01055	0.977697	0.425647	0.969775	-0.101673	0.213348
23646	PLD3	phospholipase D family member 3	up	up	up	0.0104601	0.00392475	0.008767	1.30207	1.17024	0.649828
26291	FGF21	fibroblast growth factor 21	up	--	--	0.0031953	0.0392995	0.577417	0.999233	0.26804	0.0793654
85865	GTPBP10	GTP binding protein 10	up	--	--	0.024872	0.144438	0.686542	0.693032	-0.308045	0.17484
10282	BET1	Bet1 golgi vesicular membrane trafficking protein	up	--	--	0.0423633	0.148781	0.0674788	0.796932	0.395373	0.8563
10135	NAMPT	nicotinamide phosphoribosyltransferase	up	--	--	0.0497008	0.802005	0.855002	0.699195	-0.158933	0.0944338
858	CAV2	caveolin 2	up	--	--	0.0231341	0.164272	0.52359	0.637353	-0.365411	-0.215591
23554	TSPAN12	tetraspanin 12	up	--	--	0.0485735	0.007561	0.11633	0.619617	0.511976	0.0238536
2887	GRB10	growth factor receptor bound protein 10	up	--	--	0.00689534	0.0693718	0.324398	2.16268	0.340265	0.0695229
55033	FKBP14	FK506 binding protein 14	up	--	--	0.00576161	0.329222	0.273962	0.871171	0.404931	0.0929377
2617	GARS	glycyl-tRNA synthetase	up	--	--	0.00143008	0.446921	0.471	1.09752	-0.397948	-0.321949
8896	BUD31	BUD31 homolog	up	--	--	0.0175358	0.178361	0.0253878	1.07966	0.427262	0.464986
26024	PTCD1	pentatricopeptide repeat domain 1	up	--	--	0.0302048	0.590909	0.0886677	0.945533	0.343202	0.272336
8976	WASL	Wiskott-Aldrich syndrome like	up	--	--	0.00565949	0.331911	0.859713	0.792698	0.295206	-0.0217422
54664	TMEM106B	transmembrane protein 106B	up	--	--	0.0269051	0.0175494	0.204054	1.12974	0.545631	0.649578
196	AHR	aryl hydrocarbon receptor	up	--	--	0.00161997	0.190502	0.323987	1.23392	0.575875	0.498688
5599	MAPK8	mitogen-activated protein kinase 8	up	--	--	0.0211923	0.665241	0.106112	0.72409	-0.0421876	0.326463
54462	CCSER2	coiled-coil serine rich protein 2	up	--	--	0.0217514	0.533094	0.201686	0.638553	-0.205649	-0.471391
9562	MINPP1	multiple inositol-polyphosphate phosphatase 1	up	--	up	0.0267963	0.0727624	0.0336259	0.588682	0.721493	0.751951
6158	RPL28	ribosomal protein L28	up	--	--	0.0191362	0.262874	0.148331	0.875193	0.714751	0.269319
56521	DNAJC12	DnaJ heat shock protein family (Hsp40) member C12	up	--	--	0.0378941	0.113675	0.938115	0.682908	0.0511155	-0.0312008
4591	TRIM37	tripartite motif containing 37	up	--	--	0.0173189	0.57596	0.828698	0.641813	-0.155023	-0.0352778
79665	DHX40	DEAH-box helicase 40	up	--	--	0.0472509	0.300742	0.527115	0.704122	0.258029	0.164628
57508	INTS2	integrator complex subunit 2	up	--	--	0.0419885	0.323571	0.0288174	0.792053	0.64683	0.429714
1362	CPD	carboxypeptidase D	up	--	--	0.00877195	0.499547	0.414309	0.719325	0.408509	0.211858
23531	MMD	monocyte to macrophage differentiation associated	up	--	up	0.0109385	0.00744461	0.00729125	0.850781	0.466216	0.956418
29098	RANGRF	RAN guanine nucleotide release factor	up	--	--	0.00709685	0.744259	0.111364	0.694641	0.288877	0.253737
5376	PMP22	peripheral myelin protein 22	up	--	--	0.0182868	0.00595032	0.800112	0.741784	-0.316767	0.0938789
55161	TMEM33	transmembrane protein 33	up	--	--	0.0188303	0.390528	0.287391	0.587344	-0.166214	0.284133
26511	CHIC2	cysteine rich hydrophobic domain 2	up	--	--	0.00898497	0.733771	0.0673669	0.9878	-0.0937912	0.571561
23158	TBC1D9	TBC1 domain family member 9	up	--	--	0.0216154	0.417576	0.153422	0.89399	0.267858	-0.460115
11275	KLHL2	kelch like family member 2	up	--	up	0.003869	0.0750493	0.0143454	1.20788	0.62183	0.933589
1182	CLCN3	chloride voltage-gated channel 3	up	--	--	0.00470942	0.475935	0.903102	1.0565	0.43795	-0.0962651
2743	GLRB	glycine receptor beta	up	up	--	0.00690178	0.0145644	0.0616695	1.62997	0.739214	0.701404
10553	HTATIP2	HIV-1 Tat interactive protein 2	up	up	--	0.00977829	0.0203506	0.0198375	0.734645	0.83579	0.574853
79864	C11orf63	chromosome 11 open reading frame 63	up	--	--	0.016615	0.697613	0.424275	0.626386	-0.00140798	0.0100912
50862	RNF141	ring finger protein 141	up	up	up	0.0230078	0.00255192	0.0101623	1.18161	1.03143	0.71681
833	CARS	cysteinyl-tRNA synthetase	up	--	--	3.78073e-05	0.425581	0.232663	1.12846	-0.0849243	0.206199
6207	RPS13	ribosomal protein S13	up	--	--	0.0480938	0.383688	0.100309	0.612851	0.218996	0.574983
81566	CSRNP2	cysteine and serine rich nuclear protein 2	up	--	--	0.0169335	0.101249	0.0107981	1.00663	0.447654	0.549155
4048	LTA4H	leukotriene A4 hydrolase	up	--	--	0.0396396	0.00752203	0.078033	0.712167	0.559269	0.391429
1389	CREBL2	cAMP responsive element binding protein like 2	up	--	--	0.00252586	0.00561261	0.167904	0.592065	0.380826	0.240021
81539	SLC38A1	solute carrier family 38 member 1	up	--	--	0.0120304	0.715305	0.767589	0.816759	-0.123571	0.0875082
84519	ACRBP	acrosin binding protein	up	--	--	0.02935	0.00543815	0.0649162	0.760151	0.317421	0.181289
2026	ENO2	enolase 2	up	up	up	0.0145466	0.000881241	0.0204024	1.60435	0.741601	1.46824
26127	FGFR1OP2	FGFR1 oncogene partner 2	up	--	--	0.0285605	0.308784	0.173456	0.671506	0.215112	0.869756
57515	SERINC1	serine incorporator 1	up	--	--	0.0329486	0.194749	0.51844	0.979713	0.433431	0.12793
135114	HINT3	histidine triad nucleotide binding protein 3	up	--	--	0.0112183	0.00852495	0.207372	0.94117	0.462574	-0.597064
135112	NCOA7	nuclear receptor coactivator 7	up	--	--	0.0059085	0.977543	0.662445	1.08058	0.159408	-0.0122305
10090	UST	uronyl 2-sulfotransferase	up	--	--	0.0046741	0.0456813	0.260748	0.858786	0.507382	0.0870704
80329	ULBP1	UL16 binding protein 1	up	--	--	0.000284777	0.114743	0.429565	1.81298	0.0317209	0.0842986
54516	MTRF1L	mitochondrial translational release factor 1 like	up	--	--	0.0215061	0.16493	0.400492	0.588435	-0.324372	0.0256235
11329	STK38	serine/threonine kinase 38	up	--	down	0.0103853	0.80697	0.0394995	0.634084	0.123982	-0.830447
9308	CD83	CD83 molecule	up	--	up	0.00701896	0.0181017	0.035342	1.09815	-0.570934	0.670191
55776	SAYSD1	SAYSVFN motif domain containing 1	up	up	up	0.00867417	0.025363	0.00928129	0.68072	0.948334	0.661597
6206	RPS12	ribosomal protein S12	up	--	--	0.0234628	0.383595	0.345911	0.584829	0.342903	-0.312714
8838	WISP3	WNT1 inducible signaling pathway protein 3	up	--	--	0.00277579	0.726362	0.261069	0.956615	-0.00200884	0.501512
10279	PRSS16	protease, serine 16	up	up	--	0.0024821	0.0434649	0.013994	0.633613	0.871536	0.37487
1839	HBEGF	heparin binding EGF like growth factor	up	down	up	0.012936	0.00909077	0.00580833	0.65577	-1.15537	1.39995
83989	FAM172A	family with sequence similarity 172 member A	up	--	--	0.0160331	0.0821671	0.0941295	0.618897	0.173524	0.124724
6897	TARS	threonyl-tRNA synthetase	up	--	--	0.00231282	0.548338	0.617683	1.15846	-0.264286	0.143855
373	TRIM23	tripartite motif containing 23	up	--	--	0.0328459	0.260094	0.0642735	1.14059	0.222489	0.922983
23548	TTC33	tetratricopeptide repeat domain 33	up	--	--	0.0256859	0.428723	0.184104	0.846181	0.0190028	0.41623
8614	STC2	stanniocalcin 2	up	--	--	0.0244938	0.895099	0.91263	1.11091	-0.0535274	0.0667232
51300	TIMMDC1	translocase of inner mitochondrial membrane domain containing 1	up	up	--	0.0379089	0.0242904	0.161923	0.646498	0.727041	0.386807
84100	ARL6	ADP ribosylation factor like GTPase 6	up	--	--	0.0091021	0.184882	0.0807185	1.2927	0.328181	1.27121
9616	RNF7	ring finger protein 7	up	--	--	0.0293669	0.216362	0.338974	0.596817	0.352292	0.226763
868	CBLB	Cbl proto-oncogene B	up	--	--	0.00166074	0.443086	0.0647058	0.830693	0.0943184	0.287045
55081	IFT57	intraflagellar transport 57	up	up	--	0.0193491	0.010862	0.274896	0.867958	0.762796	0.377939
54946	SLC41A3	solute carrier family 41 member 3	up	--	--	0.00778662	0.078484	0.93113	0.681597	0.428178	0.103169
523	ATP6V1A	ATPase H+ transporting V1 subunit A	up	--	--	0.016586	0.647542	0.888671	0.6159	0.204008	-0.247765
80325	ABTB1	ankyrin repeat and BTB domain containing 1	up	--	--	0.0398576	0.107086	0.11167	0.580667	0.96676	0.788335
51122	COMMD2	COMM domain containing 2	up	--	--	0.0253196	0.887566	0.527049	0.686866	-0.0826954	-0.31682
10289	EIF1B	eukaryotic translation initiation factor 1B	up	--	up	0.0179391	0.134701	0.0337927	0.599296	0.380679	0.694537
54800	KLHL24	kelch like family member 24	up	up	--	0.0086397	0.00750736	0.198983	1.33631	0.75509	0.382618
6787	NEK4	NIMA related kinase 4	up	--	--	0.00736771	0.788489	0.0120977	0.637139	0.126486	0.252984
10254	STAM2	signal transducing adaptor molecule 2	up	--	--	0.0207961	0.177254	0.274177	0.804618	0.587226	0.52544
25801	GCA	grancalcin	up	up	--	0.0248992	0.00873388	0.142259	1.02996	0.832602	0.9009
80219	COQ10B	coenzyme Q10B	up	--	--	0.0109602	0.898683	0.621908	0.613294	0.0563033	-0.0177002
6509	SLC1A4	solute carrier family 1 member 4	up	up	up	0.00489181	0.0354198	0.00406646	1.33992	0.787875	0.835918
6654	SOS1	SOS Ras/Rac guanine nucleotide exchange factor 1	up	--	--	0.0194325	0.820647	0.981305	0.616867	0.0734619	-0.0554686
9167	COX7A2L	cytochrome c oxidase subunit 7A2 like	up	--	up	0.00815559	0.155238	0.0186083	1.00206	0.278341	0.628392
390	RND3	Rho family GTPase 3	up	--	--	0.0176427	0.856808	0.821232	1.2136	-0.211302	0.16871
1386	ATF2	activating transcription factor 2	up	--	--	0.0390388	0.833203	0.637589	0.885785	0.0526321	0.311772
51449	PCYOX1	prenylcysteine oxidase 1	up	--	up	0.00411042	0.0612993	0.047667	0.845246	1.04861	0.616691
65977	PLEKHA3	pleckstrin homology domain containing A3	up	--	--	0.023295	0.0302534	0.0059575	0.610643	0.12347	0.476179
9528	TMEM59	transmembrane protein 59	up	up	--	0.0189583	0.0205813	0.174676	0.888601	0.712164	0.289467
80267	EDEM3	ER degradation enhancing alpha-mannosidase like protein 3	up	--	--	0.0355584	0.511818	0.128044	0.751068	0.394076	0.809823
58480	RHOU	ras homolog family member U	up	--	down	0.0301962	0.742237	0.000240062	0.744839	-0.136055	-0.706168
9181	ARHGEF2	Rho/Rac guanine nucleotide exchange factor 2	up	up	--	0.0373853	0.022262	0.0234586	0.837159	0.960607	0.36289
9829	DNAJC6	DnaJ heat shock protein family (Hsp40) member C6	up	--	--	0.0128029	0.843348	0.0105015	0.693353	0.222251	0.453711
1647	GADD45A	growth arrest and DNA damage inducible alpha	up	--	up	0.0149932	0.0413936	0.00184033	1.25983	0.371863	1.27758
6738	TROVE2	TROVE domain family member 2	up	--	--	0.044135	0.92168	0.339904	0.769057	0.129902	0.502949
10286	BCAS2	BCAS2, pre-mRNA processing factor	up	--	--	0.0442797	0.964965	0.448089	0.84167	-0.204939	0.513833
57568	SIPA1L2	signal induced proliferation associated 1 like 2	up	up	up	0.0311144	0.0462233	0.00951553	0.768061	0.856959	0.815117
59349	KLHL12	kelch like family member 12	up	up	--	0.00850344	0.0177299	0.161077	0.592224	0.796283	0.164882
64175	P3H1	prolyl 3-hydroxylase 1	up	--	up	0.025552	0.0301795	0.022783	0.585359	0.419997	0.931533
8674	VAMP4	vesicle associated membrane protein 4	up	--	--	0.0117191	0.00777219	0.0612214	1.30223	0.45649	0.888126
51611	DPH5	diphthamide biosynthesis 5	up	--	--	0.013039	0.0624943	0.186154	1.18516	0.400511	0.427474
3664	IRF6	interferon regulatory factor 6	up	--	--	0.00775717	0.0374354	0.0321871	0.675912	0.26532	0.333772
23673	STX12	syntaxin 12	up	up	up	0.0108777	0.0257228	0.0440805	0.814249	0.815611	0.635705
51060	TXNDC12	thioredoxin domain containing 12	up	--	up	0.0217868	0.0480757	0.0376599	0.611413	0.459373	0.674127
83479	DDX59	DEAD-box helicase 59	up	--	--	0.0334987	0.00515542	0.148863	0.769406	0.435597	0.557992
22926	ATF6	activating transcription factor 6	up	--	--	0.00503973	0.564422	0.80923	0.992083	0.319633	-0.105493
81847	RNF146	ring finger protein 146	up	--	--	0.0156119	0.0368792	0.192171	0.937116	0.401416	0.699366
10329	TMEM5	transmembrane protein 5	up	--	up	0.0457658	0.228946	0.00917264	0.63935	0.203136	0.720085
10983	CCNI	cyclin I	up	up	--	0.0030223	0.00618166	0.08582	1.00976	0.701884	0.281735
7320	UBE2B	ubiquitin conjugating enzyme E2 B	up	--	--	0.0196598	0.44808	0.0944469	1.04531	0.26844	0.63846
205564	SENP5	SUMO1/sentrin specific peptidase 5	up	--	--	0.00239217	0.702103	0.0146877	0.807982	0.357173	0.385364
54942	FAM206A	family with sequence similarity 206 member A	up	up	--	0.01335	0.0222833	0.630144	0.800253	0.841373	0.228809
92400	RBM18	RNA binding motif protein 18	up	--	--	0.0385322	0.0632105	0.0918107	0.937279	0.246531	0.470898
79695	GALNT12	polypeptide N-acetylgalactosaminyltransferase 12	up	up	--	0.0187229	0.00514657	0.00177847	0.802163	1.10144	0.221978
10577	NPC2	NPC intracellular cholesterol transporter 2	up	--	--	0.0121237	0.048896	0.0199778	0.659569	0.241925	0.532021
55640	FLVCR2	feline leukemia virus subgroup C cellular receptor family member 2	up	--	--	0.00391387	0.39207	0.335389	0.745255	0.00903002	-0.0997058
10936	GPR75	G protein-coupled receptor 75	up	--	--	0.0129815	0.67591	0.585472	0.760313	-0.228253	-0.122885
51646	YPEL5	yippee like 5	up	up	--	0.023343	0.00647615	0.346404	0.72236	0.942682	0.549259
84272	YIPF4	Yip1 domain family member 4	up	--	--	0.0185438	0.0187042	0.183033	0.665509	0.416055	0.448947
54812	AFTPH	aftiphilin	up	--	--	0.0216935	0.922973	0.856853	0.923545	-0.0324729	0.013488
4601	MXI1	MAX interactor 1, dimerization protein	up	--	--	0.00160267	0.131511	0.0613872	0.889097	0.265605	-0.588048
1843	DUSP1	dual specificity phosphatase 1	up	--	--	0.031489	0.670913	0.278757	1.02215	-0.119906	-0.160686
57480	PLEKHG1	pleckstrin homology and RhoGEF domain containing G1	up	--	--	0.0227453	0.452797	0.0151477	0.580049	0.00816113	-0.342529
399979	SNX19	sorting nexin 19	up	--	--	0.0143656	0.45289	0.0392971	0.72459	0.573354	0.342912
6883	TAF12	TATA-box binding protein associated factor 12	up	up	--	0.00873445	0.00241691	0.0542334	0.966256	1.50416	0.588859
80209	PROSER1	proline and serine rich 1	up	--	--	0.0039175	0.631879	0.946169	1.14736	-0.00531374	-0.0747505
51569	UFM1	ubiquitin fold modifier 1	up	--	--	0.022852	0.247918	0.296764	1.02686	0.204903	0.636598
400	ARL1	ADP ribosylation factor like GTPase 1	up	--	--	0.0182957	0.0412741	0.897389	0.726249	0.293075	-0.125768
1191	CLU	clusterin	up	up	up	0.00974239	0.0166954	0.000992058	1.90128	1.8708	1.02085
8795	TNFRSF10B	TNF receptor superfamily member 10b	up	--	--	0.00551418	0.508684	0.0594422	0.940699	0.186863	0.120047
81627	TRMT1L	tRNA methyltransferase 1 like	up	--	--	0.0243154	0.225531	0.220387	0.620469	0.296863	0.582382
1475	CSTA	cystatin A	up	up	up	0.0126293	0.0172183	0.0354417	1.45936	1.46554	1.33743
51029	DESI2	desumoylating isopeptidase 2	up	--	--	0.0309195	0.685563	0.361694	0.689309	-0.160897	0.183401
729230	CCR2	C-C motif chemokine receptor 2	up	--	--	0.00603065	0.277298	0.0272603	1.0153	-0.040113	-0.124819
55791	LRIF1	ligand dependent nuclear receptor interacting factor 1	up	--	--	0.0492183	0.789518	0.53889	1.07348	0.0856851	0.321611
79712	GTDC1	glycosyltransferase like domain containing 1	up	--	--	0.0220124	0.290868	0.350678	0.676943	0.147524	0.000849785
5412	UBL3	ubiquitin like 3	up	up	--	0.00922783	0.00124451	0.0814293	0.691034	0.800422	0.428482
84947	SERAC1	serine active site containing 1	up	--	--	0.00150988	0.687898	0.138401	0.820797	-0.0202236	0.0648166
55975	KLHL7	kelch like family member 7	up	--	--	0.00839592	0.0961592	0.129077	0.97053	0.18912	0.387423
92014	SLC25A51	solute carrier family 25 member 51	up	--	--	0.00436088	0.919721	0.00672702	0.593051	0.0656521	0.41306
5033	P4HA1	prolyl 4-hydroxylase subunit alpha 1	up	--	up	0.00545069	0.0544386	0.0412348	0.988645	0.506421	0.999031
9559	VPS26A	VPS26, retromer complex component A	up	--	--	0.0330465	0.569026	0.518967	0.8761	-0.19485	0.222013
55297	CCDC91	coiled-coil domain containing 91	up	--	--	0.0329846	0.199952	0.555115	0.696461	-0.23389	-0.206261
10133	OPTN	optineurin	up	--	--	0.00484487	0.00773336	0.247317	0.992224	0.317254	-0.219366
85015	USP45	ubiquitin specific peptidase 45	up	--	up	0.0348286	0.102722	0.0411814	0.743415	0.261618	1.00296
2181	ACSL3	acyl-CoA synthetase long-chain family member 3	up	--	--	0.00790864	0.484588	0.615511	1.11469	0.274415	0.1595
116151	FAM210B	family with sequence similarity 210 member B	up	up	--	0.00162615	0.00148157	0.739773	0.841102	0.657568	-0.132967
79183	TTPAL	alpha tocopherol transfer protein like	up	--	--	0.0071918	0.402169	0.0848657	0.897499	0.190475	0.310536
57727	NCOA5	nuclear receptor coactivator 5	up	--	--	0.00440155	0.23933	0.0563704	0.758846	0.530397	0.600313
84969	TOX2	TOX high mobility group box family member 2	up	--	up	0.0214762	0.343327	0.0014097	1.17329	0.120438	0.869659
8675	STX16	syntaxin 16	up	--	--	0.0265271	0.059746	0.0615741	0.753105	0.299699	0.396158
6845	VAMP7	vesicle associated membrane protein 7	up	--	--	0.0459808	0.831431	0.493658	0.803416	-0.178114	0.256093
11017	SNRNP27	small nuclear ribonucleoprotein U4/U6.U5 subunit 27	up	--	up	0.0200817	0.524532	0.0381118	1.00078	-0.0391653	0.832148
5911	RAP2A	RAP2A, member of RAS oncogene family	up	--	--	0.00945171	0.644037	0.226338	0.950712	0.137845	0.643294
7737	RNF113A	ring finger protein 113A	up	--	--	0.0126449	0.25989	0.00916921	0.745121	0.308463	0.19085
51141	INSIG2	insulin induced gene 2	up	--	--	0.0163529	0.771329	0.502069	0.793795	0.104887	0.306139
84938	ATG4C	autophagy related 4C cysteine peptidase	up	--	--	0.0279537	0.875653	0.242614	0.731527	-0.188501	0.60339
10616	RBCK1	RANBP2-type and C3HC4-type zinc finger containing 1	up	up	--	0.0356128	0.00784689	0.232322	0.694806	0.978781	0.149668
56255	TMX4	thioredoxin related transmembrane protein 4	up	up	up	0.00287182	0.00924014	0.00114893	0.627446	0.889513	1.23565
128637	TBC1D20	TBC1 domain family member 20	up	--	--	0.0125982	0.194827	0.0458754	0.725738	0.360409	0.209213
8894	EIF2S2	eukaryotic translation initiation factor 2 subunit beta	up	--	--	0.01562	0.838489	0.942527	0.899293	-0.00930493	-0.030211
9572	NR1D1	nuclear receptor subfamily 1 group D member 1	up	--	down	0.0425558	0.613537	0.0109414	0.730602	-0.244972	-0.819594
112849	L3HYPDH	trans-L-3-hydroxyproline dehydratase	up	up	--	0.0103845	0.0173625	0.0143555	0.688074	1.00377	0.462516
6049	RNF6	ring finger protein 6	up	--	--	0.028034	0.691278	0.197444	1.25094	0.417864	0.558979
8910	SGCE	sarcoglycan epsilon	up	--	--	0.0176493	0.0236278	0.936377	0.586681	0.454384	0.0680629
163131	ZNF780B	zinc finger protein 780B	up	--	--	0.0148796	0.617661	0.622539	0.750517	-0.186173	0.172685
79924	ADM2	adrenomedullin 2	up	--	--	0.0288581	0.0565206	0.0453589	1.61574	0.636516	0.198528
29802	VPREB3	pre-B lymphocyte 3	up	--	--	0.00930417	0.257565	0.615686	1.00884	0.224651	0.132737
468	ATF4	activating transcription factor 4	up	--	--	0.00158661	0.0729208	0.0540133	1.00681	0.324348	0.409678
4189	DNAJB9	DnaJ heat shock protein family (Hsp40) member B9	up	--	--	0.0374766	0.0229478	0.316174	0.899608	0.360243	0.385557
94101	ORMDL1	ORMDL sphingolipid biosynthesis regulator 1	up	--	--	0.0218846	0.142102	0.196952	0.828018	0.434205	0.742707
57045	TWSG1	twisted gastrulation BMP signaling modulator 1	up	--	--	0.012289	0.386787	0.0992901	0.881706	0.376864	0.714425
29767	TMOD2	tropomodulin 2	up	--	--	0.000360258	0.256692	0.0290177	0.835145	0.232989	0.393224
54567	DLL4	delta like canonical Notch ligand 4	up	--	up	0.0273111	0.000794639	0.0135469	0.627079	0.307833	0.721244
79094	CHAC1	ChaC glutathione specific gamma-glutamylcyclotransferase 1	up	up	up	0.00108907	0.0253783	0.0224313	2.31585	0.851758	0.831063
10776	ARPP19	cAMP regulated phosphoprotein 19	up	--	--	0.00319941	0.34969	0.566104	0.638437	-0.375054	-0.0266407
56906	THAP10	THAP domain containing 10	up	--	--	0.0134471	0.0703701	0.395534	1.07959	0.18407	0.242272
84268	RPAIN	RPA interacting protein	up	--	--	0.0397651	0.44274	0.196931	0.8291	0.162469	0.414364
51105	PHF20L1	PHD finger protein 20-like 1	up	--	--	0.0344453	0.743787	0.129425	0.692121	-0.0956509	0.612909
57509	MTUS1	microtubule associated scaffold protein 1	up	--	--	0.0337225	0.288938	0.189157	0.773012	-0.307125	-0.783011
25938	HEATR5A	HEAT repeat containing 5A	up	--	--	0.0451357	0.639667	0.5585	0.612353	0.293063	-0.273691
58533	SNX6	sorting nexin 6	up	--	--	0.037684	0.454725	0.424574	1.16497	0.129145	0.297872
84074	QRICH2	glutamine rich 2	up	up	--	0.0407627	0.00877203	0.0536321	1.06224	0.673189	0.808575
79649	MAP7D3	MAP7 domain containing 3	up	--	--	0.0179351	0.0510418	0.417141	0.660752	-0.724237	0.129392
8226	PUDP	pseudouridine 5'-phosphatase	up	--	--	0.0372051	0.275999	0.0289195	0.594684	0.157036	0.404625
83861	RSPH3	radial spoke 3 homolog	up	up	up	0.0169129	0.00139002	0.00455046	0.671276	1.23661	1.07546
9518	GDF15	growth differentiation factor 15	up	up	down	0.00158818	0.0477058	0.00674297	1.84187	0.943605	-1.038
445	ASS1	argininosuccinate synthase 1	up	--	--	0.015757	0.181332	0.467447	0.650052	0.420218	0.0780954
83667	SESN2	sestrin 2	up	--	--	0.00617382	0.118855	0.0261679	1.73943	0.35943	0.46575
4354	MPP1	membrane palmitoylated protein 1	up	--	--	0.00978352	0.121942	0.0482042	0.773968	0.272824	0.229636
85313	PPIL4	peptidylprolyl isomerase like 4	up	--	--	0.0367595	0.498832	0.773995	0.990946	-0.245069	0.0971649
55902	ACSS2	acyl-CoA synthetase short-chain family member 2	up	up	up	0.00743861	0.00992113	0.00268082	0.980674	0.780117	0.930594
7770	ZNF227	zinc finger protein 227	up	--	--	0.0277103	0.00389903	0.193729	0.964398	0.295562	0.293299
126299	ZNF428	zinc finger protein 428	up	--	--	0.0111387	0.201305	0.0502886	0.7377	0.836347	0.417614
9779	TBC1D5	TBC1 domain family member 5	up	--	--	0.0036709	0.0840372	0.288443	1.24023	0.76997	0.0960871
23473	CAPN7	calpain 7	up	--	--	0.0210676	0.47276	0.0830739	0.708838	0.247602	0.685621
11127	KIF3A	kinesin family member 3A	up	--	--	0.0132373	0.524555	0.0863231	1.02666	0.325372	0.587409
8500	PPFIA1	PTPRF interacting protein alpha 1	up	--	--	0.019822	0.729838	0.264983	0.619823	0.210015	0.0743479
4131	MAP1B	microtubule associated protein 1B	up	--	up	0.014354	0.764897	0.0346259	0.617527	-0.165654	0.719486
55829	SELENOS	selenoprotein S	up	--	--	0.0370437	0.0359543	0.0402611	0.663871	0.48987	0.477206
23167	EFR3A	EFR3 homolog A	up	--	--	0.0314466	0.903839	0.852827	0.734711	-0.00175141	-0.129694
4147	MATN2	matrilin 2	up	down	up	0.039943	0.0481001	0.000289222	0.657523	-0.684195	0.885686
10955	SERINC3	serine incorporator 3	up	--	--	0.00376925	0.249677	0.243941	0.872142	0.44161	0.108345
10810	WASF3	WAS protein family member 3	up	--	--	0.00693249	0.519503	0.0161135	1.05765	0.181528	0.0909021
57511	COG6	component of oligomeric golgi complex 6	up	--	--	0.0306233	0.821637	0.367545	0.753896	0.0668633	0.258379
84707	BEX2	brain expressed X-linked 2	up	up	--	0.00186173	0.00831348	0.00688095	2.91439	1.9178	0.191194
123811	FOPNL	FGFR1OP N-terminal like	up	--	--	0.0310477	0.351961	0.353293	0.717355	-0.272256	-0.0333078
84246	MED10	mediator complex subunit 10	up	--	up	0.00943549	0.160039	0.00700014	0.83381	0.372095	1.01688
694	BTG1	BTG anti-proliferation factor 1	up	up	--	0.0064349	0.0132007	0.440069	1.1363	0.852911	-0.268796
51520	LARS	leucyl-tRNA synthetase	up	--	--	0.0134234	0.979444	0.111061	0.867738	0.00605716	-0.71181
3612	IMPA1	inositol monophosphatase 1	up	--	up	0.027149	0.399859	0.0392017	1.1654	0.295661	0.977098
7428	VHL	von Hippel-Lindau tumor suppressor	up	--	--	0.00924456	0.152158	0.147389	0.645574	0.442959	0.243578
55207	ARL8B	ADP ribosylation factor like GTPase 8B	up	--	--	0.0272031	0.969555	0.572198	0.67872	0.102173	0.16181
56851	EMC7	ER membrane protein complex subunit 7	up	--	--	0.0171951	0.00528332	0.0239478	0.762602	0.316825	0.426958
10390	CEPT1	choline/ethanolamine phosphotransferase 1	up	--	--	0.0144154	0.164347	0.300332	0.939895	0.0708987	0.387027
56907	SPIRE1	spire type actin nucleation factor 1	up	--	--	0.0281865	0.898151	0.66591	0.645007	0.134906	-0.278825
54407	SLC38A2	solute carrier family 38 member 2	up	--	--	0.00163914	0.0838024	0.131948	1.39657	0.813322	0.82814
51054	PLEKHA8P1	pleckstrin homology domain containing A8 pseudogene 1	up	--	--	0.0224402	0.0781301	0.130893	0.696903	0.323236	0.319079
57498	KIDINS220	kinase D interacting substrate 220	up	--	--	0.0306696	0.846881	0.913237	0.688235	0.172337	-0.160517
8565	YARS	tyrosyl-tRNA synthetase	up	--	--	0.00177077	0.784138	0.915601	0.997704	-0.156838	-0.0496514
192670	AGO4	argonaute 4, RISC catalytic component	up	--	--	0.0137675	0.586791	0.174958	0.693917	-0.168168	-0.025983
91408	BTF3L4	basic transcription factor 3 like 4	up	--	--	0.0369258	0.667958	0.491144	0.975645	-0.0161794	0.242212
79070	KDELC1	KDEL motif containing 1	up	--	up	0.0208323	0.832754	0.000640645	0.624285	-0.00715646	1.35961
26578	OSTF1	osteoclast stimulating factor 1	up	--	--	0.0463835	0.0143884	0.0579795	0.627825	0.451955	0.387641
55312	RFK	riboflavin kinase	up	--	up	0.00899494	0.28462	0.0356969	0.736035	0.0957973	0.681799
1514	CTSL	cathepsin L	up	--	--	0.00683306	0.0151773	0.00614157	0.684502	0.575541	0.464935
23287	AGTPBP1	ATP/GTP binding protein 1	up	--	--	0.0309506	0.54594	0.687948	0.973347	-0.306794	-0.0861919
29968	PSAT1	phosphoserine aminotransferase 1	up	--	--	0.000830336	0.521044	0.0823211	2.29633	0.225935	0.37879
81689	ISCA1	iron-sulfur cluster assembly 1	up	--	--	0.0247231	0.158327	0.0910809	0.818138	0.323311	0.407963
8739	HRK	harakiri, BCL2 interacting protein	up	--	--	0.0130102	0.600192	0.100932	0.598268	-0.014418	-0.133829
50640	PNPLA8	patatin like phospholipase domain containing 8	up	--	--	0.0398179	0.0969552	0.191893	0.942358	0.474768	0.95928
26136	TES	testin LIM domain protein	up	--	--	0.00103094	0.851589	0.279958	0.843807	0.0895955	0.115697
6885	MAP3K7	mitogen-activated protein kinase kinase kinase 7	up	--	--	0.0188999	0.614789	0.736989	0.833104	-0.0855015	0.211134
5630	PRPH	peripherin	up	--	--	0.00303567	0.233563	0.014074	1.87173	0.132789	0.227056
7006	TEC	tec protein tyrosine kinase	up	--	--	0.0441776	0.821213	0.0346517	0.899698	0.011598	0.128911
116496	FAM129A	family with sequence similarity 129 member A	up	--	--	0.00199418	0.704255	0.0865616	2.44905	0.341007	0.204867
84804	MFSD9	major facilitator superfamily domain containing 9	up	--	--	0.00281097	0.34608	0.0437159	0.745206	0.119505	0.459523
9648	GCC2	GRIP and coiled-coil domain containing 2	up	--	--	0.0289421	0.586597	0.34068	0.804763	0.251617	0.492858
79074	C2orf49	chromosome 2 open reading frame 49	up	--	--	0.0125884	0.48358	0.24235	0.606633	0.0368767	0.0849897
23479	ISCU	iron-sulfur cluster assembly enzyme	up	--	--	0.0213162	0.590554	0.187807	0.721997	0.0750693	0.436436
160428	ALDH1L2	aldehyde dehydrogenase 1 family member L2	up	--	--	0.0116472	0.859306	0.890859	0.659053	0.0108182	-0.185171
84102	SLC41A2	solute carrier family 41 member 2	up	--	up	0.00809398	0.735699	0.0414092	0.635745	0.188923	0.939018
9882	TBC1D4	TBC1 domain family member 4	up	--	--	0.033659	0.115605	0.340132	0.745554	-0.653107	0.00682804
55213	RCBTB1	RCC1 and BTB domain containing protein 1	up	--	--	0.0095215	0.599426	0.847196	0.746292	0.244937	-0.0156132
1102	RCBTB2	RCC1 and BTB domain containing protein 2	up	up	--	0.00438089	0.00353054	0.196471	1.62983	1.22	0.156864
10457	GPNMB	glycoprotein nmb	up	--	down	0.00312251	0.216019	0.00735632	1.28185	-0.198081	-1.06165
2058	EPRS	glutamyl-prolyl-tRNA synthetase	up	--	--	0.0230111	0.602615	0.256298	1.04811	-0.468622	-0.727501
150472	CBWD2	COBW domain containing 2	up	--	--	0.0267169	0.00925365	0.0730439	1.0461	0.316034	0.641217
10730	YME1L1	YME1 like 1 ATPase	up	--	--	0.0113334	0.829552	0.940862	0.722558	-0.0386111	-0.263462
9314	KLF4	Kruppel like factor 4	up	--	up	0.0224839	0.107038	0.00612729	0.858134	0.218703	0.740293
6812	STXBP1	syntaxin binding protein 1	up	up	up	0.00596156	0.0227076	0.0222406	0.893936	0.87384	0.792443
1317	SLC31A1	solute carrier family 31 member 1	up	--	--	0.00917041	0.53953	0.246056	0.81009	0.202661	-0.11516
55014	STX17	syntaxin 17	up	--	--	0.0204657	0.659769	0.676815	0.785871	0.276275	-0.110547
9550	ATP6V1G1	ATPase H+ transporting V1 subunit G1	up	--	--	0.0228729	0.0218372	0.35942	0.605463	0.468717	0.214797
4609	MYC	MYC proto-oncogene, bHLH transcription factor	up	--	--	0.00406118	0.449837	0.0300712	1.0498	-0.500044	-0.505915
338699	ANKRD42	ankyrin repeat domain 42	up	--	--	0.00863811	0.364687	0.0158827	0.648935	0.297294	0.299987
5547	PRCP	prolylcarboxypeptidase	up	--	--	0.0157997	0.0813995	0.0973822	0.590326	0.164961	0.389207
23650	TRIM29	tripartite motif containing 29	up	--	down	0.0111192	0.00391005	0.00888013	0.630504	-0.481618	-1.12005
56965	PARP6	poly(ADP-ribose) polymerase family member 6	up	--	--	0.00430794	0.0243351	0.840387	0.71261	0.564468	0.0826974
51187	RSL24D1	ribosomal L24 domain containing 1	up	--	--	0.0228495	0.335414	0.43397	1.08611	0.216023	0.552272
9581	PREPL	prolyl endopeptidase-like	up	--	--	0.00997183	0.317545	0.249321	1.36437	0.412143	0.423757
6519	SLC3A1	solute carrier family 3 member 1	up	--	--	0.017925	0.602631	0.283082	1.05166	0.239278	0.320851
84665	MYPN	myopalladin	up	--	--	0.0144252	0.0373679	0.594688	1.12227	-0.162751	-0.0858276
54529	ASNSD1	asparagine synthetase domain containing 1	up	--	--	0.0353597	0.691829	0.820107	0.938876	-0.133607	0.258827
55032	SLC35A5	solute carrier family 35 member A5	up	up	--	0.0276493	0.0243742	0.088109	0.880206	0.711336	0.642623
8654	PDE5A	phosphodiesterase 5A	up	--	--	0.0487363	0.33717	0.762016	0.633269	-0.111785	-0.0109917
8615	USO1	USO1 vesicle transport factor	up	--	--	0.0210286	0.59979	0.780889	0.884945	0.24652	0.145299
144402	CPNE8	copine 8	up	--	--	0.0131415	0.509792	0.422694	0.615639	0.153943	0.147606
58516	FAM60A	family with sequence similarity 60 member A	up	--	--	0.0303714	0.460231	0.253123	0.615686	-0.868171	-0.733995
55500	ETNK1	ethanolamine kinase 1	up	up	--	0.0315673	0.0301474	0.320083	0.637166	0.856697	0.300961
283537	SLC46A3	solute carrier family 46 member 3	up	--	--	0.0046397	0.0757783	0.198598	0.638205	-0.282285	-0.310817
6541	SLC7A1	solute carrier family 7 member 1	up	--	--	0.0285913	0.954671	0.138236	1.42057	0.0251354	0.324807
7009	TMBIM6	transmembrane BAX inhibitor motif containing 6	up	--	--	0.00325943	0.229667	0.0189813	0.638964	0.456019	0.524711
55206	SBNO1	strawberry notch homolog 1	up	--	--	0.0493443	0.560965	0.970576	0.638573	-0.133445	-0.0704366
10150	MBNL2	muscleblind like splicing regulator 2	up	--	--	0.0280097	0.622406	0.498366	0.75442	-0.365839	0.660824
122830	NAA30	N(alpha)-acetyltransferase 30, NatC catalytic subunit	up	--	--	0.0205189	0.705937	0.133222	0.627055	0.110078	0.423432
7453	WARS	tryptophanyl-tRNA synthetase	up	--	--	0.00196294	0.720328	0.0124548	1.63462	-0.114746	-0.444782
6938	TCF12	transcription factor 12	up	--	--	0.0133905	0.893455	0.91507	0.903423	-0.00890711	0
663	BNIP2	BCL2 interacting protein 2	up	--	--	0.0234657	0.317663	0.554744	0.643504	-0.190813	0.200786
49855	SCAPER	S-phase cyclin A associated protein in the ER	up	--	--	0.029969	0.685718	0.873264	0.700037	0.0685667	0.0513662
10099	TSPAN3	tetraspanin 3	up	--	--	0.00222185	0.0248712	0.0114018	0.805664	0.470012	0.375376
91947	ARRDC4	arrestin domain containing 4	up	up	--	0.00685048	0.00463048	0.0974037	1.40971	1.41851	0.844079
79631	EFL1	elongation factor like GTPase 1	up	--	--	0.00388544	0.25454	0.691636	1.18191	0.402797	-0.131185
54957	TXNL4B	thioredoxin like 4B	up	--	up	0.0452044	0.465978	0.00483781	0.760538	-0.140684	0.684675
81631	MAP1LC3B	microtubule associated protein 1 light chain 3 beta	up	--	up	0.00309124	0.0357176	0.00768569	1.20314	0.401835	0.603302
79018	GID4	GID complex subunit 4 homolog	up	--	--	0.00845952	0.276273	0.166903	0.640066	0.154962	0.251739
22901	ARSG	arylsulfatase G	up	--	--	0.0117085	0.72669	0.131744	0.69542	-0.0228702	0.238702
10650	PRELID3A	PRELI domain containing 3A	up	--	--	0.0166318	0.848331	0.145405	0.947706	0.0190962	-0.297927
2589	GALNT1	polypeptide N-acetylgalactosaminyltransferase 1	up	--	--	0.0484757	0.341247	0.334885	0.674298	0.308767	0.628103
5366	PMAIP1	phorbol-12-myristate-13-acetate-induced protein 1	up	--	up	0.04783	0.0598975	0.0173443	0.804727	0.408017	0.856267
57677	ZFP14	ZFP14 zinc finger protein	up	--	--	0.0224431	0.107787	0.745759	0.634682	0.193712	0.188508
8804	CREG1	cellular repressor of E1A stimulated genes 1	up	up	--	0.00345414	0.0110087	0.691439	1.21475	0.848575	-0.277491
84944	MAEL	maelstrom spermatogenic transposon silencer	up	--	--	0.00937406	0.338967	0.87784	1.10986	0.106897	-0.00155295
51093	RRNAD1	ribosomal RNA adenine dimethylase domain containing 1	up	up	up	0.00699056	0.00804053	0.00267886	0.712341	1.65839	0.715319
26092	TOR1AIP1	torsin 1A interacting protein 1	up	--	--	0.000644836	0.165742	0.178157	0.59287	-0.336373	0.14917
7286	TUFT1	tuftelin 1	up	--	--	0.0184488	0.521671	0.177764	0.597485	-0.0498051	0.401528
10456	HAX1	HCLS1 associated protein X-1	up	--	--	0.000935473	0.108606	0.0999373	0.794212	0.216111	0.445549
29097	CNIH4	cornichon family AMPA receptor auxiliary protein 4	up	--	--	0.0382373	0.0584487	0.0832954	0.676569	0.422108	0.697408
55258	THNSL2	threonine synthase like 2	up	--	--	0.00398371	0.512275	0.0384231	0.835688	0.013726	0.477322
84524	ZC3H8	zinc finger CCCH-type containing 8	up	--	--	0.0151546	0.720437	0.218814	0.914219	0.00311834	0.455118
79634	SCRN3	secernin 3	up	--	--	0.0291289	0.276331	0.798415	0.902828	0.113196	0.0175053
493911	PHOSPHO2	phosphatase, orphan 2	up	--	--	0.0164842	0.572679	0.198216	0.657257	0.197003	0.235006
165215	FAM171B	family with sequence similarity 171 member B	up	--	--	0.0031925	0.150472	0.157458	1.53349	0.716895	1.07804
3329	HSPD1	heat shock protein family D (Hsp60) member 1	up	--	--	0.0170825	0.25853	0.595743	0.922019	-0.376349	-0.365414
26154	ABCA12	ATP binding cassette subfamily A member 12	up	--	down	0.0375444	0.336868	0.0241491	0.729651	-0.0099962	-0.607363
84236	RHBDD1	rhomboid domain containing 1	up	--	--	0.00428655	0.216727	0.606751	0.583445	0.303687	0.0637918
5868	RAB5A	RAB5A, member RAS oncogene family	up	--	--	0.026166	0.920149	0.539471	0.693943	0.0730347	0.0318255
85403	EAF1	ELL associated factor 1	up	--	--	0.010033	0.523341	0.0522185	0.966236	0.128477	0.346485
91775	NXPE3	neurexophilin and PC-esterase domain family member 3	up	--	--	0.016268	0.36469	0.189506	0.781501	0.215798	0.206438
7220	TRPC1	transient receptor potential cation channel subfamily C member 1	up	--	up	0.0128833	0.0166785	0.00457074	0.754171	0.535552	0.916563
286676	ILDR1	immunoglobulin like domain containing receptor 1	up	--	--	0.00297594	0.930418	0.0528476	1.69794	0	0.390634
93627	TBCK	TBC1 domain containing kinase	up	--	--	0.0318512	0.0948801	0.182239	0.720174	0.481814	0.281999
493856	CISD2	CDGSH iron sulfur domain 2	up	--	up	0.0235994	0.158182	0.0205904	0.684498	0.500361	0.940196
57721	METTL14	methyltransferase like 14	up	--	--	0.0213769	0.052587	0.230599	0.683519	0.30927	0.448616
83853	ROPN1L	rhophilin associated tail protein 1 like	up	--	up	0.00826866	0.0641307	0.00171745	0.682981	0.913367	0.863488
10184	LHFPL2	lipoma HMGIC fusion partner-like 2	up	--	down	0.000273642	0.430437	0.00878749	0.904076	-0.218358	-0.678547
64839	FBXL17	F-box and leucine rich repeat protein 17	up	--	--	0.0281941	0.803115	0.106294	0.783581	0.190028	0.274381
91272	BOD1	biorientation of chromosomes in cell division 1	up	--	--	0.00821155	0.0662821	0.767242	0.665655	-0.231433	0.160854
51302	CYP39A1	cytochrome P450 family 39 subfamily A member 1	up	--	--	0.0323402	0.536991	0.619092	0.865563	-0.0320965	-0.0434193
10957	PNRC1	proline rich nuclear receptor coactivator 1	up	up	--	0.0202281	0.0226063	0.153316	0.916071	0.995557	0.477405
51390	AIG1	androgen induced 1	up	--	--	0.0283433	0.835913	0.033058	0.599033	-0.166941	0.381928
79034	C7orf26	chromosome 7 open reading frame 26	up	up	up	0.0171122	0.0240097	0.0027125	0.983851	0.935955	0.895151
2631	GBAS	glioblastoma amplified sequence	up	--	--	0.0171732	0.283151	0.841149	0.831608	-0.148933	-0.0794464
5723	PSPH	phosphoserine phosphatase	up	--	--	0.000725131	0.162921	0.103436	0.794683	0.127432	0.29262
30011	SH3KBP1	SH3 domain containing kinase binding protein 1	up	--	--	0.0034956	0.817439	0.0762831	0.792904	-0.027814	0.206413
55086	CXorf57	chromosome X open reading frame 57	up	--	--	0.00900135	0.0913812	0.229734	0.696851	0.351153	0.0389264
51125	GOLGA7	golgin A7	up	--	--	0.00633542	0.054325	0.212216	0.965629	0.123824	0.264136
55638	SYBU	syntabulin	up	--	--	0.026515	0.839556	0.993077	0.586022	-0.225226	0.0164161
114569	MAL2	mal, T-cell differentiation protein 2 (gene/pseudogene)	up	up	--	0.0130826	0.0191711	0.31021	0.952003	0.77094	0.419645
2040	STOM	stomatin	up	--	--	0.00431924	0.613933	0.0734285	0.820737	-0.153316	-0.905407
6835	SURF2	surfeit 2	up	--	--	0.0349189	0.909598	0.143737	0.674836	0.190584	0.468314
774	CACNA1B	calcium voltage-gated channel subunit alpha1 B	up	--	--	0.0452135	0.378805	0.155401	0.626556	0	-0.0105164
22921	MSRB2	methionine sulfoxide reductase B2	up	--	--	0.0101357	0.44988	0.0392041	0.584923	0.233409	0.417947
29982	NRBF2	nuclear receptor binding factor 2	up	--	--	0.0177554	0.489332	0.235281	1.00087	0.140528	0.121993
9118	INA	internexin neuronal intermediate filament protein alpha	up	--	up	0.0164851	0.378805	0.00250874	0.969777	0	0.859513
55327	LIN7C	lin-7 homolog C, crumbs cell polarity complex component	up	--	--	0.00670721	0.563056	0.219804	1.27318	0.447769	0.756498
8501	SLC43A1	solute carrier family 43 member 1	up	--	--	0.00164844	0.319043	0.110207	0.804078	-0.345928	-0.252277
726	CAPN5	calpain 5	up	up	--	0.0348339	0.00642522	0.138994	0.81938	0.963655	0.604203
26229	B3GAT3	beta-1,3-glucuronyltransferase 3	up	up	up	0.0156027	0.031962	0.02007	0.900838	1.35271	0.620991
84866	TMEM25	transmembrane protein 25	up	--	--	0.0406517	0.0618707	0.250232	0.600651	0.757254	0.378235
55002	TMCO3	transmembrane and coiled-coil domains 3	up	--	--	0.0148191	0.128078	0.0182117	0.586334	0.143378	0.453937
4253	MIA2	MIA SH3 domain ER export factor 2	up	--	--	0.0121692	0.708276	0.937804	0.911361	0.0282954	-0.0332393
151242	PPP1R1C	protein phosphatase 1 regulatory inhibitor subunit 1C	up	--	--	0.0239082	0.505586	0.102618	0.617782	-0.0634511	0.0270236
55216	C11orf57	chromosome 11 open reading frame 57	up	--	--	0.023717	0.533103	0.252517	0.669653	0.0795437	0.157879
3606	IL18	interleukin 18	up	up	up	0.00786731	0.00922966	0.0331514	0.845092	1.51476	1.1891
23657	SLC7A11	solute carrier family 7 member 11	up	--	--	0.00162666	0.877432	0.637974	1.82924	0.081737	0.349617
283635	FAM177A1	family with sequence similarity 177 member A1	up	--	up	0.0468022	0.405741	0.0213566	0.585666	0.18607	0.619246
2132	EXT2	exostosin glycosyltransferase 2	up	--	up	0.0030756	0.0410779	0.019044	0.588592	0.346221	0.645913
4306	NR3C2	nuclear receptor subfamily 3 group C member 2	up	--	--	0.0345121	0.145718	0.338713	0.670834	0.350041	-0.100491
5281	PIGF	phosphatidylinositol glycan anchor biosynthesis class F	up	--	--	0.0195479	0.243984	0.166643	0.60945	0.199395	0.519828
80014	WWC2	WW and C2 domain containing 2	up	--	--	0.028057	0.573726	0.613651	0.606037	-0.220918	-0.00237
291	SLC25A4	solute carrier family 25 member 4	up	up	up	0.0148617	0.0255594	0.00664257	0.690437	0.895454	1.07846
196394	AMN1	antagonist of mitotic exit network 1 homolog	up	up	--	0.0314862	0.0151799	0.0907821	0.784313	0.908628	1.03779
60485	SAV1	salvador family WW domain containing protein 1	up	--	--	0.000219823	0.0548299	0.425225	0.729092	-0.216234	-0.152676
64417	TMEM267	transmembrane protein 267	up	--	--	0.0149884	0.139964	0.203166	1.35027	0.237272	0.659843
221336	BEND6	BEN domain containing 6	up	up	--	0.0111211	0.0315571	0.0561091	1.21285	0.650262	0.744929
253635	GPATCH11	G-patch domain containing 11	up	--	up	0.029137	0.767664	0.00538713	0.833659	0.257688	0.632029
120534	ARL14EP	ADP ribosylation factor like GTPase 14 effector protein	up	--	--	0.0393541	0.0853727	0.0931059	0.940773	0.26564	1.04772
79925	SPEF2	sperm flagellar 2	up	--	--	0.0123189	0.0307714	0.0858582	0.727643	0.246939	0.161237
24138	IFIT5	interferon induced protein with tetratricopeptide repeats 5	up	--	down	0.0236942	0.637825	0.0323796	0.753048	-0.174721	-1.40433
3140	MR1	major histocompatibility complex, class I-related	up	--	--	0.00423417	0.0680927	0.277467	0.65537	0.236206	-0.250132
10018	BCL2L11	BCL2 like 11	up	--	--	0.00192596	0.0283269	0.0863457	0.764913	0.540332	0.250394
1047	CLGN	calmegin	up	up	--	0.00378116	0.0499333	0.094019	2.44999	0.605269	0.490689
9481	SLC25A27	solute carrier family 25 member 27	up	--	--	0.014682	0.206108	0.0743342	0.580051	0.483088	0.756313
64795	RMND5A	required for meiotic nuclear division 5 homolog A	up	--	--	0.0121923	0.827137	0.678081	0.779138	0.242725	0.0551349
1054	CEBPG	CCAAT/enhancer binding protein gamma	up	up	--	0.00187904	0.0453476	0.408296	1.82207	0.690219	0.423147
284161	GDPD1	glycerophosphodiester phosphodiesterase domain containing 1	up	up	--	0.00585171	0.0284115	0.367621	0.948171	0.779377	0.345229
116150	NUS1	NUS1 dehydrodolichyl diphosphate synthase subunit	up	--	--	0.0106661	0.292008	0.990173	0.636594	-0.173819	-0.12143
135154	SDHAF4	succinate dehydrogenase complex assembly factor 4	up	--	up	0.00963273	0.193073	0.0198097	0.739672	0.562653	0.839976
219899	TBCEL	tubulin folding cofactor E like	up	--	--	0.0187053	0.559944	0.449439	0.846525	0.0980017	0.122257
56172	ANKH	ANKH inorganic pyrophosphate transport regulator	up	--	--	0.0207634	0.0182341	0.0863028	0.598888	0.423261	0.278732
84897	TBRG1	transforming growth factor beta regulator 1	up	--	--	0.00354958	0.0574683	0.0201395	0.941526	0.279106	0.416424
54463	FAM134B	family with sequence similarity 134 member B	up	--	--	0.0314357	0.0753425	0.879618	0.767032	0.209181	0.0331166
201134	CEP112	centrosomal protein 112	up	--	--	0.0467955	0.643345	0.619757	0.740776	-0.219654	0.0323815
1525	CXADR	coxsackie virus and adenovirus receptor	up	--	--	0.0168459	0.980102	0.797952	0.906109	0.0275438	0.150951
54149	C21orf91	chromosome 21 open reading frame 91	up	--	--	0.0384707	0.809693	0.120048	0.62372	0.235215	1.04858
7508	XPC	XPC complex subunit, DNA damage recognition and repair factor	up	up	--	0.0076533	0.00935892	0.0767054	0.707335	1.02791	0.230529
51244	CCDC174	coiled-coil domain containing 174	up	--	--	0.0216663	0.148157	0.0886746	0.618699	0.179557	0.180849
285381	DPH3	diphthamide biosynthesis 3	up	--	--	0.0247281	0.518763	0.293196	1.13668	-0.186768	0.555088
51560	RAB6B	RAB6B, member RAS oncogene family	up	--	--	0.0160436	0.00494408	0.183347	0.663767	0.425866	0.348987
7071	KLF10	Kruppel like factor 10	up	--	--	0.0030732	0.0679212	0.0257546	0.70746	0.895676	0.436353
158219	TTC39B	tetratricopeptide repeat domain 39B	up	--	--	0.00699213	0.590759	0.0660329	0.599949	0.240919	0.392025
55326	AGPAT5	1-acylglycerol-3-phosphate O-acyltransferase 5	up	--	--	0.0155288	0.249386	0.280693	0.768551	-0.241845	0.272619
6782	HSPA13	heat shock protein family A (Hsp70) member 13	up	--	up	0.00876013	0.337349	0.0410793	1.47916	0.46957	1.28171
6566	SLC16A1	solute carrier family 16 member 1	up	--	--	0.00429479	0.251126	0.0516139	1.26611	0.564366	0.299745
137492	VPS37A	VPS37A, ESCRT-I subunit	up	--	--	0.0116535	0.414874	0.165985	0.818756	0.105057	0.431673
142891	SAMD8	sterile alpha motif domain containing 8	up	--	--	0.0146044	0.513194	0.277106	0.821845	0.190471	0.123352
80223	RAB11FIP1	RAB11 family interacting protein 1	up	--	--	0.0262835	0.112126	0.212579	0.863627	0.526111	-0.0358922
23355	VPS8	VPS8, CORVET complex subunit	up	up	--	0.00915456	0.0434765	0.270399	1.216	0.755877	0.16006
1974	EIF4A2	eukaryotic translation initiation factor 4A2	up	--	--	0.0415063	0.103275	0.260581	0.62856	0.373296	0.468749
9372	ZFYVE9	zinc finger FYVE-type containing 9	up	--	--	0.00863894	0.839562	0.0176115	0.658999	0.190482	-0.167686
1831	TSC22D3	TSC22 domain family member 3	up	up	--	0.000708343	0.0128392	0.213376	0.981409	1.09601	-0.254947
57728	WDR19	WD repeat domain 19	up	up	--	0.0137142	0.00721063	0.359678	0.78686	0.59859	0.347305
138639	PTPDC1	protein tyrosine phosphatase domain containing 1	up	--	--	0.0263728	0.511034	0.404818	0.596721	-0.0862343	0.236705
64849	SLC13A3	solute carrier family 13 member 3	up	up	up	0.00137115	0.0207056	0.00780739	0.827622	0.970137	0.663729
3017	HIST1H2BD	histone cluster 1 H2B family member d	up	up	up	0.00631038	0.00441091	0.0268585	1.98544	2.876	0.710278
8365	HIST1H4H	histone cluster 1 H4 family member h	up	up	--	0.00911881	0.011352	0.521269	1.28395	0.866015	-0.125394
340348	TSPAN33	tetraspanin 33	up	up	--	0.0142842	0.0109206	0.196645	0.915295	0.704729	0.598798
23382	AHCYL2	adenosylhomocysteinase like 2	up	--	--	0.00514609	0.14388	0.879696	0.962062	0.563917	-0.038564
84919	PPP1R15B	protein phosphatase 1 regulatory subunit 15B	up	--	--	0.00443194	0.479385	0.05517	1.08377	0.427367	0.407387
112950	MED8	mediator complex subunit 8	up	--	--	0.007828	0.145238	0.278542	0.681445	0.121099	0.149128
7673	ZNF222	zinc finger protein 222	up	--	--	0.0189192	0.0859413	0.0783597	0.615411	0.204197	0.426797
9619	ABCG1	ATP binding cassette subfamily G member 1	up	--	up	0.0101449	0.0156877	0.00421077	0.844362	0.503151	1.33436
196264	MPZL3	myelin protein zero like 3	up	--	--	0.00291252	0.0170889	0.124103	1.08923	-0.436171	0.17867
51149	MRNIP	MRN complex interacting protein	up	up	--	0.00824034	0.0188467	0.017978	0.741042	1.1132	0.315916
8878	SQSTM1	sequestosome 1	up	up	--	0.0118403	0.0029529	0.179965	0.625664	0.868313	0.173609
51727	CMPK1	cytidine/uridine monophosphate kinase 1	up	--	--	0.0106425	0.621398	0.934824	0.584439	-0.219818	-0.128582
84328	LZIC	leucine zipper and CTNNBIP1 domain containing	up	--	--	0.0139891	0.223788	0.342028	0.704728	0.188215	0.128225
284611	FAM102B	family with sequence similarity 102 member B	up	--	up	0.00508486	0.613837	0.0440081	0.674465	-0.0266695	0.701478
467	ATF3	activating transcription factor 3	up	up	up	0.00444094	0.0406257	0.00234207	2.33074	0.894242	0.752081
163882	CNST	consortin, connexin sorting protein	up	--	--	0.0179061	0.650712	0.48585	0.949085	-0.125721	-0.202089
112942	CFAP36	cilia and flagella associated protein 36	up	up	up	0.00689922	0.0258098	0.0186798	0.987465	0.766614	1.07864
80304	WDCP	WD repeat and coiled coil containing	up	--	up	0.00930407	0.279007	0.0010832	0.990817	0.511354	0.763344
79005	SCNM1	sodium channel modifier 1	up	--	--	0.0234699	0.223918	0.783417	0.601087	-0.368346	0.0190994
8545	CGGBP1	CGG triplet repeat binding protein 1	up	--	--	0.0161269	0.210434	0.232632	1.06229	0.4424	0.533334
151556	GPR155	G protein-coupled receptor 155	up	--	--	0.00149264	0.103064	0.0431029	1.03563	0.394729	0.134298
9076	CLDN1	claudin 1	up	--	--	0.0336855	0.295796	0.156173	1.31063	0.349261	-0.47264
55356	SLC22A15	solute carrier family 22 member 15	up	--	--	0.0148065	0.705198	0.278941	1.07396	-0.191146	0.0368894
64343	AZI2	5-azacytidine induced 2	up	--	--	0.0437273	0.696837	0.776111	0.743431	-0.2799	0.242307
131474	CHCHD4	coiled-coil-helix-coiled-coil-helix domain containing 4	up	--	--	0.0235829	0.0667902	0.0804825	0.588827	-0.123425	0.356867
56648	EIF5A2	eukaryotic translation initiation factor 5A2	up	--	up	0.0116	0.482483	0.00145499	1.20102	-0.0844989	1.19549
151987	PPP4R2	protein phosphatase 4 regulatory subunit 2	up	--	--	0.0413789	0.793601	0.461521	0.73089	-0.227161	0.481189
57406	ABHD6	abhydrolase domain containing 6	up	--	--	0.00479491	0.0388149	0.0216269	0.632486	0.326295	0.575189
7349	UCN	urocortin	up	--	--	0.0483905	0.334729	0.0656495	0.899381	0.571563	0.726022
245711	SPDYA	speedy/RINGO cell cycle regulator family member A	up	--	--	0.0496053	0.587826	0.115271	0.804494	0.109514	0.367409
54585	LZTFL1	leucine zipper transcription factor like 1	up	--	--	0.0182832	0.0400331	0.268188	0.873989	0.23376	0.391395
64769	MEAF6	MYST/Esa1 associated factor 6	up	--	--	0.0142731	0.155149	0.354688	0.635844	0.193609	0.00821895
59343	SENP2	SUMO1/sentrin/SMT3 specific peptidase 2	up	--	--	0.00235372	0.235233	0.0173304	0.81454	0.396088	0.310767
6286	S100P	S100 calcium binding protein P	up	--	--	0.0108371	0.100022	0.0724964	1.23181	0.453348	0.667414
150159	SLC9B1	solute carrier family 9 member B1	up	--	up	0.0368516	0.00195228	0.00622646	0.739893	0.521729	0.847542
22824	HSPA4L	heat shock protein family A (Hsp70) member 4 like	up	--	--	0.0172106	0.673804	0.0853013	0.83704	0.368478	0.656093
401152	C4orf3	chromosome 4 open reading frame 3	up	--	--	0.00410287	0.0965638	0.0892244	0.884986	0.756663	0.574125
79884	MAP9	microtubule associated protein 9	up	--	--	0.0225371	0.347393	0.0517326	1.30568	0.576451	0.707359
26269	FBXO8	F-box protein 8	up	--	--	0.0150423	0.0115252	0.0765618	1.03505	0.490268	0.471036
27236	ARFIP1	ADP ribosylation factor interacting protein 1	up	--	--	0.0370509	0.584874	0.39261	0.726451	0.0245557	0.172664
55751	TMEM184C	transmembrane protein 184C	up	--	--	0.00706355	0.0644985	0.0600352	0.91291	0.847853	0.42347
91942	NDUFAF2	NADH:ubiquinone oxidoreductase complex assembly factor 2	up	--	--	0.0191128	0.548032	0.103735	0.705045	0.0890741	0.627691
153733	CCDC112	coiled-coil domain containing 112	up	--	--	0.0280528	0.68553	0.474007	0.933863	-0.100514	0.299677
134266	GRPEL2	GrpE like 2, mitochondrial	up	--	--	0.0068597	0.072714	0.581116	1.06769	-0.237324	0.173312
153642	ARSK	arylsulfatase family member K	up	--	--	0.00523447	0.0772081	0.0589818	1.24166	0.320105	0.287823
493869	GPX8	glutathione peroxidase 8 (putative)	up	--	--	0.00994964	0.13693	0.543677	1.1271	-0.656934	0.253345
81789	TIGD6	tigger transposable element derived 6	up	--	--	0.0308338	0.00850732	0.156092	0.601819	0.569682	0.327347
57587	CFAP97	cilia and flagella associated protein 97	up	--	--	0.0151097	0.949303	0.74503	0.958987	-0.000453794	0.0360063
134510	UBLCP1	ubiquitin like domain containing CTD phosphatase 1	up	--	--	0.0231397	0.606902	0.277874	1.46613	0.232682	0.765382
153222	CREBRF	CREB3 regulatory factor	up	--	--	0.0277848	0.0849836	0.310688	0.944058	0.328468	0.320741
10466	COG5	component of oligomeric golgi complex 5	up	--	--	0.020915	0.539216	0.899103	0.660204	-0.0211959	-0.0485792
6100	RP9	retinitis pigmentosa 9 (autosomal dominant)	up	--	--	0.00498119	0.100342	0.914055	0.878732	-0.139596	0.0947704
55536	CDCA7L	cell division cycle associated 7 like	up	--	--	0.0136961	0.615975	0.695058	0.598721	-0.177363	0.0665633
92421	CHMP4C	charged multivesicular body protein 4C	up	--	--	0.00654297	0.0939252	0.434084	1.20648	0.262513	0.0346822
90390	MED30	mediator complex subunit 30	up	--	--	0.0289142	0.252068	0.125146	0.666471	0.189848	0.496362
1672	DEFB1	defensin beta 1	up	--	down	0.00792262	0.466663	0.0123019	1.31418	0.231458	-0.600998
8323	FZD6	frizzled class receptor 6	up	--	--	0.0303625	0.580006	0.13991	0.862991	0.257633	0.761359
54704	PDP1	pyruvate dehyrogenase phosphatase catalytic subunit 1	up	--	--	0.0148981	0.256272	0.70661	0.725918	-0.344317	0.112962
4783	NFIL3	nuclear factor, interleukin 3 regulated	up	--	--	0.0106429	0.0267209	0.749804	1.06362	0.503569	0.030365
221656	KDM1B	lysine demethylase 1B	up	--	up	0.0047259	0.0681324	0.0116832	0.89035	0.711737	0.632826
80318	GKAP1	G kinase anchoring protein 1	up	up	--	0.0387348	0.0172269	0.125642	0.768376	1.03465	0.895715
55582	KIF27	kinesin family member 27	up	--	--	0.0277888	0.2963	0.177657	0.674545	0.453183	0.384356
55342	STRBP	spermatid perinuclear RNA binding protein	up	--	--	0.00475855	0.194324	0.785124	0.920832	-0.24594	-0.0101897
94134	ARHGAP12	Rho GTPase activating protein 12	up	--	--	0.027548	0.415881	0.844382	0.843662	0.279318	0.242141
171546	SPTSSA	serine palmitoyltransferase small subunit A	up	--	--	0.010805	0.125639	0.099818	0.721073	0.168882	0.420415
220972	MARCH8	membrane associated ring-CH-type finger 8	up	--	--	0.0272531	0.581068	0.564335	0.598532	0.0113109	0.0639448
221035	REEP3	receptor accessory protein 3	up	--	--	0.00410594	0.0289763	0.0597338	0.804971	0.557698	0.726695
89890	KBTBD6	kelch repeat and BTB domain containing 6	up	--	--	0.00495343	0.145241	0.292303	0.617688	-0.221537	0.0713561
10495	ENOX2	ecto-NOX disulfide-thiol exchanger 2	up	--	--	0.0061245	0.485509	0.332058	0.966909	0.402115	0.0814151
27069	GHITM	growth hormone inducible transmembrane protein	up	--	--	0.00639143	0.142179	0.0428906	1.0107	0.440867	0.267984
53349	ZFYVE1	zinc finger FYVE-type containing 1	up	up	--	0.000947805	0.00684346	0.144602	0.704397	0.829313	0.315915
9317	PTER	phosphotriesterase related	up	--	--	0.0156433	0.54193	0.207183	1.20924	0.316734	0.72931
56935	SMCO4	single-pass membrane protein with coiled-coil domains 4	up	--	--	0.0296134	0.219806	0.480959	0.695038	0.407293	0.0088803
84706	GPT2	glutamic--pyruvic transaminase 2	up	--	--	0.018716	0.782476	0.307739	1.28245	-0.536692	-0.11564
8945	BTRC	beta-transducin repeat containing E3 ubiquitin protein ligase	up	--	--	0.00614162	0.408385	0.229199	0.767788	0.421887	0.106841
55323	LARP6	La ribonucleoprotein domain family member 6	up	up	up	0.00378819	0.00668595	0.00247631	1.52254	0.837517	1.03734
221120	ALKBH3	alkB homolog 3, alpha-ketoglutaratedependent dioxygenase	up	--	--	0.0221972	0.0818949	0.598706	0.814375	0.196847	0.167473
119504	ANAPC16	anaphase promoting complex subunit 16	up	up	--	0.0184562	0.0234132	0.290901	0.60673	0.954304	0.343811
1200	TPP1	tripeptidyl peptidase 1	up	up	--	0.012383	0.0103254	0.161491	0.658944	0.693483	0.230246
119710	C11orf74	chromosome 11 open reading frame 74	up	--	--	0.0175329	0.179891	0.220678	1.18029	0.617557	0.966111
90701	SEC11C	SEC11 homolog C, signal peptidase complex subunit	up	--	up	0.0150146	0.103668	0.0089592	0.878807	0.662552	1.36562
113201	CASC4	cancer susceptibility 4	up	--	--	4.11444e-05	0.106914	0.150893	0.683277	0.590336	0.335957
124491	TMEM170A	transmembrane protein 170A	up	--	up	0.00225567	0.00282428	0.0267234	0.750157	0.54152	0.589016
219988	PATL1	PAT1 homolog 1, processing body mRNA decay factor	up	--	--	0.0146856	0.846645	0.0289491	0.661447	-0.0169836	-0.476324
6809	STX3	syntaxin 3	up	--	--	0.00247933	0.241527	0.00853943	0.987363	0.351031	0.422685
64400	AKTIP	AKT interacting protein	up	--	--	0.0164513	0.235167	0.173821	1.23194	0.252257	0.69375
10982	MAPRE2	microtubule associated protein RP/EB family member 2	up	--	--	0.00394816	0.292996	0.201632	0.611768	0.565906	0.0399665
4141	MARS	methionyl-tRNA synthetase	up	--	--	0.00105614	0.438611	0.429445	1.21397	0.00991324	-0.0664394
64359	NXN	nucleoredoxin	up	--	--	0.0439652	0.459478	0.0792047	0.804134	-0.0356902	0.318127
51129	ANGPTL4	angiopoietin like 4	up	up	--	0.043293	0.0219722	0.0534344	2.1612	2.9335	0.242124
51293	CD320	CD320 molecule	up	--	--	0.00915825	0.670607	0.943854	1.69581	0.257103	-0.02148
147184	TMEM99	transmembrane protein 99	up	--	--	0.00481601	0.222768	0.33079	1.09603	0.436373	0.214928
21	ABCA3	ATP binding cassette subfamily A member 3	up	up	--	0.0382123	0.032957	0.168312	1.27814	0.915279	0.443537
7439	BEST1	bestrophin 1	up	--	--	0.030925	0.0905965	0.34299	0.584598	0.508985	-0.256585
2495	FTH1	ferritin heavy chain 1	up	--	--	0.0195689	0.0906287	0.00340783	0.59659	0.612001	-0.521602
6520	SLC3A2	solute carrier family 3 member 2	up	--	--	0.00133865	0.341303	0.887632	1.1683	0.0140311	0.0697427
956	ENTPD3	ectonucleoside triphosphate diphosphohydrolase 3	up	--	--	0.00767816	0.101729	0.726908	1.24981	0.334779	-0.0544586
54541	DDIT4	DNA damage inducible transcript 4	up	--	--	0.00788044	0.110467	0.966922	2.33111	0.351963	0.0882187
648	BMI1	BMI1 proto-oncogene, polycomb ring finger	up	--	--	0.025705	0.836231	0.177474	0.916042	-0.0240258	0.916764
54899	PXK	PX domain containing serine/threonine kinase like	up	--	--	0.00281037	0.406683	0.0741103	0.961994	0.273572	0.147785
115294	PCMTD1	protein-L-isoaspartate (D-aspartate) O-methyltransferase domain containing 1	up	--	--	0.0182652	0.0243838	0.179392	1.00436	0.453144	0.695158
154007	SNRNP48	small nuclear ribonucleoprotein U11/U12 subunit 48	up	--	--	0.0259576	0.87202	0.0341484	0.892014	0.0679699	0.542519
9122	SLC16A4	solute carrier family 16 member 4	up	--	--	0.00455334	0.906756	0.129102	1.58357	-0.0615838	0.32737
11142	PKIG	cAMP-dependent protein kinase inhibitor gamma	up	--	--	0.00340425	0.491427	0.807017	0.919987	0.124183	0.0755957
153241	CEP120	centrosomal protein 120	up	--	--	0.035244	0.944373	0.647536	0.766464	0.0226598	0.300986
7336	UBE2V2	ubiquitin conjugating enzyme E2 V2	up	--	--	0.0404337	0.752288	0.163885	1.12253	0.094614	0.999337
23099	ZBTB43	zinc finger and BTB domain containing 43	up	--	--	0.0147934	0.873114	0.182387	0.752372	0.13465	0.0662452
90693	CCDC126	coiled-coil domain containing 126	up	--	up	0.0186893	0.00291274	0.017444	0.965963	0.451123	1.15971
9197	SLC33A1	solute carrier family 33 member 1	up	--	--	0.039623	0.148583	0.103022	0.693111	0.357617	0.299128
200894	ARL13B	ADP ribosylation factor like GTPase 13B	up	--	--	0.0289892	0.676238	0.0808528	0.794122	0.230825	0.554127
93380	MMGT1	membrane magnesium transporter 1	up	--	--	0.00579893	0.637564	0.422292	1.28965	-0.083858	-0.103514
25932	CLIC4	chloride intracellular channel 4	up	--	--	0.00104147	0.988804	0.411447	1.71941	-0.162211	-0.0498354
196074	METTL15	methyltransferase like 15	up	--	--	0.011962	0.350453	0.346251	0.652922	0.180998	0.367888
123207	C15orf40	chromosome 15 open reading frame 40	up	--	--	0.00630166	0.0235537	0.0150754	0.742743	0.325355	0.246975
7580	ZNF32	zinc finger protein 32	up	--	--	0.0094299	0.101636	0.646918	0.89116	0.47411	0.145309
55454	CSGALNACT2	chondroitin sulfate N-acetylgalactosaminyltransferase 2	up	--	--	0.0084175	0.234509	0.0255958	1.19286	0.714312	0.493927
10746	MAP3K2	mitogen-activated protein kinase kinase kinase 2	up	--	--	0.0158185	0.92451	0.448719	0.634714	0.0601812	0.229106
201799	TMEM154	transmembrane protein 154	up	--	--	0.00529585	0.402887	0.497738	0.706976	-0.233443	0.0880439
214	ALCAM	activated leukocyte cell adhesion molecule	up	--	--	0.00832155	0.222421	0.652041	0.724583	-0.611783	-0.213903
7532	YWHAG	tyrosine 3-monooxygenase/tryptophan 5-monooxygenase activation protein gamma	up	--	--	0.0433448	0.906654	0.874089	0.58467	0.041859	-0.0823582
140838	NANP	N-acetylneuraminic acid phosphatase	up	--	--	0.00494894	0.547478	0.421975	0.588841	-0.199939	0.119215
2720	GLB1	galactosidase beta 1	up	up	--	0.00405653	0.0105948	0.0534389	0.580988	0.628905	0.235587
9482	STX8	syntaxin 8	up	--	--	0.0214682	0.365237	0.0304832	1.35365	0.337481	0.535498
166614	DCLK2	doublecortin like kinase 2	up	--	up	0.0346387	0.159986	0.00594753	1.19224	0.360286	0.629754
130827	TMEM182	transmembrane protein 182	up	--	--	0.0144526	0.838115	0.56258	0.836722	-0.0565084	0.0103278
164832	LONRF2	LON peptidase N-terminal domain and ring finger 2	up	--	--	0.0215722	0.0516007	0.877102	0.727393	0.894899	0
53343	NUDT9	nudix hydrolase 9	up	--	--	0.00754556	0.00433608	0.533292	0.933274	0.423372	0.165451
98	ACYP2	acylphosphatase 2	up	--	up	0.00762744	0.111844	0.0134576	1.12964	0.918926	0.809442
84864	RIOX2	ribosomal oxygenase 2	up	--	--	0.0249942	0.0556017	0.671978	0.673145	-0.491344	-0.0765477
79188	TMEM43	transmembrane protein 43	up	--	--	0.00975241	0.76848	0.770545	0.615968	-0.23352	-0.0267478
84437	MSANTD4	Myb/SANT DNA binding domain containing 4 with coiled-coils	up	--	--	0.0222747	0.862071	0.128558	1.0196	0.0575959	0.521694
90338	ZNF160	zinc finger protein 160	up	--	--	0.0337694	0.384266	0.133492	0.594019	0.373386	0.164064
10761	PLAC1	placenta specific 1	up	--	--	0.00635274	0.241868	0.542239	0.797552	0.10207	-0.0296999
55006	TRMT61B	tRNA methyltransferase 61B	up	--	--	0.01403	0.0109649	0.182968	0.775198	0.502785	0.40759
79095	C9orf16	chromosome 9 open reading frame 16	up	--	up	0.0154813	0.178983	0.0242093	0.709332	0.727293	0.58182
118812	MORN4	MORN repeat containing 4	up	--	--	0.000941398	0.144776	0.105032	0.940847	0.272761	0.242045
5481	PPID	peptidylprolyl isomerase D	up	--	--	0.00756856	0.419983	0.0763722	0.809396	0.250592	0.43656
2110	ETFDH	electron transfer flavoprotein dehydrogenase	up	up	up	0.0265583	0.0241151	0.0279535	0.977678	0.811363	0.7909
5356	PLRG1	pleiotropic regulator 1	up	--	--	0.0200244	0.935534	0.892402	1.17933	0.0632249	0.181781
344887	NMRAL2P	NmrA like redox sensor 2, pseudogene	up	--	--	0.00375954	0.364076	0.939816	0.774629	0.408024	-0.102794
163255	ZNF540	zinc finger protein 540	up	--	--	0.00448995	0.0503916	0.336041	0.743252	0.196267	0.312125
5621	PRNP	prion protein	up	--	--	0.00434503	0.282391	0.0170696	0.805632	0.396838	0.479271
83452	RAB33B	RAB33B, member RAS oncogene family	up	up	up	0.00209251	0.0154457	0.0323705	0.822994	0.633525	0.664674
8462	KLF11	Kruppel like factor 11	up	--	--	0.00384121	0.461591	0.0663708	0.625974	0.0726662	-0.496904
51315	KRCC1	lysine rich coiled-coil 1	up	up	--	0.0118293	0.0136844	0.255053	1.9221	1.43268	0.737407
54205	CYCS	cytochrome c, somatic	up	--	--	0.0421412	0.243639	0.334697	0.788733	-0.397757	0.434325
3400	ID4	inhibitor of DNA binding 4, HLH protein	up	--	--	0.0281705	0.147601	0.202626	1.04413	0.104319	0.473255
220136	CFAP53	cilia and flagella associated protein 53	up	up	up	0.047819	0.00113597	0.0149979	0.677169	0.757913	0.771379
150678	COPS9	COP9 signalosome subunit 9	up	--	up	0.0322413	0.540651	0.033174	0.722823	0.556076	0.708113
26960	NBEA	neurobeachin	up	--	--	0.0191475	0.256838	0.33745	0.652735	0.224232	0.104694
79877	DCAKD	dephospho-CoA kinase domain containing	up	up	--	0.0108299	0.00937558	0.0968567	0.833692	0.882616	0.37451
9657	IQCB1	IQ motif containing B1	up	--	--	0.0296262	0.217988	0.912794	0.674996	-0.546276	0.0899153
49854	ZBTB21	zinc finger and BTB domain containing 21	up	--	--	0.0218266	0.746032	0.197942	0.820563	0.232238	0.512581
64801	ARV1	ARV1 homolog, fatty acid homeostasis modulator	up	up	--	0.0447107	0.0153613	0.359917	0.650354	0.719801	0.367574
10209	EIF1	eukaryotic translation initiation factor 1	up	--	--	0.00221748	0.00113721	0.0473959	0.939605	0.534255	0.493748
84984	CEP19	centrosomal protein 19	up	--	up	0.0167721	0.0158759	0.000564364	0.658329	0.520529	1.2202
253512	SLC25A30	solute carrier family 25 member 30	up	--	up	0.0136779	0.654569	0.00606256	0.850304	0.284044	0.588434
10333	TLR6	toll like receptor 6	up	--	--	0.00685856	0.983793	0.568969	0.857012	0.192737	-0.228764
148014	TTC9B	tetratricopeptide repeat domain 9B	up	--	--	0.0198602	0.82475	0.489479	0.624661	-0.066732	0.285092
153339	TMEM167A	transmembrane protein 167A	up	--	--	0.0340089	0.900508	0.193459	0.78426	-0.125698	0.688077
152815	THAP6	THAP domain containing 6	up	--	--	0.0406532	0.48262	0.0858364	0.783229	0.225233	0.254717
253980	KCTD13	potassium channel tetramerization domain containing 13	up	up	--	0.0337927	0.0234798	0.0777148	0.598869	0.906206	0.483377
7189	TRAF6	TNF receptor associated factor 6	up	--	--	0.00895045	0.479859	0.222148	0.596647	0.28085	0.0769769
22843	PPM1E	protein phosphatase, Mg2+/Mn2+ dependent 1E	up	--	--	0.00402807	0.440058	0.212466	0.877259	0.209004	0.217466
1649	DDIT3	DNA damage inducible transcript 3	up	up	--	0.00372064	0.0441232	0.113158	2.52992	0.804822	0.812291
5870	RAB6A	RAB6A, member RAS oncogene family	up	--	--	0.00162743	0.42268	0.3491	0.691283	-0.318038	-0.501483
2072	ERCC4	ERCC excision repair 4, endonuclease catalytic subunit	up	--	--	0.0270815	0.701296	0.287371	0.630958	0.187692	-0.0106188
100128782	LINC00476	long intergenic non-protein coding RNA 476	up	--	up	0.0111862	0.202244	0.00314366	0.596159	0.349475	0.861812
375757	SWI5	SWI5 homologous recombination repair protein	up	up	--	0.0132346	0.0285907	0.023922	0.590981	0.766583	0.273241
3234	HOXD8	homeobox D8	up	--	--	0.0263774	0.378805	0.994559	1.07878	0	0
163259	DENND2C	DENN domain containing 2C	up	--	--	0.019521	0.396501	0.00496432	0.847211	0.28968	0.476692
26471	NUPR1	nuclear protein 1, transcriptional regulator	up	--	--	0.00921975	0.483924	0.13183	1.18636	0.0620469	-0.224357
664	BNIP3	BCL2 interacting protein 3	up	--	--	0.00874616	0.736762	0.0347239	0.766467	-0.147371	0.425357
114926	SMIM19	small integral membrane protein 19	up	--	--	0.0299359	0.181498	0.111093	0.725959	0.436303	0.642606
342908	ZNF404	zinc finger protein 404	up	--	--	0.0287021	0.0769934	0.393488	0.77626	0.481733	0.792679
79369	B3GNT4	UDP-GlcNAc:betaGal beta-1,3-N-acetylglucosaminyltransferase 4	up	--	--	0.0271306	0.297579	0.0614182	0.582171	0.375502	0.288772
161176	SYNE3	spectrin repeat containing nuclear envelope family member 3	up	--	--	0.0291862	0.269887	0.449925	0.80408	-0.132188	-0.248045
84002	B3GNT5	UDP-GlcNAc:betaGal beta-1,3-N-acetylglucosaminyltransferase 5	up	--	--	0.0285428	0.690022	0.0734654	0.898281	-0.0788508	0.46216
80230	RUFY1	RUN and FYVE domain containing 1	up	--	--	0.00368108	0.0007637	0.0481405	0.75169	0.530542	0.244042
157769	FAM91A1	family with sequence similarity 91 member A1	up	--	--	0.0167527	0.889644	0.0969997	0.853527	0.131343	0.765403
253461	ZBTB38	zinc finger and BTB domain containing 38	up	--	--	0.0114615	0.538736	0.493706	0.939783	-0.283531	-0.183147
10425	ARIH2	ariadne RBR E3 ubiquitin protein ligase 2	up	--	--	0.000360207	0.644441	0.0139204	0.643473	-0.018117	0.23249
401474	SAMD12	sterile alpha motif domain containing 12	up	--	--	0.0345642	0.40627	0.0713053	0.605068	-0.204679	-0.551657
30832	ZNF354C	zinc finger protein 354C	up	--	up	0.0438682	0.434832	0.0334065	0.787272	0.305749	0.646252
6232	RPS27	ribosomal protein S27	up	--	--	0.0407832	0.198367	0.101282	0.588101	0.347883	0.80305
85460	ZNF518B	zinc finger protein 518B	up	--	--	0.0224572	0.592538	0.564309	0.864174	-0.0787377	0.135466
282679	AQP11	aquaporin 11	up	--	up	0.00666406	0.0167629	0.00966678	0.842952	0.419526	0.938277
389072	PLEKHM3	pleckstrin homology domain containing M3	up	--	--	0.0144198	0.719019	0.134007	0.587957	0.154011	-0.32669
2081	ERN1	endoplasmic reticulum to nucleus signaling 1	up	--	--	0.0371349	0.0469792	0.024324	0.93776	0.342477	0.274865
200895	DHFR2	dihydrofolate reductase 2	up	up	--	0.00380257	0.0169471	0.00296427	0.588528	0.761046	0.563495
100286922	LOC100286922	DnaJ heat shock protein family (Hsp40) member B3 pseudogene	up	--	--	0.0328587	0.994559	0.375297	0.999633	0	0
114932	MRFAP1L1	Morf4 family associated protein 1 like 1	up	--	--	0.024043	0.0179393	0.439134	0.754886	0.474408	0.239334
144348	ZNF664	zinc finger protein 664	up	--	--	0.00231202	0.979833	0.5388	0.637111	0.13558	0.0065583
79571	GCC1	GRIP and coiled-coil domain containing 1	up	up	--	0.0086995	0.0136522	0.0284952	0.616633	0.746675	0.441107
79738	BBS10	Bardet-Biedl syndrome 10	up	--	--	0.0389231	0.0584971	0.207415	0.609538	0.508809	0.624045
8575	PRKRA	protein activator of interferon induced protein kinase EIF2AK2	up	--	--	0.00891968	0.821972	0.0915943	0.744628	0.0619794	0.23065
166815	TIGD2	tigger transposable element derived 2	up	--	--	0.0165857	0.513801	0.550178	0.930013	-0.0078787	-0.144448
51276	ZNF571	zinc finger protein 571	up	--	--	0.0201724	0.0427411	0.549398	0.607018	0.210777	0.152975
374986	MIGA1	mitoguardin 1	up	--	--	0.0119261	0.527224	0.0486248	0.65431	0.398294	0.406269
221687	RNF182	ring finger protein 182	up	--	--	0.0028055	0.364362	0.0194378	0.580313	0.0789787	0.229606
8334	HIST1H2AC	histone cluster 1 H2A family member c	up	up	up	0.00435753	0.00339861	0.0136778	1.65682	3.17805	1.14157
151963	MB21D2	Mab-21 domain containing 2	up	down	--	0.0047392	0.00082055	0.110052	0.584837	-0.784045	0.17726
84622	ZNF594	zinc finger protein 594	up	--	--	0.0379295	0.789319	0.123103	0.846797	0.0548548	0.0920262
84333	PCGF5	polycomb group ring finger 5	up	--	--	0.0180872	0.885804	0.584981	0.978703	-0.105827	0.0920441
124961	ZFP3	ZFP3 zinc finger protein	up	--	--	0.0134749	0.28224	0.0195287	0.819481	0.373417	0.3003
55783	CMTR2	cap methyltransferase 2	up	--	--	0.0463594	0.8549	0.261399	0.665787	0.0104559	0.704268
166379	BBS12	Bardet-Biedl syndrome 12	up	--	--	0.0285657	0.165802	0.487634	1.05418	0.390539	-0.0870544
25994	HIGD1A	HIG1 hypoxia inducible domain family member 1A	up	--	--	0.0495691	0.678572	0.161138	0.717377	0.143679	0.562097
79692	ZNF322	zinc finger protein 322	up	--	--	0.0448281	0.226312	0.163685	0.741018	0.27254	0.620189
388341	LRRC75A	leucine rich repeat containing 75A	up	--	--	0.0277556	0.421237	0.177619	0.716829	0.298101	0.427806
286451	YIPF6	Yip1 domain family member 6	up	--	--	0.0193251	0.18731	0.235549	0.684072	0.197484	0.310621
84967	LSM10	LSM10, U7 small nuclear RNA associated	up	--	--	0.00624091	0.185833	0.0918083	0.597019	0.406059	0.176241
134553	C5orf24	chromosome 5 open reading frame 24	up	--	--	0.00860328	0.361824	0.0929117	0.59361	0.302938	0.374544
91050	CCDC149	coiled-coil domain containing 149	up	--	--	0.00863728	0.0151039	0.466337	0.967027	0.397063	-0.361555
161291	TMEM30B	transmembrane protein 30B	up	--	--	0.0409659	0.0386408	0.0190073	0.645232	0.1034	0.567951
11257	TP53TG1	TP53 target 1 (non-protein coding)	up	--	--	0.0260521	0.0996055	0.00637647	0.741345	0.355158	0.472448
6472	SHMT2	serine hydroxymethyltransferase 2	up	--	--	0.00668793	0.690565	0.569744	0.683194	-0.442607	0.0565555
10159	ATP6AP2	ATPase H+ transporting accessory protein 2	up	--	--	0.0188603	0.0129668	0.092648	0.766297	0.488764	0.237321
54059	YBEY	ybeY metallopeptidase (putative)	up	--	up	0.0083015	0.478175	0.00269258	0.659235	0.497688	0.815892
22906	TRAK1	trafficking kinesin protein 1	up	--	--	0.030328	0.905314	0.214125	0.616928	0.00103901	-0.311852
7267	TTC3	tetratricopeptide repeat domain 3	up	--	--	0.0126582	0.935108	0.567711	0.889556	-0.00135819	0.338312
64746	ACBD3	acyl-CoA binding domain containing 3	up	--	--	0.0127377	0.720401	0.946251	0.627167	0.0688733	0.00916919
126637	TCHHL1	trichohyalin like 1	up	--	down	0.018714	0.371516	0.00461643	0.834728	0	-0.658488
10473	HMGN4	high mobility group nucleosomal binding domain 4	up	--	--	0.0056776	0.29177	0.146534	0.74151	0.254494	0.196697
389337	ARHGEF37	Rho guanine nucleotide exchange factor 37	up	--	--	0.0482469	0.0824632	0.777038	0.765192	0.32689	-0.0109572
9831	ZNF623	zinc finger protein 623	up	--	--	0.0110398	0.822555	0.673438	0.590021	0.0660268	-0.0206035
54855	FAM46C	family with sequence similarity 46 member C	up	--	up	0.00262869	0.105662	0.00171724	1.28017	0.389214	1.19995
493753	COA5	cytochrome c oxidase assembly factor 5	up	--	--	0.044252	0.0566086	0.226179	0.745029	0.703071	0.695929
84193	SETD3	SET domain containing 3	up	--	--	0.00656174	0.0392978	0.66019	0.61458	-0.410445	-0.23102
130502	TTC32	tetratricopeptide repeat domain 32	up	up	up	0.0157796	0.0105733	0.0165527	1.23712	1.08992	1.12332
7113	TMPRSS2	transmembrane protease, serine 2	up	up	--	0.00104041	0.00766945	0.00344339	0.812122	0.686857	-0.518381
5504	PPP1R2	protein phosphatase 1 regulatory inhibitor subunit 2	up	--	--	0.00562816	0.0128438	0.152719	0.796998	0.205179	0.371322
340542	BEX5	brain expressed X-linked 5	up	--	--	0.0289088	0.114799	0.994559	0.627306	0.103518	0
11260	XPOT	exportin for tRNA	up	--	--	0.0061281	0.836626	0.871077	1.09356	-0.182196	-0.199466
619189	SERINC4	serine incorporator 4	up	--	--	0.00447631	0.0160963	0.828692	0.631376	0.504998	-0.121455
146198	ZFP90	ZFP90 zinc finger protein	up	--	--	0.00877567	0.1562	0.0312021	0.750649	0.217203	0.255589
131583	FAM43A	family with sequence similarity 43 member A	up	--	--	0.0485278	0.275432	0.0206773	1.37537	0.352483	0.475714
267002	PGBD2	piggyBac transposable element derived 2	up	up	up	0.00772048	0.00363496	0.00188076	1.0134	0.703504	0.790642
285755	PPIL6	peptidylprolyl isomerase like 6	up	up	--	0.0123433	0.0342829	0.0215238	0.595974	0.782077	0.398199
6948	TCN2	transcobalamin 2	up	--	down	0.0104647	0.00609032	0.0243174	0.7243	-0.346205	-1.39809
123283	TARSL2	threonyl-tRNA synthetase like 2	up	--	--	0.0353994	0.46213	0.0173646	0.584909	-0.0661345	0.503773
3665	IRF7	interferon regulatory factor 7	up	up	--	0.0479322	0.0162154	0.0415367	1.05732	2.11316	-0.410401
79184	BRCC3	BRCA1/BRCA2-containing complex subunit 3	up	--	--	0.0478973	0.589796	0.913459	0.592268	0.0207459	0.0591641
89782	LMLN	leishmanolysin like peptidase	up	--	--	0.012463	0.62304	0.086244	0.640434	0.467059	0.152523
79896	THNSL1	threonine synthase like 1	up	up	--	0.0200989	0.00180547	0.27567	0.865091	0.860824	0.356336
120227	CYP2R1	cytochrome P450 family 2 subfamily R member 1	up	up	--	0.0330492	0.00103446	0.00601818	0.676672	0.650258	0.0834525
157567	ANKRD46	ankyrin repeat domain 46	up	--	--	0.0153167	0.0167624	0.0326968	0.813122	0.332084	0.526732
152302	CIDECP	cell death-inducing DFFA-like effector c pseudogene	up	--	--	0.0081618	0.31113	0.454641	1.00006	0.257074	0.159568
23621	BACE1	beta-secretase 1	up	--	--	0.0235376	0.180074	0.201385	0.933249	0.348792	0.182874
3858	KRT10	keratin 10	up	--	--	0.0090418	0.426273	0.470144	0.703298	0.365895	-0.178907
3840	KPNA4	karyopherin subunit alpha 4	up	--	--	0.0112563	0.264221	0.647746	0.683606	-0.181546	0.0997309
221491	C6orf1	chromosome 6 open reading frame 1	up	up	up	0.00722237	0.0131947	0.00214636	0.973762	1.71252	1.09258
284018	C17orf58	chromosome 17 open reading frame 58	up	--	--	0.00252951	0.00891048	0.0135797	0.598123	0.532427	0.330498
4286	MITF	melanogenesis associated transcription factor	up	--	--	0.002932	0.734425	0.0334569	0.857953	-0.0632797	0.271075
152100	CMC1	C-X9-C motif containing 1	up	--	--	0.0243546	0.617628	0.251545	0.756677	0.203098	0.672717
79659	DYNC2H1	dynein cytoplasmic 2 heavy chain 1	up	--	--	0.025005	0.938309	0.00938023	0.804354	-0.00580891	0.031415
349136	WDR86	WD repeat domain 86	up	--	--	0.0232849	0.0119969	0.300106	0.670759	0.331557	0.0202657
3767	KCNJ11	potassium voltage-gated channel subfamily J member 11	up	--	--	0.0305565	0.0648749	0.247276	0.650579	0.36556	0.199402
201181	ZNF385C	zinc finger protein 385C	up	--	down	0.0185549	0.469035	0.0292906	0.90627	0.214731	-0.626323
6917	TCEA1	transcription elongation factor A1	up	--	--	0.00456727	0.955489	0.890036	1.28802	-0.125833	-0.123175
376940	ZC3H6	zinc finger CCCH-type containing 6	up	--	--	0.0245605	0.0108953	0.0719931	0.661948	0.449913	0.68362
170622	COMMD6	COMM domain containing 6	up	--	--	0.0479282	0.244405	0.0597288	0.919435	0.981949	1.3029
137392	FAM92A	family with sequence similarity 92 member A	up	--	--	0.0301355	0.210112	0.127096	0.869986	0.251227	0.529366
63915	BLOC1S5	biogenesis of lysosomal organelles complex 1 subunit 5	up	--	--	0.0123783	0.0271499	0.16933	0.636719	0.345067	0.306022
283652	SLC24A5	solute carrier family 24 member 5	up	--	--	0.0248295	0.582711	0.107395	0.845909	0.0889214	0.115903
57835	SLC4A5	solute carrier family 4 member 5	up	--	--	0.0108964	0.117003	0.520105	1.30572	0.198053	0.254125
283219	KCTD21	potassium channel tetramerization domain containing 21	up	up	--	0.00402082	0.0147382	0.159086	0.820586	0.643815	0.24397
3005	H1F0	H1 histone family member 0	up	up	--	0.0130473	0.00945425	0.157209	1.16245	1.04339	0.596819
145853	C15orf61	chromosome 15 open reading frame 61	up	--	--	0.0121314	0.649084	0.0137981	0.620575	0.298681	0.384046
151525	WDSUB1	WD repeat, sterile alpha motif and U-box domain containing 1	up	up	--	0.0154045	0.0206688	0.337098	0.705222	0.765013	0.371074
441191	RNF216P1	ring finger protein 216 pseudogene 1	up	--	--	0.00119644	0.2933	0.105123	0.784296	0.0590041	0.45781
63939	FAM217B	family with sequence similarity 217 member B	up	--	--	0.025984	0.588937	0.0246115	0.649416	0.400886	0.273026
3376	IARS	isoleucyl-tRNA synthetase	up	--	--	0.00338105	0.681584	0.127618	1.46559	-0.346922	-0.651949
29068	ZBTB44	zinc finger and BTB domain containing 44	up	--	--	0.00930985	0.253112	0.0823193	0.857529	0.310394	0.484399
1604	CD55	CD55 molecule (Cromer blood group)	up	--	--	0.0189667	0.0215816	0.869404	1.1607	-0.437037	-0.148869
131034	CPNE4	copine 4	up	--	--	0.00261451	0.960178	0.994559	0.615518	0	0
6399	TRAPPC2	trafficking protein particle complex 2	up	--	--	0.0399397	0.0830663	0.029294	0.650918	0.488951	0.343999
6477	SIAH1	siah E3 ubiquitin protein ligase 1	up	--	--	0.0125697	0.714177	0.831045	0.80778	-0.0252172	0.0466053
54834	GDAP2	ganglioside induced differentiation associated protein 2	up	--	--	0.00871441	0.943048	0.104533	0.921204	0.166731	0.448626
6536	SLC6A9	solute carrier family 6 member 9	up	--	--	0.0194533	0.58269	0.0545498	1.07419	-0.125058	-0.231726
57001	SDHAF3	succinate dehydrogenase complex assembly factor 3	up	--	--	0.0138908	0.0268787	0.240576	0.804432	0.574886	0.615705
23660	ZKSCAN5	zinc finger with KRAB and SCAN domains 5	up	--	--	0.0202009	0.802041	0.00798368	0.676118	-0.0282528	0.266637
9895	TECPR2	tectonin beta-propeller repeat containing 2	up	--	--	0.0296259	0.037713	0.649196	0.780085	0.47846	0.167379
7582	ZNF33B	zinc finger protein 33B	up	--	--	0.0357056	0.501129	0.840747	0.841747	0.0940426	0.223473
51321	AMZ2	archaelysin family metallopeptidase 2	up	up	--	0.00376634	0.003233	0.0149466	0.67328	0.770805	0.560306
388796	SNHG17	small nucleolar RNA host gene 17	up	down	--	0.00841805	0.0167409	0.0116469	0.595517	-0.840899	-0.529969
10447	FAM3C	family with sequence similarity 3 member C	up	--	--	0.00867833	0.0179159	0.0675684	0.648235	0.393068	0.6096
199704	ZNF585A	zinc finger protein 585A	up	--	--	0.0225218	0.694061	0.532895	0.754776	0.26004	0.217257
147923	ZNF420	zinc finger protein 420	up	--	--	0.0372357	0.394009	0.293368	1.27135	0.0874189	0.53573
128486	FITM2	fat storage inducing transmembrane protein 2	up	--	--	0.00466243	0.0556123	0.656617	0.713043	0.401347	0.0562879
57162	PELI1	pellino E3 ubiquitin protein ligase 1	up	--	--	0.0143248	0.676314	0.487854	0.815024	0.332235	0.163871
84154	RPF2	ribosome production factor 2 homolog	up	--	--	0.0361476	0.0147922	0.990358	0.861046	-0.563457	-0.0362325
11147	HHLA3	HERV-H LTR-associating 3	up	up	up	0.00923462	0.0253336	0.00415288	1.78533	1.75034	1.05112
92689	FAM114A1	family with sequence similarity 114 member A1	up	--	--	0.00746021	0.101991	0.684176	0.585356	0.181089	-0.0568828
79607	FAM118B	family with sequence similarity 118 member B	up	--	up	0.0119276	0.0144348	0.0117626	0.896607	0.434682	0.611714
92283	ZNF461	zinc finger protein 461	up	--	--	0.00693933	0.20093	0.011548	0.700772	0.0905846	0.327928
100506658	OCLN	occludin	up	--	--	0.0305723	0.0309912	0.644885	0.723658	0.37498	0.136711
54557	SGTB	small glutamine rich tetratricopeptide repeat containing beta	up	--	--	0.00594034	0.428889	0.179328	1.17629	0.231181	0.380004
282890	ZNF311	zinc finger protein 311	up	up	--	0.0424828	0.0176175	0.0256547	0.638022	0.594989	0.0938583
28977	MRPL42	mitochondrial ribosomal protein L42	up	--	--	0.0481952	0.767263	0.539962	0.720882	0.176407	0.28107
54708	MARCH5	membrane associated ring-CH-type finger 5	up	--	--	0.0232482	0.53575	0.0527675	0.664354	0.0720675	0.258271
54989	ZNF770	zinc finger protein 770	up	--	--	0.00543687	0.760679	0.495811	1.25736	0.0211407	0.376217
258010	SVIP	small VCP interacting protein	up	--	up	0.012162	0.0546126	0.0320105	1.04056	0.566744	1.47998
1438	CSF2RA	colony stimulating factor 2 receptor alpha subunit	up	--	--	0.00445907	0.317286	0.19668	1.21073	-0.170187	0.227632
2673	GFPT1	glutamine--fructose-6-phosphate transaminase 1	up	--	--	0.00404668	0.946025	0.602218	0.907348	0.0619198	-0.317648
7296	TXNRD1	thioredoxin reductase 1	up	--	--	0.00585903	0.338593	0.0488489	1.11124	0.524043	0.362467
10230	NBR2	neighbor of BRCA1 gene 2 (non-protein coding)	up	up	--	0.000763648	0.00206396	0.132831	1.31544	0.900096	0.356122
221477	C6orf89	chromosome 6 open reading frame 89	up	--	--	0.00756302	0.109764	0.162904	0.637397	0.649217	0.196589
23116	TOGARAM1	TOG array regulator of axonemal microtubules 1	up	--	--	0.0353338	0.802205	0.429063	0.805867	0.0942381	0.167588
9646	CTR9	CTR9 homolog, Paf1/RNA polymerase II complex component	up	--	--	0.0431844	0.932413	0.188451	0.622883	0.117665	0.13253
6526	SLC5A3	solute carrier family 5 member 3	up	--	up	0.00995607	0.611157	0.0382742	0.881345	0.439329	0.894373
116461	TSEN15	tRNA splicing endonuclease subunit 15	up	--	--	0.00564627	0.246694	0.895846	1.31836	-0.36999	0.0723991
830	CAPZA2	capping actin protein of muscle Z-line alpha subunit 2	up	--	--	0.0306208	0.283586	0.312158	0.816017	0.143319	0.633115
56662	VTRNA1-3	vault RNA 1-3	up	--	--	0.0183377	0.500932	0.994559	1.29978	1.1685	0
128387	TATDN3	TatD DNase domain containing 3	up	--	--	0.0400482	0.121431	0.182988	0.822852	0.185244	0.204526
388722	C1orf53	chromosome 1 open reading frame 53	up	--	--	0.0364272	0.0939938	0.06585	0.738977	0.885493	0.635075
619208	FAM229B	family with sequence similarity 229 member B	up	--	up	0.0283666	0.414941	0.0250729	1.18487	0.102782	0.99404
55251	PCMTD2	protein-L-isoaspartate (D-aspartate) O-methyltransferase domain containing 2	up	--	--	0.00309224	0.038609	0.186437	0.641369	0.570165	0.138041
26071	FAM127B	family with sequence similarity 127 member B	up	up	--	0.00487905	0.00799616	0.981415	0.591309	0.821674	0.099802
84455	EFCAB7	EF-hand calcium binding domain 7	up	--	--	0.0242165	0.0101852	0.222185	0.648147	0.400252	0.648576
285141	ERICH2	glutamate rich 2	up	--	--	0.0078303	0.0527949	0.519608	2.68388	1.06142	-0.12756
90333	ZNF468	zinc finger protein 468	up	--	--	0.0255262	0.573896	0.129998	1.19431	0.211581	0.269536
3137	HLA-J	major histocompatibility complex, class I, J (pseudogene)	up	--	--	0.00354013	0.0526092	0.0619451	1.02254	0.587734	0.154766
100128098	ST8SIA6-AS1	ST8SIA6 antisense RNA 1	up	--	up	0.0116791	0.381302	0.00863527	0.960434	0	0.723286
554251	FBXO48	F-box protein 48	up	--	up	0.00216039	0.0329132	0.0103666	0.690407	0.414913	0.732618
441376	AARD	alanine and arginine rich domain containing protein	up	up	--	0.00447863	0.00429748	0.418596	1.12063	1.09372	-0.421976
84912	SLC35B4	solute carrier family 35 member B4	up	--	--	0.00331302	0.977783	0.365627	0.603548	0.0633458	0.034414
286144	TRIQK	triple QxxK/R motif containing	up	--	--	0.0102409	0.244016	0.994559	0.890519	0.234492	0
9289	ADGRG1	adhesion G protein-coupled receptor G1	up	down	--	0.0172701	0.00581255	0.0564464	0.742353	-1.34307	-0.214722
285636	C5orf51	chromosome 5 open reading frame 51	up	--	--	0.0126161	0.748711	0.272439	1.15423	0.262809	0.336509
131118	DNAJC19	DnaJ heat shock protein family (Hsp40) member C19	up	--	--	0.0197306	0.24033	0.058926	0.999931	0.350629	0.951541
677802	SNORA14B	small nucleolar RNA, H/ACA box 14B	up	--	up	0.0341747	0.213641	0.0230432	2.06735	0.614509	1.211
693201	MIR616	microRNA 616	up	--	--	0.0263842	0.300001	0.431498	0.899187	0.838092	0.651927
23012	STK38L	serine/threonine kinase 38 like	up	--	--	0.0307776	0.605175	0.152688	1.10566	0.289236	0.610587
339263	C17orf51	chromosome 17 open reading frame 51	up	--	--	0.00688574	0.527528	0.0438371	0.999242	0.261011	0.45333
401397	LINC00998	long intergenic non-protein coding RNA 998	up	up	--	0.0480235	0.0189549	0.204507	0.9647	0.769549	0.74228
84820	POLR2J4	RNA polymerase II subunit J4, pseudogene	up	--	--	0.00480004	0.213392	0.243011	0.586571	0.203865	0.112202
125150	ZSWIM7	zinc finger SWIM-type containing 7	up	--	--	0.00710544	0.0593387	0.0799026	0.678899	0.895614	0.228119
137886	UBXN2B	UBX domain protein 2B	up	--	--	0.0186046	0.345364	0.893279	0.780728	-0.0836853	-0.101487
60493	FASTKD5	FAST kinase domains 5	up	--	--	0.0281459	0.79324	0.366203	0.638862	0.246224	0.0747812
56900	TMEM167B	transmembrane protein 167B	up	--	--	0.0324586	0.0637785	0.548856	0.79716	0.270505	-0.0121987
100288175	LOC100288175	uncharacterized LOC100288175	up	--	--	0.0413051	0.54793	0.0605662	0.679641	0.196684	0.415127
55672	NBPF1	NBPF member 1	up	--	--	0.00448777	0.429202	0.0526716	0.863689	0.432816	0.34801
375190	FAM228B	family with sequence similarity 228 member B	up	--	up	0.0491612	0.091889	0.0309734	0.648114	0.532498	0.625404
646450	ARIH2OS	ariadne homolog 2 opposite strand	up	--	up	0.00504493	0.517605	0.0295635	0.955898	0.0165179	0.895382
63920	ZBED8	zinc finger BED-type containing 8	up	up	--	0.0343358	0.0137921	0.0657673	1.08867	1.36007	1.10439
221786	FAM200A	family with sequence similarity 200 member A	up	--	--	0.0113282	0.00511403	0.178936	0.851138	0.224857	0.567894
100506100	LOC100506100	uncharacterized LOC100506100	up	up	up	0.018676	0.040633	0.00358273	1.03391	1.77542	1.54312
100505633	LINC01133	long intergenic non-protein coding RNA 1133	up	--	--	0.00373676	0.141253	0.239121	1.66117	0.0900843	0.414704
101927635	LOC101927635	uncharacterized LOC101927635	up	--	--	0.0477623	0.0920125	0.872102	0.6483	0.723005	0.1436
100874146	LINC00365	long intergenic non-protein coding RNA 365	up	--	--	0.00836826	0.379308	0.537851	0.681779	0	-0.0509122
102724316	SVIL-AS1	SVIL antisense RNA 1	up	--	--	0.00375783	0.332047	0.0470537	0.628119	0.403048	0.441974
348262	MCRIP1	MAPK regulated corepressor interacting protein 1	up	--	up	0.0366598	0.149194	0.0181206	0.692772	1.14439	0.961214
105375304	LOC105375304	uncharacterized LOC105375304	up	--	up	0.0215631	0.831318	0.00773223	0.928942	0.188906	0.997295
101927621	LINC01534	long intergenic non-protein coding RNA 1534	up	--	--	0.00597729	0.0245454	0.0165768	0.68898	0.367326	0.4839
348751	FTCDNL1	formiminotransferase cyclodeaminase N-terminal like	up	--	--	0.0167648	0.146136	0.031528	0.59376	0.175751	0.366252
414197	ZNF32-AS1	ZNF32 antisense RNA 1	up	--	--	0.0337725	0.436601	0.251399	1.04854	0.24595	0.434479
84222	TMEM191A	transmembrane protein 191A (pseudogene)	up	up	up	0.0279491	0.0495195	0.0110387	0.581578	0.980217	1.28962
100506392	SLC16A1-AS1	SLC16A1 antisense RNA 1	up	--	--	0.0102662	0.139987	0.333226	0.658509	-0.0305457	-0.0235384
100170229	SRRM5	serine/arginine repetitive matrix 5	up	--	--	0.00491039	0.198459	0.126373	0.699177	0.722967	0.383156
8505	PARG	poly(ADP-ribose) glycohydrolase	up	--	--	0.0206308	0.590006	0.275804	0.654192	-0.0831748	0.0678308
441282	AKR1B15	aldo-keto reductase family 1 member B15	up	--	up	0.00348322	0.491612	0.000876363	0.728916	0.00152276	0.63536
414245	DNAJC9-AS1	DNAJC9 antisense RNA 1	up	--	--	0.037883	0.0727674	0.0572921	0.834456	0.945534	1.00762
414061	DNAJB3	DnaJ heat shock protein family (Hsp40) member B3	up	--	--	0.0045751	0.994559	0.994559	1.23815	0	0
285962	WEE2-AS1	WEE2 antisense RNA 1	up	--	--	0.0116388	0.0316739	0.597107	0.622083	0.115693	0.0845211
221823	PRPS1L1	phosphoribosyl pyrophosphate synthetase 1-like 1	up	--	--	0.0141894	0.994559	0.994559	0.672721	0	0
414208	ZNF32-AS2	ZNF32 antisense RNA 2	up	--	--	0.0297523	0.170093	0.400931	0.900201	0.316454	0.200072
101929147	LOC101929147	uncharacterized LOC101929147	up	--	--	0.00312031	0.0568511	0.0043637	1.76998	0.658868	0.534295
100873947	LMLN-AS1	LMLN antisense RNA 1	up	--	--	0.0254566	0.547393	0.57638	0.907324	0.477092	0.384541
100506098	LOC100506098	uncharacterized LOC100506098	up	--	--	0.0309344	0.371516	0.150396	1.47346	0	1.0109
60674	GAS5	growth arrest specific 5 (non-protein coding)	up	--	--	0.0120039	0.249764	0.926089	1.6688	0.198883	0.146462
92249	LINC01278	long intergenic non-protein coding RNA 1278	up	--	--	0.00451283	0.130866	0.400923	0.701277	0.0928806	0.0888737
100506749	AGAP1-IT1	AGAP1 intronic transcript 1	up	--	--	0.0350726	0.851342	0.190185	0.637813	0.0126961	0.0925098
100306951	PITPNA-AS1	PITPNA antisense RNA 1	up	--	up	0.0260405	0.226286	0.0456692	0.84774	0.797888	0.824423
100506963	ELOA-AS1	ELOA antisense RNA 1	up	--	--	0.00229351	0.0642779	0.570251	0.631628	0.307497	0.155132
100289098	GS1-124K5.4	uncharacterized LOC100289098	up	--	up	0.00860425	0.152038	0.0122056	0.697827	0.98147	1.06811
439990	LINC00857	long intergenic non-protein coding RNA 857	up	--	--	0.0386732	0.202527	0.393349	0.601938	0.0573731	-0.0890769
285550	FAM200B	family with sequence similarity 200 member B	up	--	--	0.032931	0.352208	0.362747	0.82685	0.296736	0.33429
100505687	LINC00888	long intergenic non-protein coding RNA 888	up	up	--	0.00273234	0.0193803	0.0741386	1.35319	0.72159	0.514599
100287482	SMKR1	small lysine rich protein 1	up	--	--	0.0100275	0.0912287	0.713463	0.831923	0.645195	0.0947667
147947	ZNF542P	zinc finger protein 542, pseudogene	up	--	--	0.0159078	0.70836	0.00326173	0.83736	0.102168	0.564868
101929054	LOC101929054	uncharacterized LOC101929054	up	up	--	0.0153154	0.00906692	0.110338	0.740117	1.01831	0.350319
100616396	MIR4712	microRNA 4712	up	up	up	0.0253595	0.0358671	0.0227688	0.632962	0.583297	0.631468
100652791	GS1-24F4.2	uncharacterized LOC100652791	up	--	--	0.0212054	0.715228	0.051545	0.778327	0	-0.198179
105377348	LOC105377348	uncharacterized LOC105377348	up	up	--	0.0229299	0.0135942	0.00713379	0.825032	0.806434	0.515218
400541	LOC400541	uncharacterized LOC400541	up	--	--	0.0202514	0.438557	0.555142	0.873153	0.472356	-0.0493145
100289274	DNAJC3-AS1	DNAJC3 antisense RNA 1 (head to head)	up	--	--	0.0135218	0.111545	0.284055	0.871957	0.214147	0.15137
100131067	CKMT2-AS1	CKMT2 antisense RNA 1	up	up	--	0.0093843	0.00872041	0.00574756	0.641658	0.771252	0.272284
550112	UBA6-AS1	UBA6 antisense RNA 1 (head to head)	up	--	--	0.0119381	0.601267	0.317341	0.777548	-0.0966177	-0.0302542
100507291	LOC100507291	uncharacterized LOC100507291	up	--	--	0.017031	0.0284369	0.0522176	0.68168	0.224986	0.112041
100270680	CASC11	cancer susceptibility 11 (non-protein coding)	up	--	--	0.0113538	0.339538	0.0541317	0.655373	-0.359136	-0.318562
57733	GBA3	glucosylceramidase beta 3 (gene/pseudogene)	up	--	--	0.0214619	0.359227	0.481128	0.614026	0.00149325	-0.030542
641364	SLC7A11-AS1	SLC7A11 antisense RNA 1	up	--	--	0.0070809	0.939689	0.0524396	0.912374	-0.0277769	0.155288
283140	LOC283140	uncharacterized LOC283140	up	--	--	0.00963765	0.350993	0.00971348	0.591348	0.3158	0.283931
90423	ATP6V1E2	ATPase H+ transporting V1 subunit E2	up	up	--	0.00197963	0.0130581	0.0338774	1.29448	0.858198	0.124029
100506791	LINC01511	long intergenic non-protein coding RNA 1511	up	--	--	0.0323788	0.091323	0.940247	1.01113	0.0348561	-0.00073717
641339	ZNF674	zinc finger protein 674	up	--	--	0.00442571	0.191451	0.0378288	0.940833	0.354893	0.467861
25850	ZNF345	zinc finger protein 345	up	--	--	0.0212213	0.201877	0.16145	0.619935	0.126366	0.476692
106144529	GRPEL2-AS1	GRPEL2 antisense RNA 1	up	--	--	0.0137196	0.84622	0.961472	1.12901	-0.222399	0.0381468
101928136	LINC01484	long intergenic non-protein coding RNA 1484	up	--	--	0.00721361	0.375297	0.0155246	1.13907	0	-0.288679
493900	TMEM9B-AS1	TMEM9B antisense RNA 1	up	up	--	0.0087268	0.0240118	0.00200034	0.63473	0.625705	0.528496
57132	CHMP1B	charged multivesicular body protein 1B	up	--	--	0.0104519	0.0157306	0.136669	0.590935	0.557058	0.362976
84996	URB1-AS1	URB1 antisense RNA 1 (head to head)	up	--	up	0.0048915	0.081569	0.0267123	0.648051	1.48992	0.68335
85027	SMIM3	small integral membrane protein 3	up	--	--	0.00321948	0.0334213	0.0505497	0.761125	0.453781	0.358257
100129361	SMIM10L1	small integral membrane protein 10 like 1	up	--	--	0.0219058	0.212886	0.0279887	0.647863	0.626173	0.579047
10778	ZNF271P	zinc finger protein 271, pseudogene	up	--	--	0.0416796	0.308814	0.118292	0.701393	0.276884	0.613445
91612	CHURC1	churchill domain containing 1	up	--	--	0.0310338	0.141701	0.450674	0.640555	0.378439	0.153556
145200	LINC00239	long intergenic non-protein coding RNA 239	up	--	--	0.00891501	0.156099	0.188981	1.12132	0.329776	0.277037
100506686	IQCH-AS1	IQCH antisense RNA 1	up	--	--	0.00614495	0.22329	0.0109313	0.900204	0.348832	0.372494
101927809	LOC101927809	uncharacterized LOC101927809	up	--	--	0.0193571	0.0773045	0.143229	0.61977	1.33876	0.738786
9236	CCPG1	cell cycle progression 1	up	--	--	0.0374424	0.546644	0.762451	0.690445	0.113976	0.197269
727758	ROCK1P1	Rho associated coiled-coil containing protein kinase 1 pseudogene 1	up	--	--	0.0117897	0.0382223	0.0802803	0.707916	0.226281	0.987471
100847013	MIR5692B	microRNA 5692b	up	--	--	0.0101934	0.994559	0.994559	1.02043	0	0
100423039	MIR3132	microRNA 3132	up	--	--	0.00163122	0.994559	0.792115	1.18651	0	-0.844152
100302257	MIR1539	microRNA 1539	up	--	--	0.023846	0.081961	0.0570792	0.878074	0.57037	0.827805
10628	TXNIP	thioredoxin interacting protein	up	up	--	0.0183695	0.00985491	0.903512	1.56222	2.10317	-0.0214381
102724684	LOC102724684	uncharacterized LOC102724684	up	--	--	0.0150112	0.01769	0.182694	0.613109	0.41927	0.0189773
101928845	LINC01842	long intergenic non-protein coding RNA 1842	up	up	up	0.0197814	0.00657654	0.0185921	0.850586	0.807305	0.803562
109729129	CHMP1B-AS1	CHMP1B antisense RNA 1	up	up	--	0.0115314	0.0190339	0.0920826	0.801208	0.669211	0.408374
284408	ZNF790-AS1	ZNF790 antisense RNA 1	up	--	--	0.0045068	0.474581	0.677272	0.777496	-0.0333419	0.0814882
4701	NDUFA7	NADH:ubiquinone oxidoreductase subunit A7	--	--	--	NaN	NaN	NaN	NaN	NaN	NaN
389903	CSAG3	CSAG family member 3	up	--	--	0.0475277	0.371516	0.208112	0.618786	0	0.129107
102724105	ZNF528-AS1	ZNF528 antisense RNA 1	up	--	--	0.0031264	0.526388	0.441911	0.917564	0.356045	-0.00234132
100093630	SNHG8	small nucleolar RNA host gene 8	up	--	--	0.0438476	0.46875	0.894667	1.06264	0.395622	0.0327408
100506046	GAS5-AS1	GAS5 antisense RNA 1	up	--	--	0.0109292	0.488086	0.609728	1.93494	0.30374	0.318594
102724250	LOC102724250	neuroblastoma breakpoint family member 1	up	--	--	0.0185897	0.759331	0.664408	0.839933	0.183575	-0.106575
102723582	LOC102723582	uncharacterized LOC102723582	up	--	--	0.0326673	0.780961	0.0285554	0.602383	0.0347334	0.283597
11072	DUSP14	dual specificity phosphatase 14	up	--	--	0.00420827	0.551093	0.0923828	0.887358	-0.0168923	0.407599
102466878	MIR8078	microRNA 8078	up	--	up	0.0313572	0.375297	0.0127021	1.09016	0	1.78806
7772	ZNF229	zinc finger protein 229	up	--	--	0.0324901	0.375297	0.079836	0.783442	0	0.140667
100289211	LINC00624	long intergenic non-protein coding RNA 624	up	--	--	0.0279515	0.570846	0.242535	0.789932	-0.223914	-0.221493
100859930	HEIH	hepatocellular carcinoma up-regulated EZH2-associated long non-coding RNA	up	--	--	0.00665791	0.0729208	0.295611	0.783241	0.666397	0.317577
100507173	LINC01012	long intergenic non-protein coding RNA 1012	up	--	--	0.0407391	0.148117	0.0141897	0.758336	0.176234	0.150458
107985911	LOC107985911	lymphocyte specific protein 1 pseudogene	up	--	--	0.0419782	0.0757716	0.035605	0.732897	0.33761	0.299806
2729	GCLC	glutamate-cysteine ligase catalytic subunit	--	up	--	0.037577	0.0280458	0.0251639	0.279035	0.594331	0.151212
6405	SEMA3F	semaphorin 3F	--	up	--	0.262631	0.00424196	0.222474	-0.26793	0.949738	-0.294017
3382	ICA1	islet cell autoantigen 1	--	up	--	0.0543703	0.0263302	0.718814	0.436363	0.879286	0.0206939
57414	RHBDD2	rhomboid domain containing 2	--	up	--	0.00264478	0.0148245	0.339706	0.462421	0.694441	0.124038
51573	GDE1	glycerophosphodiester phosphodiesterase 1	--	up	--	0.0146729	0.00891319	0.0209804	0.304942	0.784458	0.398842
54972	TMEM132A	transmembrane protein 132A	--	up	--	0.203775	0.0013974	0.601341	-0.273754	0.91956	-0.0753128
6376	CX3CL1	C-X3-C motif chemokine ligand 1	--	up	down	0.862458	0.0100752	0.017439	0	0.86908	-0.600845
51330	TNFRSF12A	TNF receptor superfamily member 12A	--	up	up	0.201188	0.00798057	0.0252163	-0.110309	0.635362	0.955424
414	ARSD	arylsulfatase D	--	up	--	0.435571	0.010392	0.0929153	0.0560266	0.85245	0.199096
8228	PNPLA4	patatin like phospholipase domain containing 4	--	up	--	0.026048	0.0292897	0.0157629	0.566445	0.705021	0.49869
64285	RHBDF1	rhomboid 5 homolog 1	down	up	--	0.0141311	0.0112728	0.633467	-0.988083	0.69946	0.122262
1951	CELSR3	cadherin EGF LAG seven-pass G-type receptor 3	--	up	--	0.587674	0.00645017	0.163965	0.329764	0.906286	0.494038
9902	MRC2	mannose receptor C type 2	--	up	--	0.922048	0.00467112	0.304541	-0.22839	0.939541	0.243978
57146	TMEM159	transmembrane protein 159	--	up	--	0.685495	0.0195975	0.0780332	-0.274237	1.03266	0.286524
57658	CALCOCO1	calcium binding and coiled-coil domain 1	--	up	--	0.0879354	0.022369	0.117664	0.252567	0.892768	0.337307
23324	MAN2B2	mannosidase alpha class 2B member 2	--	up	--	0.911647	0.0140611	0.22428	-0.14761	0.636125	0.439113
1774	DNASE1L1	deoxyribonuclease 1 like 1	--	up	--	0.0629421	0.0206469	0.137894	-0.30754	0.738574	0.246811
25937	WWTR1	WW domain containing transcription regulator 1	--	up	--	0.812181	0.0320933	0.8366	0.116573	0.682051	-0.0465848
2896	GRN	granulin precursor	--	up	--	0.093498	0.00110001	0.574094	0.378951	0.698588	0.137415
10908	PNPLA6	patatin like phospholipase domain containing 6	--	up	--	0.49655	0.0110101	0.343713	0.514276	0.72463	0.428432
84245	MRI1	methylthioribose-1-phosphate isomerase 1	down	up	--	0.0309604	0.0133934	0.461845	-0.621498	0.594865	0.118806
175	AGA	aspartylglucosaminidase	--	up	--	0.0190707	0.00609473	0.421733	0.4686	0.787895	-0.193422
65078	RTN4R	reticulon 4 receptor	--	up	--	0.0943729	0.017402	0.172906	0.476442	0.930981	0.786384
54960	GEMIN8	gem nuclear organelle associated protein 8	--	up	--	0.193562	0.00811852	0.0514571	-0.437671	0.88813	-0.557026
3604	TNFRSF9	TNF receptor superfamily member 9	--	up	--	0.19861	0.00370446	0.0004023	0.0132374	0.645577	0.220591
4052	LTBP1	latent transforming growth factor beta binding protein 1	down	up	--	0.0149904	0.0268038	0.36158	-0.628142	0.688499	-0.042644
8574	AKR7A2	aldo-keto reductase family 7 member A2	--	up	up	0.685275	0.0235557	0.00633049	0.0201105	1.14007	0.895403
23596	OPN3	opsin 3	--	up	--	0.822801	0.0421058	0.537007	0.121994	0.687829	-0.202562
54432	YIPF1	Yip1 domain family member 1	--	up	--	0.0603819	0.00920098	0.133555	0.619094	0.763646	0.272055
84699	CREB3L3	cAMP responsive element binding protein 3 like 3	--	up	--	0.371516	0.0195479	0.377771	0	0.937539	0
55650	PIGV	phosphatidylinositol glycan anchor biosynthesis class V	--	up	--	0.63287	0.00638157	0.0211783	0.0872713	0.949349	0.502946
10076	PTPRU	protein tyrosine phosphatase, receptor type U	--	up	--	0.584185	0.0154995	0.0759094	-0.12447	0.823553	-0.612797
2817	GPC1	glypican 1	--	up	--	0.526078	0.0181354	0.691941	0.0318611	0.842945	0.21763
6550	SLC9A3	solute carrier family 9 member A3	--	up	up	0.164691	0.00567541	0.00225105	0.951716	1.34615	0.879733
8611	PLPP1	phospholipid phosphatase 1	--	up	--	0.140542	0.0125159	0.384848	0.367301	0.973235	0.280763
2261	FGFR3	fibroblast growth factor receptor 3	--	up	up	0.33831	0.00328215	0.0243966	-0.197198	1.54242	1.02339
4129	MAOB	monoamine oxidase B	--	up	--	0.994559	0.00503953	0.413719	0	1.06498	-0.0869498
10420	TESK2	testis-specific kinase 2	--	up	--	0.241977	0.0239928	0.0131088	-0.207743	0.808654	0.530927
22846	VASH1	vasohibin 1	--	up	--	0.728541	0.000355913	0.101375	0.0915473	1.2922	0.236728
537	ATP6AP1	ATPase H+ transporting accessory protein 1	--	up	--	0.0610439	0.00403818	0.93265	0.206268	0.588647	-0.0907167
60343	FAM3A	family with sequence similarity 3 member A	--	up	--	0.207197	0.0397621	0.134439	0.384187	0.921649	0.562039
22905	EPN2	epsin 2	--	up	--	0.849043	0.0296636	0.690241	-0.0388597	0.711228	-0.100081
26469	PTPN18	protein tyrosine phosphatase, non-receptor type 18	--	up	--	0.244943	0.0459771	0.0248252	-0.172061	0.63812	0.439909
224	ALDH3A2	aldehyde dehydrogenase 3 family member A2	--	up	--	0.310857	0.000389341	0.00973103	-0.290138	1.22058	0.254787
37	ACADVL	acyl-CoA dehydrogenase, very long chain	down	up	up	0.0223306	0.0172399	0.0124706	-0.859969	0.581083	0.59744
83642	SELENOO	selenoprotein O	--	up	--	0.716858	0.0360864	0.0687374	-0.143685	0.925955	0.975028
3993	LLGL2	LLGL2, scribble cell polarity complex component	--	up	--	0.153662	0.0153981	0.342738	-0.268224	1.01244	0.443896
55876	GSDMB	gasdermin B	--	up	--	0.330529	0.0366906	0.0918037	0.464846	0.683988	0.451658
9620	CELSR1	cadherin EGF LAG seven-pass G-type receptor 1	--	up	--	0.889806	0.0435278	0.539469	0.282141	0.670879	-0.147607
25956	SEC31B	SEC31 homolog B, COPII coat complex component	--	up	--	0.703418	0.00354515	0.295062	0.00524774	0.743771	0.142267
4791	NFKB2	nuclear factor kappa B subunit 2	down	up	--	0.0284979	0.00444341	0.225304	-0.620892	0.712427	0.447926
7107	GPR137B	G protein-coupled receptor 137B	--	up	up	0.00896071	0.00322813	0.0160003	0.500279	0.761178	0.764649
4133	MAP2	microtubule associated protein 2	--	up	up	0.0661021	0.0012825	0.00240452	0.134752	0.820211	1.10339
54472	TOLLIP	toll interacting protein	--	up	--	0.308106	0.013899	0.392439	0.571805	0.722123	0.441117
9706	ULK2	unc-51 like autophagy activating kinase 2	--	up	up	0.104108	0.0474258	0.00366243	-0.00819001	0.701174	1.10353
22979	EFR3B	EFR3 homolog B	--	up	--	0.0304866	0.0275415	0.00476909	0.513046	1.17907	0.552347
7481	WNT11	Wnt family member 11	--	up	up	0.103376	0.0419573	0.025876	0.604418	1.09603	0.873836
51510	CHMP5	charged multivesicular body protein 5	--	up	--	0.0523113	0.0412795	0.434545	0.802366	0.589605	0.385572
80271	ITPKC	inositol-trisphosphate 3-kinase C	--	up	--	0.773173	0.042201	0.321992	0.211998	0.727003	-0.000693841
55616	ASAP3	ArfGAP with SH3 domain, ankyrin repeat and PH domain 3	--	up	--	0.0901357	0.0294048	0.235268	-0.718798	0.694694	-0.443081
57017	COQ9	coenzyme Q9	--	up	--	0.0263625	0.0272863	0.573357	0.286127	0.586946	-0.091702
9762	LZTS3	leucine zipper tumor suppressor family member 3	--	up	--	0.203859	0.00926855	0.0710098	0.951376	1.44179	-0.479257
23409	SIRT4	sirtuin 4	--	up	--	0.0271635	0.0483368	0.0599774	0.30672	0.695261	0.595971
393	ARHGAP4	Rho GTPase activating protein 4	--	up	--	0.0211957	0.0356295	0.0575858	-0.398931	0.675337	-0.145448
1947	EFNB1	ephrin B1	--	up	--	0.331524	0.0172485	0.128571	-0.171782	0.998455	0.394839
26277	TINF2	TERF1 interacting nuclear factor 2	--	up	--	0.534025	0.00499839	0.576188	-0.176849	0.624104	0.152554
29911	HOOK2	hook microtubule tethering protein 2	down	up	--	0.039287	0.0408874	0.656744	-0.756608	1.0119	0.270596
25861	WHRN	whirlin	--	up	--	0.533246	0.00959567	0.207045	0.573032	0.845013	0.208437
8829	NRP1	neuropilin 1	down	up	--	0.0421252	0.0103767	0.788688	-0.767172	1.44394	-0.0489173
23555	TSPAN15	tetraspanin 15	--	up	--	0.00623217	0.0330827	0.0996012	-0.480334	0.832902	-0.220917
23031	MAST3	microtubule associated serine/threonine kinase 3	--	up	--	0.531193	0.006658	0.337758	0.366519	0.645565	0.123984
7593	MZF1	myeloid zinc finger 1	--	up	--	0.45809	0.0301338	0.246749	-0.06631	0.648015	0.520801
610	HCN2	hyperpolarization activated cyclic nucleotide gated potassium channel 2	--	up	up	0.676694	0.00883121	0.00436894	0.112631	0.833441	0.651641
2872	MKNK2	MAP kinase interacting serine/threonine kinase 2	--	up	--	0.0910403	0.0387939	0.21615	1.34522	0.635834	0.0678559
421	ARVCF	armadillo repeat gene deleted in velocardiofacial syndrome	--	up	--	0.662848	0.0129576	0.165406	0.328124	1.00453	0.550007
6305	SBF1	SET binding factor 1	--	up	--	0.54708	0.0422428	0.14743	0.671963	0.734822	0.412511
23351	KHNYN	KH and NYN domain containing	--	up	--	0.2257	0.0122101	0.103087	0.533385	1.02197	0.205176
56948	SDR39U1	short chain dehydrogenase/reductase family 39U member 1	--	up	--	0.090445	0.00773328	0.0282405	0.394659	1.17668	0.156473
5641	LGMN	legumain	--	up	--	0.796172	0.00153818	0.502738	-0.0031031	1.38453	0.164183
4792	NFKBIA	NFKB inhibitor alpha	--	up	--	0.435156	0.00254464	0.466518	-0.00597373	0.630557	0.163298
5834	PYGB	glycogen phosphorylase B	--	up	--	0.123143	0.0242331	0.0963943	0.750023	0.595699	-0.410277
80336	PABPC1L	poly(A) binding protein cytoplasmic 1 like	--	up	--	0.979778	0.0116297	0.0370563	-0.206991	0.756545	0.383099
140862	ISM1	isthmin 1	--	up	--	0.712895	0.000886623	0.0920258	-0.0752203	0.863832	0.0376378
9751	SNPH	syntaphilin	--	up	--	0.379308	0.00340987	0.769151	0	0.825425	0.146785
11264	PXMP4	peroxisomal membrane protein 4	--	up	--	0.0468466	0.00804629	0.967521	-0.579452	0.646929	-0.00210742
6855	SYP	synaptophysin	--	up	up	0.629491	0.0392841	0.0284956	-0.135504	0.676853	0.819254
3750	KCND1	potassium voltage-gated channel subfamily D member 1	--	up	up	0.100787	0.004179	0.000747638	0.800268	1.18008	0.595188
11040	PIM2	Pim-2 proto-oncogene, serine/threonine kinase	--	up	--	0.268093	0.00811762	0.0608124	-0.065424	0.718309	0.958355
7076	TIMP1	TIMP metallopeptidase inhibitor 1	--	up	--	0.914907	0.026603	0.454048	0.34961	0.959055	-0.145515
51566	ARMCX3	armadillo repeat containing, X-linked 3	--	up	--	0.0221625	0.0117556	0.447632	0.504518	0.740668	-0.0231002
8848	TSC22D1	TSC22 domain family member 1	--	up	up	0.0367541	0.0053526	0.0201407	0.122703	0.797036	0.742211
4324	MMP15	matrix metallopeptidase 15	--	up	--	0.569817	0.00717197	0.0213096	0.794676	1.57234	0.43612
23659	PLA2G15	phospholipase A2 group XV	--	up	up	0.235351	0.0224667	0.0362302	-0.108518	1.04406	0.726233
171177	RHOV	ras homolog family member V	--	up	--	0.0727445	0.0235027	0.0655089	0.2792	0.912171	0.632454
51101	ZC2HC1A	zinc finger C2HC-type containing 1A	--	up	--	0.0300377	0.0181772	0.378805	0.476547	0.778727	0
2936	GSR	glutathione-disulfide reductase	--	up	--	0.346251	0.025193	0.0217672	-0.034027	0.786711	-0.228046
7991	TUSC3	tumor suppressor candidate 3	--	up	up	0.00583609	0.00513076	0.0146441	0.336394	0.619916	0.758214
5971	RELB	RELB proto-oncogene, NF-kB subunit	down	up	--	0.048212	0.04238	0.0676872	-0.909754	1.15267	0.561848
1760	DMPK	dystrophia myotonica protein kinase	--	up	--	0.0793601	0.0337019	0.109625	-0.612156	1.21757	0.521016
333	APLP1	amyloid beta precursor like protein 1	--	up	up	0.0870035	0.00624133	0.00523128	0.576827	1.38534	2.07025
7040	TGFB1	transforming growth factor beta 1	--	up	--	0.137232	0.00775282	0.235145	-0.705076	0.660827	0.0491603
7087	ICAM5	intercellular adhesion molecule 5	--	up	--	0.317264	0.017784	0.00976978	0.163335	1.22132	0.576353
5802	PTPRS	protein tyrosine phosphatase, receptor type S	--	up	--	0.218524	0.00879467	0.536335	-0.58966	0.973872	-0.267473
1954	MEGF8	multiple EGF like domains 8	--	up	--	0.405968	0.0150203	0.355098	0.671698	0.822178	0.179256
93233	CCDC114	coiled-coil domain containing 114	--	up	up	0.278356	0.0370137	0.0121114	0.206023	0.659563	0.589851
8605	PLA2G4C	phospholipase A2 group IVC	--	up	--	0.0143751	0.0184634	0.265069	0.300021	0.684642	-0.213723
1777	DNASE2	deoxyribonuclease 2, lysosomal	--	up	--	0.117334	0.0209106	0.20944	-0.0530562	0.67217	-0.0936757
5864	RAB3A	RAB3A, member RAS oncogene family	--	up	--	0.043546	0.0330736	0.570209	0.495398	0.619484	0.28188
23373	CRTC1	CREB regulated transcription coactivator 1	--	up	--	0.577193	0.0213178	0.275629	-0.428056	1.0411	0.171474
199731	CADM4	cell adhesion molecule 4	--	up	--	0.695857	0.0169174	0.824782	0.289607	0.885569	0.191079
1687	DFNA5	DFNA5, deafness associated tumor suppressor	--	up	up	0.00688043	0.0197133	0.00162381	0.488226	0.645145	0.641852
6804	STX1A	syntaxin 1A	--	up	--	0.550131	0.00252612	0.54405	0.227411	0.593967	0.348832
24146	CLDN15	claudin 15	--	up	up	0.0697285	0.0177143	0.0495122	1.00483	0.924503	0.970769
643641	ZNF862	zinc finger protein 862	--	up	up	0.0607445	0.024346	0.0128814	1.01771	0.81145	0.769465
27075	TSPAN13	tetraspanin 13	--	up	--	0.767067	0.00347863	0.24498	0.0943111	1.36877	0.0619949
7016	TESK1	testis-specific kinase 1	--	up	--	0.709549	0.0177567	0.00936128	0.236136	0.796456	0.430016
5264	PHYH	phytanoyl-CoA 2-hydroxylase	--	up	--	0.0581004	0.0134179	0.210053	0.373009	0.852447	0.33214
83937	RASSF4	Ras association domain family member 4	--	up	--	0.0073621	0.0386696	0.0644105	0.281963	0.687484	0.169613
219699	UNC5B	unc-5 netrin receptor B	--	up	--	0.0517847	0.00252619	0.0315296	0.946217	1.62602	0.416622
59	ACTA2	actin, alpha 2, smooth muscle, aorta	--	up	--	0.0955513	0.0120371	0.00962724	0.0482753	0.766341	0.0312237
6468	FBXW4	F-box and WD repeat domain containing 4	--	up	--	0.390864	0.0282482	0.869227	0.303423	0.973342	0.119443
28964	GIT1	GIT ArfGAP 1	--	up	--	0.203298	0.0114714	0.0441852	1.1039	0.59488	0.511261
84961	FBXL20	F-box and leucine rich repeat protein 20	--	up	--	0.00276481	0.00561032	0.83187	0.481128	0.651632	0.0347612
147166	TRIM16L	tripartite motif containing 16 like	--	up	--	0.669961	0.0139107	0.289855	0.0595335	0.589832	-0.0617486
51655	RASD1	ras related dexamethasone induced 1	--	up	--	0.630262	0.00926585	0.0563725	0.0662034	1.16586	0.903725
3292	HSD17B1	hydroxysteroid 17-beta dehydrogenase 1	down	up	--	0.00466136	0.0189067	0.319976	-1.88882	0.583108	-0.291003
9094	UNC119	unc-119 lipid binding chaperone	--	up	--	0.293591	0.00448585	0.0586394	0.0821442	0.901899	0.56579
374	AREG	amphiregulin	--	up	up	0.0563247	0.00075997	0.000446806	0.630205	1.26283	2.27659
4126	MANBA	mannosidase beta	--	up	--	0.0767393	0.0162973	0.0093987	0.487089	0.853934	0.255947
1363	CPE	carboxypeptidase E	--	up	up	0.342506	0.0206219	0.00580358	0.113689	1.00844	0.771866
7466	WFS1	wolframin ER transmembrane glycoprotein	--	up	--	0.186051	0.00692102	0.739192	-0.437606	0.652023	0.187432
11199	ANXA10	annexin A10	--	up	--	0.371516	0.021704	0.375297	0	1.66536	0
1374	CPT1A	carnitine palmitoyltransferase 1A	--	up	--	0.0621871	0.0170988	0.042976	0.357519	1.66409	0.522376
9600	PITPNM1	phosphatidylinositol transfer protein membrane associated 1	--	up	--	0.402425	0.00405594	0.214418	-0.0772227	0.737996	0.479061
80724	ACAD10	acyl-CoA dehydrogenase family member 10	--	up	--	0.334061	0.00238428	0.404347	0.308477	0.687856	-0.0202898
4121	MAN1A1	mannosidase alpha class 1A member 1	--	up	--	0.102369	0.0318835	0.314988	-0.640423	0.601462	0.0108573
7915	ALDH5A1	aldehyde dehydrogenase 5 family member A1	--	up	--	0.014811	0.00181248	0.718623	0.314508	0.943095	-0.0871405
5252	PHF1	PHD finger protein 1	--	up	--	0.0665714	0.0146745	0.0455234	0.715116	0.675817	0.377495
5754	PTK7	protein tyrosine kinase 7 (inactive)	--	up	--	0.063119	0.0166853	0.189911	-0.924009	0.698757	-0.378197
23113	CUL9	cullin 9	--	up	--	0.830315	0.0105536	0.962321	-0.0278016	0.751262	-0.0828011
83594	NUDT12	nudix hydrolase 12	--	up	--	0.752968	0.00747759	0.178675	0.152273	0.789076	0.766798
10307	APBB3	amyloid beta precursor protein binding family B member 3	--	up	down	0.756701	0.00976246	0.0136222	-0.00648773	0.762414	-0.667201
9421	HAND1	heart and neural crest derivatives expressed 1	--	up	--	0.994559	0.00978352	0.0295976	0	0.692507	0.396121
57561	ARRDC3	arrestin domain containing 3	--	up	--	0.547778	0.0370424	0.93934	0.22965	0.774027	0.213037
590	BCHE	butyrylcholinesterase	--	up	--	0.994559	0.00930421	0.81654	0	0.897626	0.0428633
57415	C3orf14	chromosome 3 open reading frame 14	--	up	up	0.598689	0.0306782	0.0113071	0.332401	0.792264	1.4524
10675	CSPG5	chondroitin sulfate proteoglycan 5	--	up	up	0.55384	0.0437932	0.0162805	0.125651	0.816199	0.806295
92999	ZBTB47	zinc finger and BTB domain containing 47	--	up	--	0.986653	0.0149498	0.194682	0.0313901	0.67446	-0.577525
4358	MPV17	MPV17, mitochondrial inner membrane protein	--	up	--	0.291898	0.00405659	0.28653	0.167739	0.676297	0.20809
64838	FNDC4	fibronectin type III domain containing 4	--	up	up	0.27348	0.0488495	0.0212468	0.205915	0.733344	1.47418
10297	APC2	APC2, WNT signaling pathway regulator	--	up	up	0.670177	0.0389476	0.0186765	0.181586	0.691088	0.685165
79745	CLIP4	CAP-Gly domain containing linker protein family member 4	--	up	--	0.033173	0.0444127	0.529525	0.574546	0.816609	-0.0854366
3398	ID2	inhibitor of DNA binding 2, HLH protein	--	up	--	0.00404363	0.017977	0.0246523	0.312448	1.60282	0.406431
55223	TRIM62	tripartite motif containing 62	--	up	--	0.0648453	0.0207042	0.21813	-0.537916	1.03849	0.353502
5997	RGS2	regulator of G-protein signaling 2	--	up	--	0.939148	0.00405219	0.516928	0.175037	0.800183	0.332122
127700	OSCP1	organic solute carrier partner 1	--	up	--	0.054082	0.0246681	0.100355	0.277384	0.644639	0.391025
656	BMP8B	bone morphogenetic protein 8b	--	up	up	0.0618362	0.00314571	0.00331452	0.913411	1.22578	1.4692
1486	CTBS	chitobiase	--	up	--	0.0263803	0.00826997	0.0976566	0.465857	0.696703	0.144307
3155	HMGCL	3-hydroxymethyl-3-methylglutaryl-CoA lyase	--	up	--	0.471053	0.0469273	0.0113468	-0.00473556	1.17935	0.558138
2166	FAAH	fatty acid amide hydrolase	--	up	--	0.056015	0.0496694	0.0876009	-0.530787	0.923909	0.400799
3290	HSD11B1	hydroxysteroid 11-beta dehydrogenase 1	--	up	--	0.994559	0.00279755	0.368094	0	1.43275	0
56912	IFT46	intraflagellar transport 46	--	up	--	0.0725898	0.0240061	0.0191016	0.312786	0.671916	0.436952
894	CCND2	cyclin D2	--	up	--	0.994559	0.00264009	0.994559	0	0.954273	0
687	KLF9	Kruppel like factor 9	--	up	--	0.959171	0.0231989	0.397112	0.00959208	0.720775	-0.312617
91754	NEK9	NIMA related kinase 9	--	up	up	0.0318298	0.0239508	0.0025667	0.501156	0.795362	0.685954
64207	IRF2BPL	interferon regulatory factor 2 binding protein like	--	up	--	0.411366	0.00262246	0.0781725	-0.0505787	0.816309	-0.169309
1958	EGR1	early growth response 1	--	up	up	0.103478	0.00091888	0.00624235	0.443241	2.65136	1.7351
2053	EPHX2	epoxide hydrolase 2	--	up	--	0.371516	0.0180274	0.0334475	0	0.86016	0.165853
59342	SCPEP1	serine carboxypeptidase 1	--	up	--	0.181653	0.0303284	0.0986919	0.094444	0.636665	-0.0749079
65982	ZSCAN18	zinc finger and SCAN domain containing 18	--	up	--	0.677549	0.0259233	0.0129467	-0.0149741	0.741925	0.302004
9479	MAPK8IP1	mitogen-activated protein kinase 8 interacting protein 1	--	up	up	0.223115	0.0192464	0.00871704	0.397424	1.14154	1.26317
1408	CRY2	cryptochrome circadian clock 2	--	up	--	0.425243	0.00678656	0.209715	0.0356301	0.853939	0.715752
847	CAT	catalase	--	up	--	0.518087	0.00138835	0.427449	-0.155822	0.770475	-0.00504854
2700	GJA3	gap junction protein alpha 3	--	up	up	0.53315	0.0100571	0.000438639	-0.0159228	0.943467	1.11865
100505741	SPATA1	spermatogenesis associated 1	--	up	--	0.0513562	0.00610752	0.0177659	0.592038	0.761897	0.499693
152007	GLIPR2	GLI pathogenesis related 2	--	up	up	0.19929	0.0144769	0.0141933	0.265829	1.2749	1.17912
84329	HVCN1	hydrogen voltage gated channel 1	--	up	--	0.112177	0.044699	0.073806	0.091605	0.656009	0.195444
10608	MXD4	MAX dimerization protein 4	--	up	--	0.848469	0.026915	0.913109	0.135809	1.18437	0.0842681
79586	CHPF	chondroitin polymerizing factor	--	up	--	0.730264	0.00358439	0.136377	0.127374	1.034	0.428929
5190	PEX6	peroxisomal biogenesis factor 6	--	up	up	0.191133	0.00783783	0.00151364	0.829035	1.35033	0.959782
222643	UNC5CL	unc-5 family C-terminal like	down	up	--	0.0192179	0.0244736	0.00699396	-0.615042	0.614696	0.476166
1026	CDKN1A	cyclin dependent kinase inhibitor 1A	--	up	up	0.0779994	0.00231981	0.00893403	1.12558	1.82068	2.91087
55831	EMC3	ER membrane protein complex subunit 3	--	up	up	0.431096	0.00899238	0.00648872	0.262671	0.650127	0.597473
57409	MIF4GD	MIF4G domain containing	--	up	--	0.0138338	0.0165329	0.00334968	0.297024	1.17659	0.54249
631	BFSP1	beaded filament structural protein 1	--	up	up	0.961468	0.0384831	0.00767457	-0.0587931	1.23504	0.640087
3397	ID1	inhibitor of DNA binding 1, HLH protein	down	up	up	0.0168053	0.0332752	0.0112619	-0.710113	1.445	1.04251
51614	ERGIC3	ERGIC and golgi 3	--	up	--	0.0168938	0.00464354	0.495777	0.341294	0.643275	0.405618
25824	PRDX5	peroxiredoxin 5	--	up	--	0.68585	0.0433243	0.493726	0.0210632	0.763084	-0.142409
65266	WNK4	WNK lysine deficient protein kinase 4	--	up	up	0.0576813	0.0109303	0.00602539	0.948492	0.873049	0.581414
83543	AIF1L	allograft inflammatory factor 1 like	--	up	--	0.55387	0.00568913	0.956737	-0.145287	0.583959	0.0261665
3425	IDUA	iduronidase, alpha-L-	--	up	--	0.270568	0.0399006	0.092173	-0.486208	1.06764	0.335351
5447	POR	cytochrome p450 oxidoreductase	--	up	--	0.204366	0.0319687	0.868357	0.17092	0.730665	0.209938
79644	SRD5A3	steroid 5 alpha-reductase 3	--	up	--	0.820187	0.0102551	0.06579	-0.104376	0.942586	-0.114924
84645	C22orf23	chromosome 22 open reading frame 23	--	up	--	0.0503522	0.00513292	0.142931	1.42854	0.996586	-0.30636
3663	IRF5	interferon regulatory factor 5	--	up	up	0.0397692	0.0151451	0.00174947	0.388824	1.30766	1.37308
64172	OSGEPL1	O-sialoglycoprotein endopeptidase like 1	--	up	--	0.09605	0.00755817	0.035914	0.346566	0.6958	0.313067
6462	SHBG	sex hormone binding globulin	--	up	--	0.00752325	0.0191705	0.0067344	0.187474	0.720036	0.388696
51337	THEM6	thioesterase superfamily member 6	--	up	--	0.288978	0.0190728	0.470032	-0.439626	0.760417	-0.0564086
113730	KLHDC7B	kelch domain containing 7B	--	up	down	0.0817701	0.0164387	0.00251043	1.03607	0.644408	-1.43094
54858	PGPEP1	pyroglutamyl-peptidase I	--	up	--	0.320832	0.0411355	0.00466401	0.138725	0.596329	0.556272
3727	JUND	JunD proto-oncogene, AP-1 transcription factor subunit	--	up	--	0.298981	0.0327358	0.576422	0.993988	1.34798	0.0377126
10585	POMT1	protein O-mannosyltransferase 1	--	up	--	0.204468	0.0114452	0.658713	-0.28479	0.629039	0.138047
9473	THEMIS2	thymocyte selection associated family member 2	--	up	--	0.0431907	0.0161604	0.156896	-0.122328	1.03183	-0.287511
6535	SLC6A8	solute carrier family 6 member 8	--	up	--	0.443095	0.00790042	0.16969	-0.10149	0.785068	0.634514
55558	PLXNA3	plexin A3	--	up	--	0.540685	0.00882111	0.711517	0.374262	0.635235	0.224766
4037	LRP3	LDL receptor related protein 3	--	up	--	0.42032	0.00757618	0.470962	-0.00384689	1.05202	0.374497
3748	KCNC3	potassium voltage-gated channel subfamily C member 3	--	up	--	0.300335	0.00666651	0.110501	-0.268527	0.73024	-0.466704
9945	GFPT2	glutamine-fructose-6-phosphate transaminase 2	--	up	up	0.10225	0.0462995	0.00449733	0.0782044	0.834525	0.990369
8639	AOC3	amine oxidase, copper containing 3	--	up	--	0.141981	0.00374223	0.0639718	0.431909	0.630883	0.169355
314	AOC2	amine oxidase, copper containing 2	--	up	--	0.0636575	0.0109284	0.014766	0.71723	0.8947	0.386805
4814	NINJ1	ninjurin 1	--	up	--	0.886049	0.0303089	0.0170711	0.0909274	0.718983	-0.479077
3958	LGALS3	galectin 3	--	up	--	0.020511	0.0498842	0.783658	-0.362708	0.588698	-0.115161
65249	ZSWIM4	zinc finger SWIM-type containing 4	down	up	--	0.0218486	0.0288369	0.0793367	-1.26181	0.672529	0.374068
6388	SDF2	stromal cell derived factor 2	--	up	--	0.413643	0.0366276	0.176346	0.224579	0.637804	0.34614
64773	PCED1A	PC-esterase domain containing 1A	--	up	--	0.0502931	0.0494376	0.864766	-0.508045	0.841038	-0.00646751
5786	PTPRA	protein tyrosine phosphatase, receptor type A	--	up	--	0.0221182	0.0279294	0.0177576	0.415264	0.70332	0.330521
63827	BCAN	brevican	--	up	--	0.104789	0.00456909	0.706265	0.163243	1.20652	-0.0121055
9911	TMCC2	transmembrane and coiled-coil domain family 2	--	up	up	0.159027	0.0072229	0.0167373	0.653349	0.901628	0.757248
79589	RNF128	ring finger protein 128, E3 ubiquitin protein ligase	--	up	--	0.132197	0.00159875	0.0658535	-0.174325	1.07996	0.168179
10313	RTN3	reticulon 3	--	up	--	0.00860597	0.0389369	0.688943	0.502929	0.612357	-0.0904636
653689	GSTT2B	glutathione S-transferase theta 2B (gene/pseudogene)	--	up	--	0.994559	0.0265405	0.853627	0	0.780536	-0.0498512
66035	SLC2A11	solute carrier family 2 member 11	--	up	--	0.122707	0.00956114	0.154154	-0.350947	0.59811	0.285394
90956	ADCK2	aarF domain containing kinase 2	--	up	--	0.880599	0.00561119	0.0524252	0.103822	0.859153	0.65293
80195	TMEM254	transmembrane protein 254	--	up	--	0.0608928	0.00075094	0.687258	0.348355	0.900669	0.00834598
51669	SARAF	store-operated calcium entry associated regulatory factor	--	up	--	0.0168205	0.00227918	0.0252052	0.462068	0.823823	0.367459
8553	BHLHE40	basic helix-loop-helix family member e40	--	up	--	0.159928	0.00459494	0.0433385	0.204483	0.666342	-0.484172
8638	OASL	2'-5'-oligoadenylate synthetase like	--	up	down	0.0396713	0.00338136	0.00158704	-0.162162	1.21416	-2.43858
10906	TRAFD1	TRAF-type zinc finger domain containing 1	--	up	--	0.342704	0.0160581	0.971234	-0.178075	0.69824	0.0842417
10220	GDF11	growth differentiation factor 11	--	up	--	0.134056	0.00415022	0.914009	-0.324808	0.747073	-0.235078
9924	PAN2	PAN2 poly(A) specific ribonuclease subunit	--	up	--	0.16044	0.0103588	0.51668	0.213055	0.874155	0.100216
84872	ZC3H10	zinc finger CCCH-type containing 10	--	up	--	0.159544	0.0194138	0.548654	0.126545	0.689743	0.341724
10956	OS9	OS9, endoplasmic reticulum lectin	--	up	--	0.00427655	0.00506804	0.0723809	0.462085	0.855564	0.333554
10505	SEMA4F	ssemaphorin 4F	--	up	up	0.340461	0.0234342	0.0486195	0.160678	0.653416	1.06169
9764	KIAA0513	KIAA0513	--	up	--	0.401749	0.0193892	0.868412	0.245651	0.700374	-0.038033
5270	SERPINE2	serpin family E member 2	--	up	up	0.363726	0.0135489	0.00183656	0.133607	0.775414	0.783538
1593	CYP27A1	cytochrome P450 family 27 subfamily A member 1	--	up	--	0.169209	0.0342845	0.0446018	-0.166497	0.756055	-0.385082
55316	RSAD1	radical S-adenosyl methionine domain containing 1	--	up	--	0.792135	0.0462132	0.316215	-0.0656189	0.582241	0.161531
9394	HS6ST1	heparan sulfate 6-O-sulfotransferase 1	--	up	--	0.956957	0.00952691	0.756016	0.359724	0.733185	-0.072648
9649	RALGPS1	Ral GEF with PH domain and SH3 binding motif 1	--	up	--	0.017653	0.0132142	0.0582483	0.313976	0.806412	0.291992
10868	USP20	ubiquitin specific peptidase 20	--	up	--	0.858405	0.0117643	0.116411	0.0814904	0.790353	0.418907
3590	IL11RA	interleukin 11 receptor subunit alpha	--	up	--	0.755054	0.0195532	0.0594093	-0.0809858	0.7334	0.65506
25844	YIPF3	Yip1 domain family member 3	--	up	--	0.0123586	0.000943692	0.045475	0.338862	0.636504	0.27065
670	BPHL	biphenyl hydrolase like	--	up	--	0.538266	0.0322126	0.00649185	0.105887	0.839823	0.457265
347733	TUBB2B	tubulin beta 2B class IIb	--	up	up	0.0886223	0.0168578	0.0332436	-0.1334	0.867448	0.911087
10211	FLOT1	flotillin 1	--	up	--	0.358904	0.00481656	0.0113197	0.126546	0.86831	0.369478
7172	TPMT	thiopurine S-methyltransferase	--	up	--	0.196391	0.0174096	0.179985	0.114477	0.637366	0.363637
8836	GGH	gamma-glutamyl hydrolase	--	up	--	0.835006	0.0495953	0.0804508	0.0909538	0.80062	0.793003
51103	NDUFAF1	NADH:ubiquinone oxidoreductase complex assembly factor 1	--	up	--	0.426863	0.0275086	0.0666302	0.321984	0.69637	0.565836
10561	IFI44	interferon induced protein 44	--	up	down	0.049757	0.0152755	0.0385218	-0.108218	0.907602	-1.54831
3795	KHK	ketohexokinase	--	up	up	0.101938	0.0265622	0.049569	0.699709	0.966834	0.659595
51374	ATRAID	all-trans retinoic acid induced differentiation factor	--	up	--	0.00915802	0.0265575	0.00592661	0.313424	0.736292	0.533237
9023	CH25H	cholesterol 25-hydroxylase	--	up	--	0.994559	0.00288749	0.0323173	0	0.983707	-0.245507
1847	DUSP5	dual specificity phosphatase 5	--	up	--	0.69706	0.0117924	0.437689	-0.166449	0.806304	0.176877
3417	IDH1	isocitrate dehydrogenase (NADP(+)) 1, cytosolic	--	up	--	0.0202605	0.00662603	0.922768	0.432905	1.02317	-0.167964
30061	SLC40A1	solute carrier family 40 member 1	--	up	--	0.994559	0.002349	0.00114594	0	1.24761	-0.0225372
84888	SPPL2A	signal peptide peptidase like 2A	--	up	--	0.106825	0.0364381	0.149778	0.492614	0.677555	0.247411
27163	NAAA	N-acylethanolamine acid amidase	--	up	--	0.525965	0.00581242	0.034253	-0.269897	0.621375	0.453501
23710	GABARAPL1	GABA type A receptor associated protein like 1	--	up	--	0.0709502	0.0182853	0.361381	0.283488	0.712553	0.0564431
9746	CLSTN3	calsyntenin 3	--	up	--	0.904123	0.0168454	0.44696	0.00702113	0.882182	0.082196
1848	DUSP6	dual specificity phosphatase 6	--	up	up	0.314569	0.0284191	0.000228276	0.120996	0.654648	2.61446
113675	SDSL	serine dehydratase like	--	up	--	0.857012	0.034329	0.060188	0.0016154	1.0616	0.290207
84915	FAM222A	family with sequence similarity 222 member A	--	up	up	0.290242	0.0200515	0.0170456	1.12994	1.04157	1.16343
145407	C14orf37	chromosome 14 open reading frame 37	--	up	--	0.0807758	0.00777034	0.0542425	0.0472071	0.796493	0.0850605
11001	SLC27A2	solute carrier family 27 member 2	--	up	up	0.645023	0.0138576	0.00852375	0.198638	0.612027	0.870359
25989	ULK3	unc-51 like kinase 3	--	up	--	0.807684	0.00521989	0.685146	-0.147345	0.735242	0.185197
4240	MFGE8	milk fat globule-EGF factor 8 protein	--	up	up	0.300155	0.00188469	0.00555591	0.271119	1.38923	1.8719
55898	UNC45A	unc-45 myosin chaperone A	--	up	--	0.188495	0.0033385	0.553137	0.201091	0.838725	0.32203
283927	NUDT7	nudix hydrolase 7	--	up	--	0.140084	0.0104953	0.994559	0.531849	0.66831	0
29948	OSGIN1	oxidative stress induced growth inhibitor 1	--	up	--	0.245106	0.0393221	0.0802236	0.17081	1.29293	1.03393
58488	PCTP	phosphatidylcholine transfer protein	--	up	--	0.0056833	0.00410587	0.0264191	0.533322	0.761136	0.18592
57332	CBX8	chromobox 8	--	up	--	0.847271	0.040489	0.0453381	0.0870914	0.703307	0.458264
8535	CBX4	chromobox 4	--	up	up	0.434866	0.00194293	0.00417081	0.771643	1.03722	0.701281
10609	P3H4	prolyl 3-hydroxylase family member 4 (non-enzymatic)	--	up	--	0.0795551	0.0295	0.757192	-0.464507	0.98948	0.0241071
113230	MISP3	MISP family member 3	--	up	--	0.0240256	0.0405434	0.946715	-0.492574	0.733006	0.0524369
90324	CCDC97	coiled-coil domain containing 97	--	up	--	0.17744	0.0143559	0.467267	-0.385196	0.647537	-0.0249065
112703	FAM71E1	family with sequence similarity 71 member E1	--	up	up	0.0899672	0.0138959	0.00167399	0.590862	0.798784	0.938002
5226	PGD	phosphogluconate dehydrogenase	--	up	--	0.107487	0.0158892	0.337422	-0.399875	0.841418	-0.279618
83442	SH3BGRL3	SH3 domain binding glutamate rich protein like 3	--	up	--	0.776891	0.0162828	0.0698325	0.152958	0.584899	0.200476
57592	ZNF687	zinc finger protein 687	--	up	--	0.658783	0.0159596	0.353268	-0.203004	0.612546	0.263056
10500	SEMA6C	semaphorin 6C	--	up	--	0.510857	0.00667043	0.0460956	0.0363329	1.04629	0.563412
23557	SNAPIN	SNAP associated protein	--	up	up	0.0991297	0.0027283	0.0294211	0.2289	0.797802	0.834473
2052	EPHX1	epoxide hydrolase 1	--	up	--	0.759435	0.0134685	0.00832954	0.228789	1.09698	0.45254
388	RHOB	ras homolog family member B	--	up	--	0.59359	0.0359791	0.699351	0.317089	0.988152	0.0908421
130589	GALM	galactose mutarotase	--	up	--	0.579937	0.0196287	0.0258609	-0.0597389	0.730679	-0.472576
79137	FAM134A	family with sequence similarity 134 member A	--	up	--	0.189634	0.00587112	0.109043	0.168735	0.739421	0.432595
29114	TAGLN3	transgelin 3	--	up	--	0.367631	0.0194812	0.115829	0	0.976778	-0.050375
90113	VWA5B2	von Willebrand factor A domain containing 5B2	--	up	up	0.915924	0.00523588	0.0163665	0.237632	0.758784	0.882973
1609	DGKQ	diacylglycerol kinase theta	--	up	up	0.131273	0.00624028	0.0295135	-0.901726	0.686086	1.20851
57205	ATP10D	ATPase phospholipid transporting 10D (putative)	--	up	--	0.427941	0.0455798	0.00737798	0.156264	1.03737	0.514806
285440	CYP4V2	cytochrome P450 family 4 subfamily V member 2	--	up	--	0.339545	0.00992624	0.379693	0.114533	0.806314	-0.15083
23635	SSBP2	single stranded DNA binding protein 2	--	up	--	0.592668	0.00185871	0.422949	-0.0428461	0.72336	-0.133454
83890	SPATA9	spermatogenesis associated 9	--	up	--	0.0918503	0.00832608	0.0150396	0.2937	0.86823	0.476624
90933	TRIM41	tripartite motif containing 41	down	up	up	0.0175039	0.00487621	0.0361485	-0.588781	0.842684	0.781523
7162	TPBG	trophoblast glycoprotein	--	up	up	0.102615	0.00171232	0.0116572	-0.401853	0.920672	1.16163
375260	WASH2P	WAS protein family homolog 2 pseudogene	--	up	--	0.306644	0.0237277	0.424028	0.0689069	0.708167	0.500031
3486	IGFBP3	insulin like growth factor binding protein 3	--	up	down	0.0256242	0.00845349	0.00108587	-0.0186977	1.48049	-1.51692
541473	LOC541473	FK506 binding protein 6, 36kDa pseudogene	--	up	--	0.179192	0.00234961	0.0136159	0.24652	0.605567	0.552223
89122	TRIM4	tripartite motif containing 4	--	up	--	0.00587572	0.0117347	0.0208754	0.535363	0.740513	0.368353
123	PLIN2	perilipin 2	--	up	--	0.051712	0.032193	0.00936599	-0.547443	0.69596	-0.344701
2934	GSN	gelsolin	--	up	--	0.645215	0.00979143	0.355751	-0.0881156	1.4348	0.38755
210	ALAD	aminolevulinate dehydratase	--	up	--	0.730186	0.0150664	0.944604	-0.031177	0.94765	-0.0462146
6834	SURF1	SURF1, cytochrome c oxidase assembly factor	--	up	up	0.0356969	0.0487163	0.0033638	0.46324	1.02138	0.767713
85456	TNKS1BP1	tankyrase 1 binding protein 1	--	up	--	0.590801	0.0422465	0.897714	-0.0606889	0.676672	-0.0990677
23052	ENDOD1	endonuclease domain containing 1	--	up	--	0.00207171	0.0184916	0.0148597	0.42958	0.9271	0.54332
54970	TTC12	tetratricopeptide repeat domain 12	--	up	--	0.465231	0.00219387	0.043296	0.0597286	0.625803	0.535174
51092	SIDT2	SID1 transmembrane family member 2	--	up	--	0.911469	0.016999	0.614227	0.0586219	0.597603	-0.293209
128853	DUSP15	dual specificity phosphatase 15	--	up	--	0.0197747	0.0252928	0.0295341	0.195037	1.23254	0.356877
7108	TM7SF2	transmembrane 7 superfamily member 2	--	up	--	0.172256	0.0220823	0.790502	-0.136928	1.53891	0.324205
144110	TMEM86A	transmembrane protein 86A	down	up	--	0.0263516	0.0133564	0.941938	-0.678164	0.780568	0.000513528
101	ADAM8	ADAM metallopeptidase domain 8	--	up	--	0.0935317	0.0240014	0.675136	-0.130119	0.734862	-0.061108
10461	MERTK	MER proto-oncogene, tyrosine kinase	--	up	--	0.0162587	0.0472507	0.258315	0.489186	0.659091	-0.227408
4929	NR4A2	nuclear receptor subfamily 4 group A member 2	--	up	--	0.0154897	0.00572108	0.209647	-0.372419	0.739017	0.119774
286343	LURAP1L	leucine rich adaptor protein 1 like	--	up	--	0.106565	0.0350707	0.228125	0.357724	0.78052	-0.175122
30827	CXXC1	CXXC finger protein 1	--	up	--	0.31727	0.0345681	0.297927	-0.117536	0.678886	0.655155
4343	MOV10	Mov10 RISC complex RNA helicase	--	up	--	0.0246774	0.0224419	0.0342561	-0.448416	0.643106	-0.455995
333926	PPM1J	protein phosphatase, Mg2+/Mn2+ dependent 1J	--	up	up	0.241697	0.0482491	0.0128221	0.145917	0.887114	0.821843
130535	KCTD18	potassium channel tetramerization domain containing 18	--	up	--	0.0136674	0.00749293	0.202319	0.355693	0.588503	0.195298
64798	DEPTOR	DEP domain containing MTOR interacting protein	--	up	down	0.181164	0.00978337	0.0205824	0.459719	0.625867	-0.720567
10670	RRAGA	Ras related GTP binding A	--	up	--	0.332775	0.0278271	0.00404401	0.044631	0.652903	0.43235
29104	N6AMT1	N-6 adenine-specific DNA methyltransferase 1 (putative)	--	up	up	0.134687	0.00619429	0.00477917	0.11969	0.625362	0.72666
219743	TYSND1	trypsin domain containing 1	--	up	up	0.575346	0.0104392	0.0387395	0.101319	0.714077	0.840566
5147	PDE6D	phosphodiesterase 6D	--	up	up	0.272788	0.0196852	0.00226293	0.282593	0.58513	0.782746
7079	TIMP4	TIMP metallopeptidase inhibitor 4	--	up	up	0.375297	0.00380926	0.00284063	0	1.42362	1.41233
10901	DHRS4	dehydrogenase/reductase 4	--	up	up	0.336401	0.0310404	0.00196913	-0.126508	1.11929	0.592567
347734	SLC35B2	solute carrier family 35 member B2	--	up	--	0.0415807	0.00480407	0.641809	-0.537228	0.650652	0.135699
124565	SLC38A10	solute carrier family 38 member 10	--	up	--	0.772642	0.02622	0.212256	0.174203	0.846261	0.286941
55113	XKR8	XK related 8	--	up	--	0.0832509	0.00616674	0.233934	0.48036	0.655991	0.404561
387509	GPR153	G protein-coupled receptor 153	--	up	--	0.690426	0.0297358	0.189338	-0.267008	0.720375	0.401923
81544	GDPD5	glycerophosphodiester phosphodiesterase domain containing 5	--	up	--	0.236476	0.026356	0.608133	0.4731	0.639291	0.224717
124044	SPATA2L	spermatogenesis associated 2 like	--	up	up	0.518998	0.0411967	0.0357502	-0.197801	1.23143	1.38155
4817	NIT1	nitrilase 1	--	up	--	0.658757	0.00803522	0.731672	0.00390148	0.826861	0.104613
1896	EDA	ectodysplasin A	--	up	--	0.18692	0.0246458	0.375297	0.0324893	0.629279	0
65018	PINK1	PTEN induced putative kinase 1	--	up	--	0.446856	0.0432687	0.359039	0.430499	0.702432	-0.11661
149076	ZNF362	zinc finger protein 362	--	up	--	0.522616	0.00698609	0.28093	-0.110066	0.623678	-0.141332
148113	CILP2	cartilage intermediate layer protein 2	--	up	up	0.0332577	0.013236	0.027222	-0.207492	0.913996	0.803275
2539	G6PD	glucose-6-phosphate dehydrogenase	--	up	--	0.27324	0.00206002	0.307329	-0.288061	0.914115	-0.363715
23308	ICOSLG	inducible T-cell costimulator ligand	--	up	--	0.479849	0.0175842	0.0221589	-0.316884	0.906379	0.542219
3275	PRMT2	protein arginine methyltransferase 2	--	up	--	0.00444324	0.0253118	0.06897	0.504164	0.996399	0.340352
10444	ZER1	zyg-11 related cell cycle regulator	--	up	--	0.0610949	0.00184792	0.176008	0.717551	1.03797	0.150045
284086	NEK8	NIMA related kinase 8	down	up	--	0.0121868	0.0141011	0.764458	-0.890458	0.654288	0.304896
79671	NLRX1	NLR family member X1	down	up	--	0.0272054	0.00958414	0.467301	-0.614719	0.802293	-0.126237
79957	PAQR6	progestin and adipoQ receptor family member 6	--	up	--	0.0681791	0.0404564	0.0378269	-0.477095	0.84912	0.367179
284361	EMC10	ER membrane protein complex subunit 10	--	up	up	0.445202	0.037751	0.0189971	0.147972	0.776923	0.874977
124093	CCDC78	coiled-coil domain containing 78	--	up	--	0.583544	0.00477027	0.0830817	0.237743	1.25091	0.400967
2785	GNG3	G protein subunit gamma 3	--	up	up	0.0544051	0.0101886	0.0247688	0.369067	1.50243	0.641603
57643	ZSWIM5	zinc finger SWIM-type containing 5	--	up	--	0.197125	0.0272587	0.0586164	0.149544	0.827212	0.417307
6703	SPRR2D	small proline rich protein 2D	--	up	--	0.367631	0.0110121	0.994559	0	0.841313	0
7039	TGFA	transforming growth factor alpha	--	up	--	0.0325743	0.0321575	0.0335971	0.173195	0.615153	0.285701
90780	PYGO2	pygopus family PHD finger 2	--	up	--	0.16453	0.00788372	0.057713	0.278529	0.745928	0.330916
5274	SERPINI1	serpin family I member 1	--	up	up	0.288507	0.00339678	0.00310214	0.0883685	1.64672	1.17915
1040	CDS1	CDP-diacylglycerol synthase 1	--	up	--	0.0282802	0.0486958	0.429135	0.238436	0.602592	0.259295
201895	SMIM14	small integral membrane protein 14	--	up	--	0.933068	0.00381142	0.0320886	-0.156959	1.23829	0.466503
132160	PPM1M	protein phosphatase, Mg2+/Mn2+ dependent 1M	--	up	--	0.56444	0.0107216	0.0925232	-0.150704	1.14103	0.538294
57763	ANKRA2	ankyrin repeat family A member 2	--	up	up	0.0749391	0.00322875	0.0208744	0.776102	1.41545	0.725022
26872	STEAP1	STEAP family member 1	--	up	--	0.994559	0.0052337	0.362428	0	0.668197	-0.0256474
5224	PGAM2	phosphoglycerate mutase 2	--	up	--	0.646934	0.0107157	0.107307	0.448121	1.09741	0.555302
115330	GPR146	G protein-coupled receptor 146	--	up	--	0.0534115	0.013694	0.0508518	0.466757	0.679643	-0.351483
94241	TP53INP1	tumor protein p53 inducible nuclear protein 1	--	up	--	0.0411902	0.00854364	0.0702047	0.540093	1.04353	0.640455
138050	HGSNAT	heparan-alpha-glucosaminide N-acetyltransferase	--	up	up	0.058035	0.0374968	0.0141438	0.109683	0.671247	0.603199
58526	MID1IP1	MID1 interacting protein 1	--	up	--	0.226693	0.0114047	0.0677869	0.462932	0.926443	0.29386
219654	ZCCHC24	zinc finger CCHC-type containing 24	--	up	up	0.0851811	0.0352235	0.0360013	0.72264	0.644454	0.581679
2706	GJB2	gap junction protein beta 2	down	up	--	0.0461928	0.00723874	0.133664	-0.666392	0.836159	0.375464
11092	SPACA9	sperm acrosome associated 9	--	up	--	0.0981005	0.0437916	0.586633	0.221608	0.961296	0.110407
219736	STOX1	storkhead box 1	--	up	--	0.034792	0.00606694	0.055231	0.579994	1.36215	0.610532
90809	TMEM55B	transmembrane protein 55B	--	up	--	0.280938	0.0262576	0.0808017	0.0690819	0.607662	0.525623
5654	HTRA1	HtrA serine peptidase 1	--	up	up	0.0374786	0.0068294	0.01733	0.180917	2.41795	0.79518
6692	SPINT1	serine peptidase inhibitor, Kunitz type 1	--	up	--	0.14501	0.0224783	0.0197039	0.221196	1.26173	0.223543
25911	DPCD	deleted in primary ciliary dyskinesia homolog (mouse)	--	up	--	0.0794795	0.0387349	0.539155	0.213414	0.67607	0.0567206
6609	SMPD1	sphingomyelin phosphodiesterase 1	--	up	up	0.15335	0.0137339	0.0421814	0.462662	1.32233	0.95261
7084	TK2	thymidine kinase 2, mitochondrial	--	up	--	0.000479704	0.0084219	0.581515	0.480178	1.13823	0.104403
115811	IQCD	IQ motif containing D	--	up	--	0.0556927	0.0471713	0.0772986	0.190653	0.78628	0.254689
6236	RRAD	RRAD, Ras related glycolysis inhibitor and calcium channel regulator	--	up	--	0.542772	0.00684448	0.0617976	0.0131744	1.19609	0.213914
162394	SLFN5	schlafen family member 5	--	up	--	0.122827	0.0432115	0.9046	0.613052	0.942847	-0.210511
374654	KIF7	kinesin family member 7	--	up	--	0.0907122	0.00097742	0.169978	-0.478842	1.18762	0.430577
8800	PEX11A	peroxisomal biogenesis factor 11 alpha	--	up	--	0.592371	0.00546793	0.0470844	-0.310146	0.937747	0.163705
4665	NAB2	NGFI-A binding protein 2	--	up	--	0.259975	0.0147477	0.145824	-0.467374	0.970105	0.670822
23339	VPS39	VPS39, HOPS complex subunit	--	up	--	0.0238497	0.0233832	0.316043	0.332923	0.741438	0.0936568
23582	CCNDBP1	cyclin D1 binding protein 1	--	up	--	0.0614285	0.0281008	0.00893931	0.424064	0.689758	0.410413
399665	FAM102A	family with sequence similarity 102 member A	--	up	--	0.124682	0.0106134	0.102033	-0.850328	0.8417	-0.327229
55128	TRIM68	tripartite motif containing 68	--	up	--	0.135923	0.0167776	0.460497	0.138179	0.71626	-0.0201395
7846	TUBA1A	tubulin alpha 1a	down	up	up	0.0377554	0.0383566	0.00679705	-0.604991	0.728963	0.840595
352909	DNAAF3	dynein axonemal assembly factor 3	--	up	up	0.0451573	0.0376764	0.0155669	-0.546048	0.605027	1.15828
124936	CYB5D2	cytochrome b5 domain containing 2	--	up	up	0.600414	0.0149618	0.00293847	-0.0795031	1.23106	0.764137
84926	SPRYD3	SPRY domain containing 3	--	up	--	0.127493	0.00173456	0.10442	-0.391102	0.634409	0.680571
83986	FAM234A	family with sequence similarity 234 member A	--	up	up	0.159949	0.00653987	0.0179588	0.198868	1.38161	0.671703
25837	RAB26	RAB26, member RAS oncogene family	down	up	--	0.0264398	0.0432331	0.127274	-0.593836	1.00089	-0.189231
26580	BSCL2	BSCL2, seipin lipid droplet biogenesis associated	--	up	--	0.0955088	0.011697	0.145381	0.0477313	0.647382	0.351182
5436	POLR2G	RNA polymerase II subunit G	--	up	--	0.059716	0.00715681	0.185624	0.540485	0.59333	0.191607
4054	LTBP3	latent transforming growth factor beta binding protein 3	--	up	--	0.480425	0.0115498	0.189274	-0.253097	1.05668	0.314732
624	BDKRB2	bradykinin receptor B2	--	up	--	0.0625447	0.0279719	0.0227307	-0.155443	0.693204	-0.169979
90204	ZSWIM1	zinc finger SWIM-type containing 1	--	up	--	0.164266	0.010407	0.287778	0.390702	0.760358	0.175319
26505	CNNM3	cyclin and CBS domain divalent metal cation transport mediator 3	--	up	--	0.705163	0.0116417	0.222297	-0.0868304	0.723264	0.31777
116236	ABHD15	abhydrolase domain containing 15	--	up	up	0.777343	0.00297824	0.00839591	0.0299248	0.709614	1.45901
54851	ANKRD49	ankyrin repeat domain 49	--	up	--	0.0705	0.0110551	0.0577584	0.868329	0.911973	1.02518
129303	TMEM150A	transmembrane protein 150A	--	up	--	0.0183502	0.0158136	0.797287	0.281871	1.43283	0.0409262
123355	LRRC28	leucine rich repeat containing 28	--	up	--	0.0193904	0.00414179	0.0233569	0.352114	0.586963	0.184861
5480	PPIC	peptidylprolyl isomerase C	--	up	--	0.0546754	0.0378002	0.1261	0.384806	1.0915	0.287282
126129	CPT1C	carnitine palmitoyltransferase 1C	--	up	--	0.93094	0.0192235	0.129884	0.0470886	0.67888	-0.61173
10421	CD2BP2	CD2 cytoplasmic tail binding protein 2	--	up	--	0.746618	0.0106871	0.147644	0.0605143	0.686445	0.654862
10960	LMAN2	lectin, mannose binding 2	--	up	--	0.0726819	0.0416808	0.161091	0.132724	0.604878	0.408059
7059	THBS3	thrombospondin 3	--	up	--	0.0312539	0.0421712	0.463506	-0.540515	0.621017	0.0344109
6335	SCN9A	sodium voltage-gated channel alpha subunit 9	--	up	--	0.705344	0.0195783	0.621249	0.0070023	0.759568	-0.00599957
6383	SDC2	syndecan 2	--	up	--	0.3312	0.0183594	0.321927	0.0730198	1.32489	0.153649
58485	TRAPPC1	trafficking protein particle complex 1	--	up	--	0.552401	0.0157275	0.5126	0.238141	0.640348	0.380073
152189	CMTM8	CKLF like MARVEL transmembrane domain containing 8	--	up	--	0.0386225	0.0125089	0.71833	0.484032	0.826087	-0.234022
2353	FOS	Fos proto-oncogene, AP-1 transcription factor subunit	--	up	up	0.660799	0.00539639	0.0184432	-0.162661	0.721888	1.11134
7779	SLC30A1	solute carrier family 30 member 1	--	up	--	0.913703	0.047275	0.185846	-0.33097	0.783731	0.345944
29071	C1GALT1C1	C1GALT1 specific chaperone 1	--	up	--	0.271055	0.00935822	0.213934	0.218268	0.746795	0.459817
3726	JUNB	JunB proto-oncogene, AP-1 transcription factor subunit	--	up	up	0.0633761	0.0130171	0.0449761	-0.592555	1.51341	0.867656
3866	KRT15	keratin 15	--	up	down	0.753691	0.0439968	0.00174742	0.107013	1.06693	-1.49384
11076	TPPP	tubulin polymerization promoting protein	--	up	--	0.192969	0.014354	0.0441949	0.74709	1.09843	0.465639
8941	CDK5R2	cyclin dependent kinase 5 regulatory subunit 2	--	up	up	0.6686	0.0262099	0.0074101	0.0975383	0.651635	1.70894
65989	DLK2	delta like non-canonical Notch ligand 2	--	up	up	0.137849	0.0356583	0.0213533	0.476651	1.47177	0.776632
143941	TTC36	tetratricopeptide repeat domain 36	--	up	--	0.322525	0.0218527	0.271517	0.300896	0.739184	0.45821
55191	NADSYN1	NAD synthetase 1	--	up	--	0.984716	0.0177174	0.0988129	-0.105243	0.719314	0.610443
2101	ESRRA	estrogen related receptor alpha	--	up	--	0.428446	0.0262536	0.638212	0.0186516	0.635548	-0.0480469
4580	MTX1	metaxin 1	--	up	--	0.954263	0.00393047	0.0522939	-0.0123576	0.771324	0.421854
8793	TNFRSF10D	TNF receptor superfamily member 10d	--	up	--	0.368094	0.0105644	0.102219	0	0.768207	0.619901
4485	MST1	macrophage stimulating 1	--	up	--	0.907575	0.0207243	0.132892	0.056432	0.723879	0.238817
83759	RBM4B	RNA binding motif protein 4B	--	up	--	0.0895483	0.012269	0.366442	0.208338	0.629752	0.0341093
284613	CYB561D1	cytochrome b561 family member D1	--	up	--	0.324583	0.0133008	0.321576	0.206343	0.609798	0.353906
133022	TRAM1L1	translocation associated membrane protein 1-like 1	--	up	--	0.994559	0.0318984	0.994559	0	0.587647	0
11041	B4GAT1	beta-1,4-glucuronyltransferase 1	--	up	--	0.00319901	0.00327403	0.130648	0.471909	1.24973	0.595063
285590	SH3PXD2B	SH3 and PX domains 2B	--	up	--	0.531734	0.0233859	0.576387	0.0314352	0.930614	-0.143648
2015	ADGRE1	adhesion G protein-coupled receptor E1	--	up	--	0.375297	0.0245726	0.117661	0	0.669037	0.0544644
26470	SEZ6L2	seizure related 6 homolog like 2	--	up	up	0.499044	0.00956224	0.032797	0.248731	0.980652	0.586575
65108	MARCKSL1	MARCKS like 1	--	up	--	0.546345	0.00754581	0.206144	0.737218	1.4327	-0.120444
317671	RFESD	Rieske Fe-S domain containing	--	up	--	0.20242	0.0109444	0.0617647	0.229955	0.868099	0.422964
10458	BAIAP2	BAI1 associated protein 2	--	up	--	0.200393	0.0273122	0.399851	-0.0534065	0.730602	0.372136
4642	MYO1D	myosin ID	--	up	--	0.043616	0.00588614	0.0307977	0.402005	0.744421	0.466465
9240	PNMA1	paraneoplastic Ma antigen 1	--	up	up	0.0211136	0.00355576	0.00281625	0.572506	0.98697	0.652236
8408	ULK1	unc-51 like autophagy activating kinase 1	--	up	--	0.585017	0.00986929	0.0913264	0.725961	0.87035	0.33322
8325	FZD8	frizzled class receptor 8	--	up	--	0.884179	0.0461923	0.0124753	0.19338	0.695694	0.211515
2629	GBA	glucosylceramidase beta	--	up	--	0.119273	0.0342359	0.355133	-0.530496	0.72051	0.250322
57104	PNPLA2	patatin like phospholipase domain containing 2	--	up	--	0.246473	0.020075	0.171329	0.29218	0.896592	0.207166
54681	P4HTM	prolyl 4-hydroxylase, transmembrane	--	up	--	0.216981	0.0109242	0.918255	-0.0401695	1.10612	0.357519
788	SLC25A20	solute carrier family 25 member 20	--	up	--	0.916253	0.00378338	0.401902	-0.130625	0.889822	0.163482
56998	CTNNBIP1	catenin beta interacting protein 1	--	up	--	0.0269004	0.0286577	0.148837	-0.171016	0.671278	0.254834
375593	TRIM73	tripartite motif containing 73	--	up	--	0.0362593	0.00395895	0.0155272	0.151813	0.883341	0.326154
6879	TAF7	TATA-box binding protein associated factor 7	--	up	--	0.0575614	0.0236415	0.0647795	0.505071	0.632821	0.558685
284029	LINC00324	long intergenic non-protein coding RNA 324	--	up	--	0.272671	0.0400635	0.0276911	-0.12331	0.716413	0.214347
5187	PER1	period circadian clock 1	--	up	--	0.468958	0.00873026	0.164883	0.167782	0.719061	0.585884
2517	FUCA1	fucosidase, alpha-L- 1, tissue	--	up	--	0.146397	0.00468851	0.194958	-0.475758	0.701617	-0.130968
199720	GGN	gametogenetin	--	up	--	0.255625	0.00438461	0.18637	0.176077	0.762269	0.188124
242	ALOX12B	arachidonate 12-lipoxygenase, 12R type	--	up	--	0.0408969	0.00426101	0.617222	0.164977	1.41873	0.0517224
100128927	ZBTB42	zinc finger and BTB domain containing 42	down	up	--	0.0487459	0.0150882	0.972938	-0.986464	0.903131	0.209131
284023	LOC284023	uncharacterized LOC284023	--	up	--	0.0797715	0.0140599	0.0521582	0.292381	1.18158	0.380588
100132116	ACTA2-AS1	ACTA2 antisense RNA 1	--	up	--	0.969856	0.0110965	0.299662	-0.00289044	0.647375	0.080783
66004	LYNX1	Ly6/neurotoxin 1	--	up	--	0.265148	0.00834144	0.593727	-0.506749	1.07604	-0.158028
8347	HIST1H2BC	histone cluster 1 H2B family member c	--	up	--	0.0830973	0.0131115	0.719718	0.541988	1.13489	0.198082
126003	TRAPPC5	trafficking protein particle complex 5	--	up	up	0.0569254	0.0499987	0.00104707	0.499831	0.591611	1.03604
284439	SLC25A42	solute carrier family 25 member 42	--	up	up	0.191252	0.00271655	0.0258345	0.237609	1.22047	0.906575
219902	TMEM136	transmembrane protein 136	--	up	up	0.979963	0.0106741	0.00493099	0	0.794056	0.676171
84282	RNF135	ring finger protein 135	--	up	up	0.00747233	0.00669259	0.0133065	0.430765	0.695817	0.664284
91304	TMEM259	transmembrane protein 259	--	up	--	0.166252	0.00451944	0.336434	-0.418753	0.62033	0.340204
7318	UBA7	ubiquitin like modifier activating enzyme 7	down	up	down	0.0133687	0.0432001	0.0016281	-1.37622	0.664047	-1.45947
342945	ZSCAN22	zinc finger and SCAN domain containing 22	--	up	--	0.0050045	0.0428318	0.0471276	0.532157	0.68348	0.379153
11247	NXPH4	neurexophilin 4	--	up	up	0.626185	0.0278714	0.00651404	0.0473167	1.10773	0.603538
2242	FES	FES proto-oncogene, tyrosine kinase	--	up	--	0.163972	0.0159909	0.0428183	0.152251	0.796394	0.0674517
338879	RNASE10	ribonuclease A family member 10 (inactive)	--	up	--	0.816876	0.00316605	0.495288	0.103892	0.642144	-0.24434
2049	EPHB3	EPH receptor B3	down	up	--	0.0330549	0.00310902	0.495361	-0.952719	0.890861	-0.215208
492311	IGIP	IgA inducing protein	--	up	--	0.0489261	0.0376421	0.352018	0.342381	1.24568	0.476549
389692	MAFA	MAF bZIP transcription factor A	--	up	up	0.728474	0.0181844	0.00418216	0.367216	0.604772	2.11645
80781	COL18A1	collagen type XVIII alpha 1 chain	--	up	--	0.591345	0.00491801	0.624359	-0.17774	0.721982	-0.134309
54039	PCBP3	poly(rC) binding protein 3	--	up	--	0.0312131	0.0139166	0.375297	0.522479	1.25221	0
128989	TANGO2	transport and golgi organization 2 homolog	--	up	--	0.293124	0.0323846	0.265762	0.0727305	0.586601	0.502426
55039	TRMT12	tRNA methyltransferase 12 homolog	--	up	--	0.0719203	0.0377814	0.0108621	0.52759	0.593733	0.303393
23585	TMEM50A	transmembrane protein 50A	--	up	--	0.0441538	0.00453639	0.991464	0.520754	0.614539	-0.141888
79640	C22orf46	chromosome 22 open reading frame 46	--	up	--	0.223587	0.038155	0.723094	-0.176148	0.763187	0.0580863
4303	FOXO4	forkhead box O4	--	up	--	0.429214	0.0466933	0.0734	-0.0942186	0.6267	-0.368812
340061	TMEM173	transmembrane protein 173	down	up	down	0.00820497	0.00473563	0.00851372	-0.99114	1.03783	-1.18367
4753	NELL2	neural EGFL like 2	--	up	--	0.0571091	0.00493452	0.00548984	0.293384	0.65382	0.0567296
8349	HIST2H2BE	histone cluster 2 H2B family member e	--	up	--	0.250705	0.00441688	0.21285	0.306762	1.05414	0.24583
9823	ARMCX2	armadillo repeat containing, X-linked 2	--	up	--	0.0973441	0.00643573	0.994559	-0.320064	0.911629	0
8971	H1FX	H1 histone family member X	--	up	up	0.539324	0.0137663	0.00583189	0.224459	1.22492	0.864402
3714	JAG2	jagged 2	--	up	--	0.410351	0.0238777	0.0719865	-0.0260716	0.605925	-0.61192
80789	INTS5	integrator complex subunit 5	--	up	--	0.75628	0.00996628	0.206573	-0.0508945	1.00548	0.265726
387263	C6orf120	chromosome 6 open reading frame 120	--	up	--	0.0151895	0.0079644	0.204295	0.38126	0.698547	0.663342
3563	IL3RA	interleukin 3 receptor subunit alpha	--	up	--	0.57738	0.0236608	0.0338918	-0.0397899	0.759968	0.505588
374920	C19orf68	chromosome 19 open reading frame 68	--	up	--	0.798193	0.0131902	0.464188	0.138455	0.584765	-0.240622
339366	ADAMTSL5	ADAMTS like 5	--	up	--	0.433649	0.0150135	0.0856807	-0.335428	0.757258	0.237971
54331	GNG2	G protein subunit gamma 2	--	up	--	0.994559	0.0047155	0.994559	0	0.861186	0
56971	CEACAM19	carcinoembryonic antigen related cell adhesion molecule 19	--	up	--	0.0848408	0.0148447	0.033962	0.865118	0.679139	-0.509547
144233	BCDIN3D	BCDIN3 domain containing RNA methyltransferase	--	up	--	0.0301378	0.0102571	0.0285274	0.330553	0.860858	0.522805
84307	ZNF397	zinc finger protein 397	--	up	--	0.08132	0.013821	0.345064	0.175735	0.612069	0.0190934
23275	POFUT2	protein O-fucosyltransferase 2	--	up	--	0.0794494	0.0122734	0.053144	0.38767	0.699362	0.60011
5333	PLCD1	phospholipase C delta 1	down	up	--	0.0158395	0.0205523	0.10977	-0.658396	0.832162	-0.527817
387763	C11orf96	chromosome 11 open reading frame 96	--	up	--	0.978922	0.0393125	0.105052	0.00614987	0.697439	0.134251
400673	VMAC	vimentin-type intermediate filament associated coiled-coil protein	--	up	--	0.0639195	0.0440689	0.185255	0.272455	0.643565	0.569369
3006	HIST1H1C	histone cluster 1 H1 family member c	--	up	--	0.243254	0.0386954	0.625466	0.422276	2.51609	0.198125
375341	C3orf62	chromosome 3 open reading frame 62	--	up	--	0.0533462	0.0284649	0.271856	0.45724	0.628435	-0.087665
130612	TMEM198	transmembrane protein 198	--	up	--	0.295421	0.0231239	0.158854	-0.157573	0.744423	0.592132
51136	RNFT1	ring finger protein, transmembrane 1	--	up	up	0.0715372	0.00899321	0.0491056	0.612961	0.691685	0.684005
8644	AKR1C3	aldo-keto reductase family 1 member C3	--	up	--	0.397636	0.0156003	0.314221	-0.417725	1.15659	-0.311842
54413	NLGN3	neuroligin 3	--	up	--	0.125225	0.00321957	0.97488	0.11548	0.639289	-0.0618846
284486	THEM5	thioesterase superfamily member 5	--	up	--	0.0464035	0.0289338	0.696665	-0.352851	0.609814	0.240382
7442	TRPV1	transient receptor potential cation channel subfamily V member 1	--	up	--	0.305026	0.00562291	0.469723	-0.0324917	0.588094	0.0511051
644596	SMIM10L2B	small integral membrane protein 10 like 2B	--	up	--	0.0514961	0.0232028	0.00127981	0.524411	0.713298	0.242197
54554	WDR5B	WD repeat domain 5B	--	up	--	0.05292	0.0118523	0.246853	0.611583	0.582233	0.584688
29950	SERTAD1	SERTA domain containing 1	--	up	up	0.125483	0.0173707	0.0229598	0.182087	1.9879	1.62242
147906	DACT3	dishevelled binding antagonist of beta catenin 3	--	up	up	0.0630195	0.00724967	0.0150885	0.445905	0.854326	0.771749
728	C5AR1	complement C5a receptor 1	--	up	up	0.0738161	0.00692201	0.0018323	0.720912	0.676368	1.19229
81031	SLC2A10	solute carrier family 2 member 10	--	up	--	0.192905	0.00257093	0.469764	0.0848421	0.926813	-0.407408
122773	KLHDC1	kelch domain containing 1	--	up	--	0.020373	0.00969602	0.0928811	0.378172	0.798324	0.344905
55924	FAM212B	family with sequence similarity 212 member B	--	up	up	0.675664	0.0161666	0.01432	0.116985	0.665364	0.906897
85236	HIST1H2BK	histone cluster 1 H2B family member k	--	up	down	0.482992	0.0207305	0.0191248	0.000676922	1.30464	-0.671843
144717	FAM109A	family with sequence similarity 109 member A	--	up	--	0.891033	0.022897	0.133552	0.255798	0.728015	0.482806
142680	SLC34A3	solute carrier family 34 member 3	--	up	--	0.881657	0.0246131	0.233306	-0.0194192	0.630193	0.124078
23237	ARC	activity regulated cytoskeleton associated protein	--	up	up	0.299744	0.00363039	0.033922	0.0368213	1.25669	1.31048
4326	MMP17	matrix metallopeptidase 17	--	up	up	0.755668	0.0264167	0.0227239	0.0283278	0.652185	1.03119
442898	MIR324	microRNA 324	--	up	--	0.249943	0.00315572	0.237999	0.639158	1.2167	1.86121
56664	VTRNA1-1	vault RNA 1-1	--	up	--	0.46763	0.0241598	0.0673762	0.544123	1.04093	0.725851
6015	RING1	ring finger protein 1	--	up	--	0.525325	0.00881345	0.705069	0.0593873	0.824637	0.23244
550643	NBDY	negative regulator of P-body association	--	up	--	0.531946	0.0401154	0.0451991	0.416657	0.915093	0.45557
4758	NEU1	neuraminidase 1	--	up	--	0.00406652	0.00769069	0.0336739	0.455496	1.24936	0.50726
3304	HSPA1B	heat shock protein family A (Hsp70) member 1B	down	up	--	0.03732	0.0248486	0.0525319	-0.61094	0.956302	0.409147
80737	VWA7	von Willebrand factor A domain containing 7	--	up	--	0.234879	0.00753046	0.743002	-0.540146	0.924559	-0.0340571
2794	GNL1	G protein nucleolar 1 (putative)	--	up	--	0.0343891	0.0194324	0.188925	-0.478508	0.78539	0.401275
79600	TCTN1	tectonic family member 1	--	up	--	0.0287565	0.0176767	0.00343363	0.382881	0.679382	0.357598
155054	ZNF425	zinc finger protein 425	--	up	--	0.0141915	0.0259451	0.580403	0.116251	0.812953	-0.0254725
84501	SPIRE2	spire type actin nucleation factor 2	--	up	--	0.166369	0.0363325	0.13083	-0.563789	0.603861	0.450778
57139	RGL3	ral guanine nucleotide dissociation stimulator like 3	--	up	--	0.0531707	0.0117707	0.0271529	-0.686832	0.812954	0.354511
144363	ETFRF1	electron transfer flavoprotein regulatory factor 1	--	up	--	0.0556155	0.0354069	0.0942414	0.968778	0.661711	0.730647
2878	GPX3	glutathione peroxidase 3	--	up	--	0.818391	0.00998705	0.729605	-0.0722869	0.935127	0.00874176
81606	LBH	limb bud and heart development	--	up	up	0.0173814	0.00844472	0.00996187	-0.402944	0.75901	1.54906
9080	CLDN9	claudin 9	--	up	up	0.108572	0.0274949	0.00318267	1.64861	1.16562	1.34865
8906	AP1G2	adaptor related protein complex 1 gamma 2 subunit	--	up	--	0.0301264	0.011765	0.402041	-0.535943	0.64911	0.376356
728130	NUTM2D	NUT family member 2D	--	up	up	0.0381025	0.00289573	0.00605397	0.21067	0.904469	0.621633
23053	ZSWIM8	zinc finger SWIM-type containing 8	--	up	--	0.718473	0.0143257	0.402259	-0.0927354	0.79975	0.310635
107985075	LOC107985075	uncharacterized LOC107985075	--	up	--	0.0536054	0.00742731	0.0196544	0.111699	1.12126	0.246511
55449	DHRS4-AS1	DHRS4 antisense RNA 1	--	up	--	0.0330904	0.0243285	0.107155	0.291799	0.590725	0.138003
64601	VPS16	VPS16, CORVET/HOPS core subunit	--	up	--	0.617138	0.00336741	0.365061	0.0702211	0.952542	0.366933
441150	C6orf226	chromosome 6 open reading frame 226	--	up	--	0.897953	0.0469759	0.0400687	-0.0901012	1.62572	0.42433
23467	NPTXR	neuronal pentraxin receptor	--	up	--	0.673988	0.0063998	0.132052	-0.0333233	1.10203	0.352034
728819	C1GALT1C1L	C1GALT1-specific chaperone 1 like	--	up	up	0.477538	0.035144	0.0352811	0.442659	0.583077	0.726434
101927420	LOC101927420	uncharacterized LOC101927420	--	up	up	0.561329	0.0482621	0.0091868	-0.0837021	0.604101	0.908209
388152	GOLGA2P7	golgin A2 pseudogene 7	--	up	--	0.864635	0.0151991	0.0951351	-0.0107239	0.820473	0.472876
65010	SLC26A6	solute carrier family 26 member 6	--	up	--	0.069616	0.0155011	0.242779	-0.171478	0.686531	0.708929
440465	BAIAP2-AS1	BAIAP2 antisense RNA 1 (head to head)	--	up	--	0.407828	0.0212604	0.360851	-0.417249	0.701562	-0.337579
154860	FEZF1-AS1	FEZF1 antisense RNA 1	--	up	--	0.142659	0.0192813	0.337386	0.287124	0.717014	0.0153262
114796	PSMG3-AS1	PSMG3 antisense RNA 1 (head to head)	--	up	up	0.0202139	0.00338042	0.00650934	-0.288588	0.919608	0.744157
100505478	LOC100505478	uncharacterized LOC100505478	--	up	--	0.113488	0.0481479	0.966056	0.0830829	0.999793	0
149773	APCDD1L-AS1	APCDD1L antisense RNA 1 (head to head)	--	up	--	0.242758	0.00962106	0.767584	-0.026107	0.955136	-0.0226311
101928931	SEMA3B-AS1	SEMA3B antisense RNA 1 (head to head)	--	up	--	0.144637	0.00874751	0.896374	-0.707053	0.737862	0.23148
100507670	LOC100507670	uncharacterized LOC100507670	--	up	up	0.0231697	0.0439059	0.00379711	0.387561	0.680486	1.39394
101927586	LINC01271	long intergenic non-protein coding RNA 1271	--	up	--	0.0345614	0.0156412	0.0135128	-0.199483	0.753213	-0.547799
643596	RNF224	ring finger protein 224	--	up	--	0.474258	0.00222077	0.214761	-0.101189	0.601847	-0.176756
143678	C11orf94	chromosome 11 open reading frame 94	--	up	--	0.103264	0.0301011	0.0552254	0.119574	0.607624	0.595762
148709	LOC148709	actin pseudogene	--	up	--	0.0268372	0.00448188	0.0146682	0.4284	0.653134	0.464117
64288	ZSCAN31	zinc finger and SCAN domain containing 31	--	up	--	0.360974	0.00427656	0.105319	0.211547	0.601282	-0.206678
57000	GSN-AS1	GSN antisense RNA 1	--	up	--	0.919439	0.0158202	0.4822	-0.063693	1.0236	0.608682
9278	ZBTB22	zinc finger and BTB domain containing 22	--	up	--	0.191031	0.00779678	0.339682	-0.484857	0.871731	0.46485
100133612	LINC01134	long intergenic non-protein coding RNA 1134	--	up	--	0.816631	0.0358313	0.0171778	-0.0973213	0.656754	0.183296
105378668	LOC105378668	uncharacterized LOC105378668	--	up	up	0.32957	0.0419941	0.0379591	0.435815	0.662317	0.580521
90120	C9orf69	chromosome 9 open reading frame 69	--	up	--	0.766579	0.00860944	0.0984453	0.62506	0.724533	0.380392
23559	WBP1	WW domain binding protein 1	--	up	up	0.701295	0.0110115	0.00892518	0.242606	1.65973	0.787706
340526	RGAG4	retrotransposon gag domain containing 4	--	up	--	0.15498	0.000818887	0.923725	-0.0180847	0.953965	0
1945	EFNA4	ephrin A4	--	up	--	0.669084	0.032949	0.202697	0.299243	1.04631	0.341946
113157	RPLP0P2	ribosomal protein lateral stalk subunit P0 pseudogene 2	--	up	--	0.204559	0.0146192	0.0570553	-0.0343804	0.678825	-0.302143
402778	IFITM10	interferon induced transmembrane protein 10	--	up	--	0.366922	0.034738	0.113841	0.572871	1.30553	0.251611
100996419	LOC100996419	uncharacterized LOC100996419	--	up	--	0.135978	0.0190396	0.0254398	0.532252	0.783433	0.2731
100505648	RAD51-AS1	RAD51 antisense RNA 1 (head to head)	--	up	up	0.00873072	0.0142789	0.0242637	0.569834	0.810126	0.677286
152195	NUDT16P1	nudix hydrolase 16 pseudogene 1	--	up	--	0.114512	0.0362215	7.03189e-05	0.0335188	0.588291	0.0347808
729013	ZBED5-AS1	ZBED5 antisense RNA 1	--	up	--	0.438744	0.00572629	0.266894	-0.489285	1.27366	0.0486232
100885776	UGDH-AS1	UGDH antisense RNA 1	--	up	--	0.0839852	0.0135091	0.340368	0.265204	0.778439	0.19803
100506462	SRD5A3-AS1	SRD5A3 antisense RNA 1	--	up	--	0.935454	0.0115808	0.281231	-0.159969	0.633162	-0.0315835
137075	CLDN23	claudin 23	down	up	up	0.0230022	0.0324002	0.000806708	-0.597972	0.650556	0.915279
100287896	LOC100287896	uncharacterized LOC100287896	--	up	--	0.0752995	0.00590211	0.124588	0.566388	0.718286	0.742635
23741	EID1	EP300 interacting inhibitor of differentiation 1	--	up	--	0.95218	0.00271472	0.239088	0.0148696	0.647995	0.12192
1519	CTSO	cathepsin O	--	up	--	0.840202	0.00136061	0.893427	-0.335695	0.888649	-0.142755
105369779	LOC105369779	uncharacterized LOC105369779	--	up	--	0.00193602	0.0495383	0.29755	0.23814	0.756776	-0.0692918
100286844	BCDIN3D-AS1	BCDIN3D antisense RNA 1	--	up	--	0.118374	0.018589	0.0216994	0.120734	0.644308	0.382447
196872	LINC00638	long intergenic non-protein coding RNA 638	--	up	up	0.164699	0.0089705	0.00281943	0.423199	0.909552	0.818965
102724814	LOC102724814	uncharacterized LOC102724814	--	up	--	0.105403	0.0198826	0.310526	-0.63459	0.690847	0.387586
4157	MC1R	melanocortin 1 receptor	--	up	--	0.412647	0.00424957	0.458994	-0.0904605	0.646684	0.307975
3690	ITGB3	integrin subunit beta 3	--	up	--	0.368094	0.00646972	0.0388856	0	0.871159	0.0761765
105371049	LOC105371049	uncharacterized LOC105371049	--	up	--	0.282727	0.0485464	0.0247131	0.78293	0.619672	0.576921
100134229	JHDM1D-AS1	JHDM1D antisense RNA 1 (head to head)	--	up	up	0.0610496	0.0132001	0.0498843	0.337586	1.2743	0.748429
283932	FBXL19-AS1	FBXL19 antisense RNA 1 (head to head)	--	up	up	0.503394	0.0481259	0.0107983	-0.0790585	0.862119	1.05664
202020	TAPT1-AS1	TAPT1 antisense RNA 1 (head to head)	--	up	--	0.10145	0.0434747	0.0144973	0.303683	1.12519	0.320392
100422943	MIR3189	microRNA 3189	--	up	down	0.367631	0.0286015	0.0446294	0	1.62608	-1.66005
140735	DYNLL2	dynein light chain LC8-type 2	--	up	--	0.410644	0.0215406	0.426806	0.172478	0.628866	0.0591301
100422899	MIR3190	microRNA 3190	--	up	--	0.308013	0.0316205	0.499984	0.752362	1.05481	0.772108
100500861	MIR3665	microRNA 3665	--	up	--	0.994559	0.0119121	0.994559	0	0.989478	0
100507373	LOC100507373	uncharacterized LOC100507373	--	up	--	0.431218	0.0106532	0.0841087	-0.561765	0.696165	-0.66968
109729182	DM1-AS	DM1 locus antisense RNA	--	up	--	0.140076	0.0277342	0.0304443	-0.438558	1.11223	0.29677
100131691	MZF1-AS1	MZF1 antisense RNA 1	--	up	--	0.641064	0.0128792	0.0351211	-0.00866594	0.610013	0.414962
100507567	RAB11B-AS1	RAB11B antisense RNA 1	--	up	--	0.0562335	0.0127803	0.867502	-0.296524	0.613483	0.119749
6352	CCL5	C-C motif chemokine ligand 5	--	up	down	0.125494	0.0192655	0.0277415	0.0545342	0.690206	-0.985308
338758	ATP2B1-AS1	ATP2B1 antisense RNA 1	--	up	--	0.0444609	0.0042552	0.0317732	0.142505	0.833798	0.322693
101927352	PLS3-AS1	PLS3 antisense RNA 1	--	up	--	0.0162972	0.00922979	0.0766428	0.412311	0.606736	0.628258
284615	ANKRD34A	ankyrin repeat domain 34A	--	up	--	0.810551	0.0217784	0.315175	0.185653	0.678903	0.122687
101929704	LOC101929704	uncharacterized LOC101929704	--	up	--	0.035895	0.024696	0.109485	0.506139	0.832754	0.526082
256302	NATD1	N-acetyltransferase domain containing 1	--	up	--	0.101259	0.0265717	0.0998771	0.827839	0.687738	0.438961
8344	HIST1H2BE	histone cluster 1 H2B family member e	--	up	--	0.0117107	0.0088951	0.0105328	0.494282	0.926018	0.462666
8857	FCGBP	Fc fragment of IgG binding protein	--	up	--	0.501339	0.0131917	0.0689244	0.0542172	0.755512	0.618573
8294	HIST1H4I	histone cluster 1 H4 family member i	--	up	--	0.493322	0.0189912	0.898404	-0.0618343	1.01854	0.150447
102723996	LOC102723996	ICOS ligand	--	up	--	0.686657	0.029915	0.225518	0.0323044	0.596932	0.829094
55013	MCUB	mitochondrial calcium uniporter dominant negative beta subunit	down	--	up	0.0162982	0.133895	0.00141339	-1.0026	-0.393283	1.14738
3675	ITGA3	integrin subunit alpha 3	--	--	up	0.236653	0.485285	0.0279435	-0.533497	0.132121	0.780967
1407	CRY1	cryptochrome circadian clock 1	--	--	up	0.950952	0.149842	0.0112401	-0.0290026	-0.324983	0.591756
80199	FUZ	fuzzy planar cell polarity protein	--	--	up	0.179267	0.794076	0.0181776	-0.30018	0.15761	0.671218
10233	LRRC23	leucine rich repeat containing 23	--	--	up	0.0546781	0.0709104	0.00543713	0.47652	0.820141	0.58354
56938	ARNTL2	aryl hydrocarbon receptor nuclear translocator like 2	--	--	up	0.033504	0.963702	0.0018442	0.514448	0.134114	1.00303
89801	PPP1R3F	protein phosphatase 1 regulatory subunit 3F	--	--	up	0.28365	0.100723	0.00224502	0.848095	0.830378	0.899838
6307	MSMO1	methylsterol monooxygenase 1	--	--	up	0.0873908	0.00439628	0.0496687	0.764514	0.555784	0.664813
51660	MPC1	mitochondrial pyruvate carrier 1	--	--	up	0.179646	0.0333887	0.00785603	0.254952	0.463944	0.880232
6676	SPAG4	sperm associated antigen 4	--	--	up	0.183038	0.475636	0.0101444	-0.298961	0.253726	1.14487
2983	GUCY1B3	guanylate cyclase 1 soluble subunit beta	--	--	up	0.0508974	0.0899244	0.0160776	0.432924	0.613933	0.619245
4804	NGFR	nerve growth factor receptor	--	--	up	0.0972745	0.426071	0.0271535	0.0170895	0.0698955	1.89843
10347	ABCA7	ATP binding cassette subfamily A member 7	--	--	up	0.196396	0.101075	0.0324429	-0.555241	0.752407	0.910489
51015	ISOC1	isochorismatase domain containing 1	--	--	up	0.580256	0.489934	0.00172143	-0.150795	0.321073	0.962595
3422	IDI1	isopentenyl-diphosphate delta isomerase 1	--	--	up	0.738725	0.034875	0.016009	0.101445	0.518627	0.893778
6196	RPS6KA2	ribosomal protein S6 kinase A2	--	--	up	0.0692256	0.257882	0.00680018	0.62872	0.15852	0.600033
55824	PAG1	phosphoprotein membrane anchor with glycosphingolipid microdomains 1	--	--	up	0.0780699	0.300647	0.00443008	0.038469	0.610684	0.806398
1371	CPOX	coproporphyrinogen oxidase	--	--	up	0.691236	0.561136	0.0177008	0.110465	-0.0881569	0.753677
22869	ZNF510	zinc finger protein 510	--	--	up	0.267012	0.924391	0.00257097	0.31902	0.013268	0.676492
29992	PILRA	paired immunoglobin like type 2 receptor alpha	--	--	up	0.0617814	0.12758	0.0455669	0.174527	0.187704	0.599131
231	AKR1B1	aldo-keto reductase family 1 member B	--	--	up	0.226102	0.0333691	0.00204473	-0.057564	-0.160445	0.836926
28971	AAMDC	adipogenesis associated Mth938 domain containing	--	--	up	0.0617228	0.0713322	0.0103489	1.00245	0.939138	0.951374
81572	PDRG1	p53 and DNA damage regulated 1	--	--	up	0.708975	0.236216	0.0141963	0.208135	0.398151	1.05422
4708	NDUFB2	NADH:ubiquinone oxidoreductase subunit B2	--	--	up	0.218953	0.407903	0.0270871	0.220441	0.537503	0.711003
10081	PDCD7	programmed cell death 7	--	--	up	0.803097	0.00803222	0.00551076	-0.0569526	0.572008	0.690842
23594	ORC6	origin recognition complex subunit 6	--	--	up	0.199713	0.313311	0.00253396	-0.381252	-0.0307624	0.651609
51310	SLC22A17	solute carrier family 22 member 17	--	--	up	0.918893	0.994559	0.00557422	0.162866	0	0.916531
3589	IL11	interleukin 11	--	--	up	0.483265	0.145518	0.0063801	0.0538504	0.764766	0.993766
23541	SEC14L2	SEC14 like lipid binding 2	--	--	up	0.763659	0.172229	0.0289813	-0.115447	0.18561	1.08008
29799	YPEL1	yippee like 1	--	--	up	0.286827	0.087007	0.00208283	0.251263	0.805491	0.850821
164633	CABP7	calcium binding protein 7	--	--	up	0.752637	0.70411	0.0117338	0.119637	0.289955	1.01637
55954	ZMAT5	zinc finger matrin-type 5	--	--	up	0.956427	0.35467	0.0188545	-0.0174277	0.335539	0.792451
5372	PMM1	phosphomannomutase 1	--	--	up	0.949999	0.229559	0.0294481	0.0313646	0.601086	0.785674
140730	RIMS4	regulating synaptic membrane exocytosis 4	--	--	up	0.0625448	0.371516	0.0142349	0.467808	0	1.27839
140706	CCM2L	CCM2 like scaffolding protein	--	--	up	0.533716	0.0794322	0.0273351	0.48466	0.127771	1.4134
27344	PCSK1N	proprotein convertase subtilisin/kexin type 1 inhibitor	--	--	up	0.113489	0.745048	0.00204494	0.0581621	-0.00379268	1.28669
5303	PIN4	peptidylprolyl cis/trans isomerase, NIMA-interacting 4	--	--	up	0.649781	0.837773	0.0225451	0.0481186	0.0620354	1.09193
94121	SYTL4	synaptotagmin like 4	--	--	up	0.0343482	0.0956727	0.0025413	0.3786	-0.374899	0.627246
51260	PBDC1	polysaccharide biosynthesis domain containing 1	--	down	up	0.0749002	0.0441585	0.0156167	0.611718	-0.607415	0.963377
2717	GLA	galactosidase alpha	--	--	up	0.203403	0.315179	0.00132197	-0.406963	0.111276	0.658233
143	PARP4	poly(ADP-ribose) polymerase family member 4	--	--	up	0.178693	0.754577	0.00343357	0.24911	0.32895	1.00873
1203	CLN5	ceroid-lipofuscinosis, neuronal 5	--	--	up	0.0182788	0.00852111	0.00435261	0.351048	0.406613	0.592296
50855	PARD6A	par-6 family cell polarity regulator alpha	--	--	up	0.0320992	0.299416	0.0462739	0.543073	0.275419	0.953719
79006	METRN	meteorin, glial cell differentiation regulator	--	--	up	0.332025	0.614565	0.0395464	-0.288661	0.301183	0.583028
123263	MTFMT	mitochondrial methionyl-tRNA formyltransferase	--	--	up	0.0293569	0.229724	0.00235333	0.468793	0.166798	0.734943
1936	EEF1D	eukaryotic translation elongation factor 1 delta	--	--	up	0.582061	0.072681	0.0116677	-0.145759	0.39874	0.635559
6713	SQLE	squalene epoxidase	--	--	up	0.852064	0.0938308	0.037942	0.118184	0.0599345	0.958125
81576	CCDC130	coiled-coil domain containing 130	--	--	up	0.0507927	0.0735819	0.0487488	0.450589	0.693263	0.739725
6618	SNAPC2	small nuclear RNA activating complex polypeptide 2	--	--	up	0.113762	0.186905	0.0187028	0.387345	0.288188	0.649903
27113	BBC3	BCL2 binding component 3	--	--	up	0.118875	0.0865785	0.0137049	0.942259	1.04995	0.907241
3386	ICAM4	intercellular adhesion molecule 4 (Landsteiner-Wiener blood group)	--	--	up	0.21976	0.0554331	0.0174875	0.118802	1.43554	0.975888
56917	MEIS3	Meis homeobox 3	--	--	up	0.218116	0.0781645	0.021405	-0.577923	0.275431	0.883866
9266	CYTH2	cytohesin 2	--	--	up	0.0821057	0.0595813	0.0289711	-0.353955	0.431416	0.72359
6324	SCN1B	sodium voltage-gated channel beta subunit 1	--	--	up	0.580081	0.199853	0.0143844	-0.191557	0.518906	1.00517
7980	TFPI2	tissue factor pathway inhibitor 2	--	--	up	0.362989	0.0319672	0.00164589	-0.766578	0.447262	2.75284
2051	EPHB6	EPH receptor B6	--	--	up	0.679606	0.780412	0.0377184	-0.0309183	0.0435095	0.922687
10467	ZNHIT1	zinc finger HIT-type containing 1	--	--	up	0.150982	0.35807	0.00812344	0.476403	0.57382	0.647769
6505	SLC1A1	solute carrier family 1 member 1	--	--	up	0.00330646	0.0996375	0.0019239	0.337983	0.426512	0.732285
51003	MED31	mediator complex subunit 31	--	--	up	0.248516	0.131809	0.0151603	0.551978	0.508584	1.11073
83891	SNX25	sorting nexin 25	--	--	up	0.208147	0.331738	0.00770002	0.379503	0.176022	0.660422
6309	SC5D	sterol-C5-desaturase	--	--	up	0.0798652	0.0849962	0.0223796	0.623275	0.334667	0.716621
1119	CHKA	choline kinase alpha	--	--	up	0.136638	0.0648286	0.0167565	0.640818	0.787001	0.635257
4117	MAK	male germ cell associated kinase	--	--	up	0.0732963	0.0576866	0.014049	0.415238	0.58851	0.658523
1347	COX7A2	cytochrome c oxidase subunit 7A2	--	--	up	0.706588	0.510177	0.0289601	0.177741	0.453022	1.08203
58515	SELENOK	selenoprotein K	--	--	up	0.427785	0.347579	0.0218942	0.550832	0.243308	0.687453
6364	CCL20	C-C motif chemokine ligand 20	--	--	up	0.375297	0.53828	0.0306401	0	0.050281	1.81253
56655	POLE4	DNA polymerase epsilon 4, accessory subunit	--	--	up	0.0562705	0.205202	0.00559294	0.402052	0.827631	0.859216
2744	GLS	glutaminase	--	--	up	0.0494215	0.209936	0.0200554	0.440969	0.551678	1.29315
3485	IGFBP2	insulin like growth factor binding protein 2	--	--	up	0.410375	0.905414	0.00327294	-0.20874	0	1.19172
80146	UXS1	UDP-glucuronate decarboxylase 1	--	--	up	0.0633329	0.305015	0.00545167	0.345741	0.0261781	0.794342
10745	PHTF1	putative homeodomain transcription factor 1	--	--	up	0.656285	0.541451	0.00804965	0.0381157	0.36104	1.05004
4610	MYCL	MYCL proto-oncogene, bHLH transcription factor	--	--	up	0.125545	0.0145281	0.00937004	0.146533	0.525257	0.625596
3399	ID3	inhibitor of DNA binding 3, HLH protein	down	--	up	0.0211628	0.209792	0.0174956	-0.748473	1.12769	0.611335
533	ATP6V0B	ATPase H+ transporting V0 subunit b	--	--	up	0.0204366	0.194377	0.0217622	0.14466	0.600035	0.639008
57134	MAN1C1	mannosidase alpha class 1C member 1	--	--	up	0.912133	0.137248	0.00495947	-0.092049	0.0518332	1.1326
23184	MESDC2	mesoderm development candidate 2	--	--	up	0.0260177	0.0327496	0.00935824	0.27152	0.182439	0.641538
5955	RCN2	reticulocalbin 2	--	--	up	0.0684427	0.182297	0.025614	0.447188	0.0683516	0.645994
9331	B4GALT6	beta-1,4-galactosyltransferase 6	--	--	up	0.943364	0.346065	0.00425092	0.029147	0.375998	0.664225
6785	ELOVL4	ELOVL fatty acid elongase 4	--	--	up	0.994559	0.994559	0.00123824	0	0	2.00088
57404	CYP20A1	cytochrome P450 family 20 subfamily A member 1	--	--	up	0.0133853	0.0702834	0.00117353	0.457804	0.244359	0.668593
83982	IFI27L2	interferon alpha inducible protein 27 like 2	--	--	up	0.450781	0.453206	0.0154083	0.407596	0.588354	1.00215
97	ACYP1	acylphosphatase 1	--	--	up	0.0815666	0.0509988	0.0159367	0.499532	0.813881	1.39284
9419	CRIPT	CXXC repeat containing interactor of PDZ3 domain	--	--	up	0.0856339	0.598817	0.0464925	0.812647	0.284791	1.05831
63931	MRPS14	mitochondrial ribosomal protein S14	--	--	up	0.0872355	0.214057	0.017918	0.653702	0.494049	0.743307
64282	PAPD5	poly(A) RNA polymerase D5, non-canonical	--	--	up	0.0539973	0.542999	0.0296697	0.512413	0.342421	0.688256
84668	FAM126A	family with sequence similarity 126 member A	--	--	up	0.0193397	0.494327	0.016191	0.577986	-0.192521	0.778462
7291	TWIST1	twist family bHLH transcription factor 1	--	--	up	0.994559	0.994559	0.012053	0	0	0.589125
8434	RECK	reversion inducing cysteine rich protein with kazal motifs	--	--	up	0.103402	0.0367269	0.00516416	0.251606	0.287341	0.793251
3164	NR4A1	nuclear receptor subfamily 4 group A member 1	--	--	up	0.412923	0.143369	0.0387558	-0.483505	0.186916	0.787734
1164	CKS2	CDC28 protein kinase regulatory subunit 2	--	--	up	0.272539	0.356742	0.00952166	-0.173083	0.0580367	1.0649
55577	NAGK	N-acetylglucosamine kinase	--	--	up	0.972043	0.0607846	0.0191297	0.0296662	0.689479	0.743097
8970	HIST1H2BJ	histone cluster 1 H2B family member j	--	--	up	0.699766	0.621098	0.0102013	0.125968	0.272987	0.971635
4502	MT2A	metallothionein 2A	--	--	up	0.0116169	0.159892	0.0059039	-0.451397	-0.173925	0.655068
54776	PPP1R12C	protein phosphatase 1 regulatory subunit 12C	--	--	up	0.989108	0.0813219	0.021639	0.266306	0.504089	0.800976
79144	PPDPF	pancreatic progenitor cell differentiation and proliferation factor	--	--	up	0.103483	0.226973	0.00718971	0.344021	0.415121	0.613683
8409	UXT	ubiquitously expressed prefoldin like chaperone	--	--	up	0.0681949	0.153132	0.00240377	0.406002	0.442297	0.668706
5300	PIN1	peptidylprolyl cis/trans isomerase, NIMA-interacting 1	--	--	up	0.0578651	0.58109	0.0133835	-0.281375	0.196368	0.635824
83460	EMC6	ER membrane protein complex subunit 6	--	--	up	0.318621	0.584053	0.0241855	0.130681	0.225153	0.623238
2791	GNG11	G protein subunit gamma 11	--	--	up	0.728944	0.93428	0.0126966	0	-0.109457	1.01766
2792	GNGT1	G protein subunit gamma transducin 1	--	--	up	0.639011	0.57806	0.00318761	0.136356	-0.045805	1.18959
7538	ZFP36	ZFP36 ring finger protein	--	--	up	0.0245081	0.0777631	0.0182001	-0.417511	0.593018	0.792253
6691	SPINK2	serine peptidase inhibitor, Kazal type 2	--	--	up	0.0368668	0.119959	0.00870855	0.485433	0.183539	1.64631
7263	TST	thiosulfate sulfurtransferase	down	--	up	0.0178949	0.406181	0.00799853	-0.721936	0.617489	0.65223
3976	LIF	leukemia inhibitory factor	down	--	up	0.0418614	0.140029	0.0252352	-1.32133	-0.66953	1.62565
51200	CPA4	carboxypeptidase A4	--	--	up	0.313297	0.173473	0.0107527	-0.314426	-0.41945	1.63609
7425	VGF	VGF nerve growth factor inducible	--	--	up	0.622871	0.120149	0.00263668	0.265653	1.32503	1.27705
84817	TXNDC17	thioredoxin domain containing 17	--	--	up	0.743716	0.279611	0.0368294	0.252596	0.5917	0.644015
1032	CDKN2D	cyclin dependent kinase inhibitor 2D	--	--	up	0.409744	0.0408458	0.0108331	0.177309	0.493961	1.18224
7011	TEP1	telomerase associated protein 1	--	--	up	0.243688	0.0408782	0.00613451	0.191869	0.562976	0.999888
84337	ELOF1	elongation factor 1 homolog	--	--	up	0.0514999	0.280323	0.00362536	0.758673	0.401735	0.623357
57688	ZSWIM6	zinc finger SWIM-type containing 6	--	--	up	0.544274	0.982878	0.0109728	0.0869088	0.174042	0.653723
84929	FIBCD1	fibrinogen C domain containing 1	--	--	up	0.0632444	0.751094	0.0364106	-0.817154	-0.0158529	0.906379
22927	HABP4	hyaluronan binding protein 4	--	--	up	0.0962128	0.0926605	0.00225425	0.993571	0.248666	1.0908
10882	C1QL1	complement C1q like 1	--	--	up	0.678632	0.35077	0.0164096	-0.250404	0.158589	1.22752
4695	NDUFA2	NADH:ubiquinone oxidoreductase subunit A2	--	--	up	0.609123	0.185434	0.0130081	0.116349	0.944721	0.722863
83546	RTBDN	retbindin	--	--	up	0.115438	0.191806	0.00183915	-0.0893668	0.123142	1.10071
51478	HSD17B7	hydroxysteroid 17-beta dehydrogenase 7	--	--	up	0.227683	0.0771267	0.0234489	0.254987	0.335669	0.806614
23480	SEC61G	Sec61 translocon gamma subunit	--	--	up	0.0614639	0.914577	0.0344425	0.651851	0.303242	0.743198
51308	REEP2	receptor accessory protein 2	--	--	up	0.543087	0.155697	0.00752114	0.0110256	0.534743	1.43322
157310	PEBP4	phosphatidylethanolamine binding protein 4	--	--	up	0.299752	0.507804	0.00351422	-0.0952217	0.0499855	0.595174
22873	DZIP1	DAZ interacting zinc finger protein 1	--	--	up	0.378805	0.0782858	0.00476826	0	0.0736467	0.665205
79161	TMEM243	transmembrane protein 243	--	--	up	0.59593	0.298913	0.0200759	0.0911501	0.386085	0.714274
93058	COQ10A	coenzyme Q10A	--	--	up	0.0354233	0.0690593	0.0231731	0.438022	0.449974	0.749723
84279	PRADC1	protease associated domain containing 1	--	--	up	0.250393	0.513277	0.0450438	-0.0533021	0.585084	0.767677
3775	KCNK1	potassium two pore domain channel subfamily K member 1	--	--	up	0.466366	0.603808	0.00548891	-0.000842475	0.0249906	0.62605
54583	EGLN1	egl-9 family hypoxia inducible factor 1	--	--	up	0.162239	0.359376	0.00174653	1.04004	0.104955	0.588838
80210	ARMC9	armadillo repeat containing 9	--	--	up	0.00838703	0.0763284	0.0219421	0.554764	0.291066	0.886218
3364	HUS1	HUS1 checkpoint clamp component	--	--	up	0.300456	0.167105	0.0134492	0.08092	0.180261	0.771405
81853	TMEM14B	transmembrane protein 14B	--	--	up	0.0256966	0.966773	0.0200014	0.518972	-0.109557	0.590482
7280	TUBB2A	tubulin beta 2A class IIa	--	--	up	0.127347	0.10646	0.0226735	-0.173202	0.451081	1.51073
8870	IER3	immediate early response 3	down	--	up	0.0393378	0.0163808	0.0310058	-0.819287	-0.305269	0.612719
58487	CREBZF	CREB/ATF bZIP transcription factor	--	--	up	0.0718862	0.150108	0.0130574	-0.215556	0.433315	0.834865
403	ARL3	ADP ribosylation factor like GTPase 3	--	--	up	0.299561	0.365326	0.0231577	0.492849	0.394769	0.613272
84925	DIRC2	disrupted in renal carcinoma 2	--	--	up	0.073178	0.0613088	0.00931062	0.214159	0.187192	0.583694
10063	COX17	COX17, cytochrome c oxidase copper chaperone	--	--	up	0.482826	0.351779	0.0341386	0.0575829	0.654961	1.25692
162494	RHBDL3	rhomboid like 3	--	--	up	0.156513	0.0143034	0.0350008	-0.128702	0.348542	0.991967
2014	EMP3	epithelial membrane protein 3	--	--	up	0.0454402	0.58724	0.00363796	0.504427	0.0418335	1.06576
126147	NTN5	netrin 5	--	--	up	0.31019	0.0713852	0.00474458	0.0487333	0.616518	0.702744
126374	WTIP	WT1 interacting protein	--	--	up	0.984976	0.852578	0.0104158	0.0291616	-0.035516	0.700103
55194	EVA1B	eva-1 homolog B	--	--	up	0.109676	0.0153696	0.0242228	-0.100648	0.466161	1.03954
25874	MPC2	mitochondrial pyruvate carrier 2	--	--	up	0.0225598	0.155152	0.0295648	0.498918	0.431913	0.816659
4259	MGST3	microsomal glutathione S-transferase 3	--	--	up	0.157651	0.229369	0.00659021	0.451427	0.471375	1.04977
6004	RGS16	regulator of G-protein signaling 16	--	--	up	0.288104	0.154652	0.0065868	-0.132246	0.284635	0.596456
128061	C1orf131	chromosome 1 open reading frame 131	--	--	up	0.350764	0.0186592	0.013017	0.375813	0.306619	0.674973
8560	DEGS1	delta 4-desaturase, sphingolipid 1	--	--	up	0.0270024	0.170871	0.0206649	0.419281	0.20228	0.932881
6637	SNRPG	small nuclear ribonucleoprotein polypeptide G	--	--	up	0.311504	0.571933	0.049602	0.154578	0.134951	0.9121
55502	HES6	hes family bHLH transcription factor 6	--	--	up	0.849443	0.100113	0.00489114	0.348952	0.936796	1.86526
6715	SRD5A1	steroid 5 alpha-reductase 1	--	--	up	0.00694859	0.0013166	0.00357744	0.450781	0.472233	0.636918
78991	PCYOX1L	prenylcysteine oxidase 1 like	--	--	up	0.0373427	0.0411721	0.0195193	-0.32788	0.314371	0.588327
81786	TRIM7	tripartite motif containing 7	--	--	up	0.083478	0.240983	0.00553432	-0.176432	0.247315	0.861295
7941	PLA2G7	phospholipase A2 group VII	--	--	up	0.994559	0.120914	0.0140477	0	0.0563264	0.624099
4794	NFKBIE	NFKB inhibitor epsilon	--	--	up	0.595832	0.0896967	0.0246705	0.097406	0.446544	1.04419
92092	ZC3HAV1L	zinc finger CCCH-type containing, antiviral 1 like	--	--	up	0.377771	0.145066	0.0430897	0	0.327473	0.662018
56548	CHST7	carbohydrate sulfotransferase 7	--	--	up	0.0712511	0.039549	0.0376232	0.721109	0.230067	1.03349
55909	BIN3	bridging integrator 3	--	--	up	0.725186	0.776181	0.0234757	0.0154196	0.0836714	0.712189
203228	C9orf72	chromosome 9 open reading frame 72	--	--	up	0.120788	0.618485	0.0279536	0.373804	0.0919037	0.602972
56904	SH3GLB2	SH3 domain containing GRB2 like, endophilin B2	--	--	up	0.172915	0.0742979	0.0177687	-0.800421	0.417448	0.678879
10974	ADIRF	adipogenesis regulatory factor	--	--	up	0.0259689	0.0537638	0.00152245	-0.465572	1.30449	1.38808
1979	EIF4EBP2	eukaryotic translation initiation factor 4E binding protein 2	--	--	up	0.0224446	0.421649	0.0392544	0.40052	0.779496	0.664177
6001	RGS10	regulator of G-protein signaling 10	--	--	up	0.569042	0.184763	0.0250944	0.208413	-0.585791	1.04186
196294	IMMP1L	inner mitochondrial membrane peptidase subunit 1	--	--	up	0.213169	0.584698	0.0183526	0.474258	0.187053	1.65277
143686	SESN3	sestrin 3	--	--	up	0.0288049	0.0645762	0.0340625	0.330871	0.77024	0.670678
221143	EEF1AKMT1	EEF1A lysine methyltransferase 1	--	--	up	0.773033	0.0909678	0.00778728	0.29487	0.665786	0.962931
83643	CCDC3	coiled-coil domain containing 3	--	--	up	0.672815	0.775127	0.0209735	0	-0.0185585	1.16621
120224	TMEM45B	transmembrane protein 45B	--	--	up	0.694694	0.060504	0.00426256	0.0437392	0.164324	0.715048
5457	POU4F1	POU class 4 homeobox 1	--	--	up	0.371516	0.994559	0.00229028	0	0	0.784657
56659	KCNK13	potassium two pore domain channel subfamily K member 13	--	--	up	0.38781	0.375297	0.0158553	-0.00262095	0	0.650188
116412	ZNF837	zinc finger protein 837	--	--	up	0.748665	0.320664	0.0499987	0.136296	0.687473	0.817624
23589	CARHSP1	calcium regulated heat stable protein 1	--	--	up	0.0572221	0.144181	0.01216	-0.335776	0.514439	0.62637
26175	TMEM251	transmembrane protein 251	--	--	up	0.0960914	0.264746	0.0498257	0.767895	0.557775	0.828132
4900	NRGN	neurogranin	--	--	up	0.306278	0.0749929	0.00675001	-0.15482	0.98176	2.14279
6921	ELOC	elongin C	--	--	up	0.348753	0.940647	0.0461915	0.357181	-0.0232693	0.702285
113612	CYP2U1	cytochrome P450 family 2 subfamily U member 1	--	--	up	0.189769	0.0341995	0.0146115	0.258161	0.432157	0.826417
8324	FZD7	frizzled class receptor 7	--	--	up	0.674647	0.0921584	0.0171003	0.469938	0.436878	0.622287
116442	RAB39B	RAB39B, member RAS oncogene family	--	--	up	0.994559	0.994559	0.00505327	0	0	0.684806
9556	C14orf2	chromosome 14 open reading frame 2	--	--	up	0.126996	0.550076	0.0422729	0.596816	0.33501	0.785738
219541	MED19	mediator complex subunit 19	--	--	up	0.0152309	0.162767	0.00560528	0.384437	0.544458	0.742038
171586	ABHD3	abhydrolase domain containing 3	--	--	up	0.353351	0.157735	0.00525	0.203213	0.29877	0.863037
54935	DUSP23	dual specificity phosphatase 23	--	--	up	0.0822672	0.523323	0.0242445	0.308377	0.318348	0.966972
4681	NBL1	neuroblastoma 1, DAN family BMP antagonist	--	--	up	0.251401	0.315392	0.045477	-0.0425029	0.475083	0.762053
6781	STC1	stanniocalcin 1	--	--	up	0.146126	0.181428	0.00332663	0.408278	-0.528621	0.964257
64843	ISL2	ISL LIM homeobox 2	--	--	up	0.519497	0.994559	0.0239525	0.151292	0	0.720447
147744	TMEM190	transmembrane protein 190	--	--	up	0.191272	0.0727825	0.0149388	0.462946	0.369057	0.889034
162417	NAGS	N-acetylglutamate synthase	--	--	up	0.570727	0.164087	0.0404522	-0.157676	-0.82988	0.832357
126119	JOSD2	Josephin domain containing 2	--	--	up	0.408223	0.299984	0.0387103	0.229741	0.827933	0.826335
221496	LEMD2	LEM domain containing 2	--	--	up	0.683524	0.0178038	0.0379322	0.488439	0.575353	0.759809
80150	ASRGL1	asparaginase like 1	--	--	up	0.828557	0.122145	0.0410624	0.0369786	0.148264	0.832024
55450	CAMK2N1	calcium/calmodulin dependent protein kinase II inhibitor 1	--	--	up	0.0841299	0.245251	0.0203348	-0.651263	-0.36096	1.00269
93185	IGSF8	immunoglobulin superfamily member 8	--	--	up	0.0789846	0.0556324	0.0208397	0.835847	1.00777	1.05703
8682	PEA15	phosphoprotein enriched in astrocytes 15	--	--	up	0.081009	0.890014	0.0130379	0.602543	-0.157243	0.848777
6443	SGCB	sarcoglycan beta	--	--	up	0.959361	0.0852557	0.000793136	0	0.590327	0.863686
130367	SGPP2	sphingosine-1-phosphate phosphatase 2	--	--	up	0.108823	0.244708	0.0021712	0.0543129	0.177567	1.7071
388962	BOLA3	bolA family member 3	--	--	up	0.342262	0.64623	0.0394446	0.280806	-0.246402	0.661403
132789	GNPDA2	glucosamine-6-phosphate deaminase 2	--	--	up	0.0741123	0.0722202	0.0340705	0.765924	0.351328	0.71719
94032	CAMK2N2	calcium/calmodulin dependent protein kinase II inhibitor 2	--	--	up	0.0926274	0.855006	0.0066096	-0.88264	0.170587	1.29268
4043	LRPAP1	LDL receptor related protein associated protein 1	--	--	up	0.246134	0.0509913	0.0218215	0.212685	0.644133	0.885227
54965	PIGX	phosphatidylinositol glycan anchor biosynthesis class X	--	--	up	0.00666351	0.0399376	0.0219065	0.449748	0.565195	0.642735
80167	ABHD18	abhydrolase domain containing 18	--	--	up	0.0123379	0.257536	0.0113863	0.364893	0.371111	0.598862
3673	ITGA2	integrin subunit alpha 2	--	--	up	0.417652	0.143581	0.00586459	-0.288215	0.989555	1.13529
4338	MOCS2	molybdenum cofactor synthesis 2	--	--	up	0.211895	0.00254352	0.00179091	0.15921	0.313088	0.692897
79993	ELOVL7	ELOVL fatty acid elongase 7	--	--	up	0.0382609	0.512792	0.00294911	0.528701	-0.267753	0.740039
134549	SHROOM1	shroom family member 1	down	--	up	0.00865132	0.238944	0.026675	-1.36541	0.363488	0.589435
9263	STK17A	serine/threonine kinase 17a	--	--	up	0.439562	0.278353	0.0157833	0.187239	-0.0948297	0.95522
115908	CTHRC1	collagen triple helix repeat containing 1	--	--	up	0.0367765	0.51935	0.0045064	-0.448746	0.106843	1.00161
4712	NDUFB6	NADH:ubiquinone oxidoreductase subunit B6	--	--	up	0.12397	0.209833	0.0287191	0.546362	0.571309	1.04242
220213	OTUD1	OTU deubiquitinase 1	--	--	up	0.180674	0.103717	0.0099765	1.34204	0.43907	0.60846
254170	FBXO33	F-box protein 33	--	--	up	0.206176	0.00728698	0.00675024	0.343982	0.376908	0.594644
119032	BORCS7	BLOC-1 related complex subunit 7	--	--	up	0.121259	0.0811795	0.0115983	0.544202	0.749423	0.960592
126248	WDR88	WD repeat domain 88	--	--	up	0.834456	0.00175094	0.0150254	-0.188759	0.577075	0.662781
201161	CENPV	centromere protein V	--	--	up	0.0782234	0.0858986	0.0228784	0.266854	-0.45506	0.673323
3948	LDHC	lactate dehydrogenase C	--	--	up	0.994559	0.333889	0.0167535	0	-0.0582473	0.580246
5090	PBX3	PBX homeobox 3	--	--	up	0.130387	0.0577158	0.001498	-0.166906	0.291247	1.15535
138429	PIP5KL1	phosphatidylinositol-4-phosphate 5-kinase like 1	--	--	up	0.0111318	0.174506	0.0419626	0.0731304	0.162186	0.623374
90313	TP53I13	tumor protein p53 inducible protein 13	--	--	up	0.397423	0.141857	0.0136805	0.379491	0.858881	1.22368
5867	RAB4A	RAB4A, member RAS oncogene family	--	--	up	0.0155321	0.0858384	0.00762695	0.423368	0.394397	0.693876
3800	KIF5C	kinesin family member 5C	--	--	up	0.00482166	0.296258	0.00403838	0.358743	0.0149248	0.962344
4247	MGAT2	mannosyl (alpha-1,6-)-glycoprotein beta-1,2-N-acetylglucosaminyltransferase	--	--	up	0.00844511	0.545683	0.0360059	-0.294312	-0.0107667	0.804448
55806	HR	HR, lysine demethylase and nuclear receptor corepressor	--	--	up	0.853126	0.188177	0.00622882	-0.173193	-0.0449879	0.827727
55602	CDKN2AIP	CDKN2A interacting protein	--	--	up	0.0815591	0.433021	0.0316589	0.575546	0.0337262	0.803896
255743	NPNT	nephronectin	--	--	up	0.0594642	0.3608	0.00201019	-0.413057	0.0147916	0.682042
10098	TSPAN5	tetraspanin 5	--	--	up	0.132536	0.0309912	0.00447201	0.199818	0.480502	0.925187
80723	SLC35G2	solute carrier family 35 member G2	--	--	up	0.480898	0.560813	0.0187088	0.0371351	-0.0277105	0.582864
1285	COL4A3	collagen type IV alpha 3 chain	--	--	up	0.489571	0.0157573	0.0469636	0.0161069	0.126837	0.605558
83877	TM2D2	TM2 domain containing 2	--	--	up	0.500015	0.130192	0.00215326	0.0441563	0.399429	0.742761
51181	DCXR	dicarbonyl and L-xylulose reductase	--	--	up	0.0198555	0.0677753	0.0128402	0.359123	1.30353	0.701316
153572	IRX2	iroquois homeobox 2	--	--	up	0.59408	0.617142	0.0011277	0.515428	0	0.703401
3219	HOXB9	homeobox B9	--	--	up	0.0286378	0.335983	0.00366742	0.339315	-0.0235404	0.614961
3790	KCNS3	potassium voltage-gated channel modifier subfamily S member 3	--	--	up	0.526115	0.00960469	0.000539582	0.109128	0.513844	1.61124
79145	CHCHD7	coiled-coil-helix-coiled-coil-helix domain containing 7	--	--	up	0.201562	0.242944	0.00485295	0.440814	0.465241	1.04412
120526	DNAJC24	DnaJ heat shock protein family (Hsp40) member C24	--	--	up	0.0524766	0.0518365	0.0242635	0.633144	0.34818	1.20253
81831	NETO2	neuropilin and tolloid like 2	--	--	up	0.790923	0.684482	0.00308765	0.0162304	-0.0202457	0.595436
51282	SCAND1	SCAN domain containing 1	--	--	up	0.525835	0.514445	0.0214396	-0.0856495	0.527194	0.608434
6902	TBCA	tubulin folding cofactor A	--	--	up	0.125896	0.88288	0.0448486	0.480387	0.16854	0.863862
84978	FRMD5	FERM domain containing 5	--	--	up	0.00372742	0.0146294	0.0191543	0.317393	-0.338104	0.582439
27254	CSDC2	cold shock domain containing C2	--	--	up	0.271276	0.278731	0.0191488	0.144611	0.586343	0.668285
93550	ZFAND4	zinc finger AN1-type containing 4	--	--	up	0.0330462	0.493647	0.000727239	0.541141	0.331219	0.700169
91607	SLFN11	schlafen family member 11	--	--	up	0.635733	0.304818	0.00326501	0.119247	-0.00161549	1.21168
5017	OVOL1	ovo like transcriptional repressor 1	--	--	up	0.972169	0.28183	0.00693915	0.136808	0.00132787	1.35147
10855	HPSE	heparanase	--	--	up	0.132396	0.601797	0.00137201	0.176224	-0.00636264	0.917248
51504	TRMT112	tRNA methyltransferase 11-2 homolog (S. cerevisiae)	--	--	up	0.243202	0.0913343	0.00945641	0.187413	0.436259	0.603576
84826	SFT2D3	SFT2 domain containing 3	--	--	up	0.781947	0.276033	0.0198416	0.06946	0.426864	0.591536
64802	NMNAT1	nicotinamide nucleotide adenylyltransferase 1	--	--	up	0.129427	0.0849994	0.0110134	0.376657	0.335907	0.734439
220359	TIGD3	tigger transposable element derived 3	--	--	up	0.640399	0.136149	0.00728256	-0.0270835	0.686485	1.33505
23333	DPY19L1	dpy-19 like 1	--	--	up	0.00458762	0.476858	0.0104704	0.487315	0.385735	0.987415
79683	ZDHHC14	zinc finger DHHC-type containing 14	--	--	up	0.257869	0.0915557	0.0119987	-0.235104	0.111211	0.613134
1466	CSRP2	cysteine and glycine rich protein 2	--	--	up	0.732632	0.162181	0.00555138	0.120125	0.563947	0.856656
1474	CST6	cystatin E/M	--	--	up	0.0759705	0.409236	0.0250302	1.04837	-0.824266	1.45953
10589	DRAP1	DR1 associated protein 1	--	--	up	0.358312	0.0619439	0.0162297	-0.106243	0.495912	0.764891
11007	CCDC85B	coiled-coil domain containing 85B	--	--	up	0.98575	0.0623162	0.032022	-0.287416	1.32162	0.785484
93129	ORAI3	ORAI calcium release-activated calcium modulator 3	--	--	up	0.621557	0.43443	0.0262036	-0.030946	0.450697	0.584265
8877	SPHK1	sphingosine kinase 1	--	--	up	0.117184	0.172261	0.0353288	-0.479483	0.847117	1.67498
222171	PRR15	proline rich 15	--	--	up	0.0152434	0.447963	0.0186691	-0.572145	-0.0635743	1.06473
375189	PFN4	profilin family member 4	--	--	up	0.38898	0.199858	0.0311731	0.0465136	0.25235	0.726482
6664	SOX11	SRY-box 11	--	--	up	0.371516	0.371516	0.00328835	0	0	0.879576
23625	FAM89B	family with sequence similarity 89 member B	--	--	up	0.801353	0.408019	0.0196214	0.0820244	0.697553	1.07255
6330	SCN4B	sodium voltage-gated channel beta subunit 4	--	--	up	0.269017	0.117605	0.0191252	0.207763	0.0904729	0.806686
203111	ERICH5	glutamate rich 5	--	--	up	0.371516	0.902478	0.00405795	0	-0.0775565	0.71661
126069	ZNF491	zinc finger protein 491	--	--	up	0.484991	0.0126586	0.00578859	-0.00066648	0.45604	0.665216
79605	PGBD5	piggyBac transposable element derived 5	--	--	up	0.0292114	0.00852059	0.0376336	-0.061166	0.287496	0.646889
56975	FAM20C	FAM20C, golgi associated secretory pathway kinase	--	--	up	0.0651261	0.765405	0.0109618	-0.716206	-0.116314	0.674197
151188	ARL6IP6	ADP ribosylation factor like GTPase 6 interacting protein 6	--	--	up	0.793681	0.201012	0.00795105	0.0430244	0.116853	0.756661
653499	LGALS7B	galectin 7B	--	--	up	0.114118	0.994559	0.0299042	-0.112634	0	1.09586
84667	HES7	hes family bHLH transcription factor 7	--	--	up	0.515489	0.117717	0.000517924	0.0275259	0.540018	0.974082
1960	EGR3	early growth response 3	--	--	up	0.304846	0.119537	0.00314056	0.0637409	0.0684464	0.584314
161882	ZFPM1	zinc finger protein, FOG family member 1	--	--	up	0.443518	0.24604	0.0118881	-0.276625	0.667132	0.740191
729614	FLJ37453	uncharacterized LOC729614	--	--	up	0.0909111	0.0394113	0.0219964	-0.297514	0.467813	0.670058
286006	LSMEM1	leucine rich single-pass membrane protein 1	--	--	up	0.135081	0.0279607	0.0258895	0.629211	0.405341	0.689061
124512	METTL23	methyltransferase like 23	--	--	up	0.0355184	0.278987	0.0310248	0.459713	0.565978	0.678366
7262	PHLDA2	pleckstrin homology like domain family A member 2	--	--	up	0.319346	0.733519	0.00428699	0.311265	0.511301	1.60849
64975	MRPL41	mitochondrial ribosomal protein L41	--	--	up	0.104335	0.226167	0.011041	0.268332	0.926503	0.725777
23336	SYNM	synemin	--	--	up	0.181728	0.0620108	0.0185109	0.669475	0.709434	1.03975
8905	AP1S2	adaptor related protein complex 1 sigma 2 subunit	--	--	up	0.0148124	0.171064	0.0373777	0.368311	0.341298	0.847932
388323	GLTPD2	glycolipid transfer protein domain containing 2	--	--	up	0.343425	0.0583327	0.00760123	0.235228	0.460976	1.71673
51335	NGRN	neugrin, neurite outgrowth associated	--	--	up	0.0144322	0.197667	0.041719	0.396889	0.117421	0.609922
284013	VMO1	vitelline membrane outer layer 1 homolog	--	--	up	0.30791	0.198651	0.0175235	0.280806	0.425617	1.27172
2621	GAS6	growth arrest specific 6	--	--	up	0.800576	0.290771	0.0219456	0.09879	-0.423011	1.01714
84206	MEX3B	mex-3 RNA binding family member B	--	--	up	0.417562	0.0899198	0.00103011	0.286012	0.364982	0.693363
353500	BMP8A	bone morphogenetic protein 8a	--	--	up	0.124264	0.91798	0.0035735	0.343937	-0.0103547	1.23398
359845	RFLNB	refilin B	--	--	up	0.110889	0.159992	0.00816961	0.687277	-0.108352	1.71263
7378	UPP1	uridine phosphorylase 1	--	--	up	0.0203405	0.283231	0.00171413	0.400458	0.667248	1.10064
256933	NPB	neuropeptide B	--	--	up	0.879518	0.199344	0.00971392	0.345187	0.811708	0.909694
317772	HIST2H2AB	histone cluster 2 H2A family member b	--	--	up	0.0926193	0.439959	0.00328528	0.443729	-0.0565093	0.843172
83943	IMMP2L	inner mitochondrial membrane peptidase subunit 2	--	--	up	0.1263	0.204039	0.0178532	0.738549	0.41092	0.605068
4700	NDUFA6	NADH:ubiquinone oxidoreductase subunit A6	--	--	up	0.22069	0.172724	0.0279041	0.314701	0.593996	0.666484
51065	RPS27L	ribosomal protein S27 like	--	--	up	0.859409	0.818074	0.019115	0.187265	-0.00641655	0.785689
54033	RBM11	RNA binding motif protein 11	--	--	up	0.994559	0.170454	0.00336099	0	0.0596383	1.00618
389493	NUPR2	nuclear protein 2, transcriptional regulator	--	--	up	0.994559	0.994559	0.0172141	0	0	0.750199
51263	MRPL30	mitochondrial ribosomal protein L30	--	--	up	0.755393	0.0999433	0.0076122	-0.0330281	0.10413	0.666281
5148	PDE6G	phosphodiesterase 6G	--	--	up	0.0551554	0.699829	0.0274089	0.441754	0.0183278	0.637327
56901	NDUFA4L2	NDUFA4, mitochondrial complex associated like 2	--	--	up	0.707926	0.0357027	0.00514429	0.00550214	0.486575	1.11381
4603	MYBL1	MYB proto-oncogene like 1	--	--	up	0.0595961	0.216126	0.0255945	0.214575	-0.629687	0.774155
345079	SOWAHB	sosondowah ankyrin repeat domain family member B	--	--	up	0.473845	0.0219718	0.026842	0.146699	0.48997	0.882819
90624	LYRM7	LYR motif containing 7	--	--	up	0.0117608	0.0258579	0.0285949	0.578333	0.304659	0.599108
129293	TRABD2A	TraB domain containing 2A	--	--	up	0.936844	0.888924	0.016221	0.103149	-0.205105	0.675311
2057	EPOR	erythropoietin receptor	--	--	up	0.0633314	0.108472	0.00563832	-0.293255	0.439314	0.947202
28986	MAGEH1	MAGE family member H1	--	--	up	0.775263	0.0274852	0.0183246	-0.162556	0.49246	0.991706
81848	SPRY4	sprouty RTK signaling antagonist 4	--	--	up	0.498559	0.0818696	0.0369191	-0.265239	0.408797	0.725526
374407	DNAJB13	DnaJ heat shock protein family (Hsp40) member B13	--	--	up	0.00582372	0.00415354	0.0066892	-0.218613	0.518471	1.02216
729967	MORN2	MORN repeat containing 2	--	--	up	0.0721795	0.822213	0.0252877	0.655326	-0.0594253	1.12319
374918	IGFL1	IGF like family member 1	--	--	up	0.178703	0.994559	0.00794181	-0.162797	0	0.843396
8326	FZD9	frizzled class receptor 9	--	--	up	0.9813	0.0248565	0.0369721	0	0.180587	1.52514
158293	FAM120AOS	family with sequence similarity 120A opposite strand	--	--	up	0.0519043	0.0543464	0.00233284	0.206146	0.374304	0.699422
90835	CCDC189	coiled-coil domain containing 189	--	--	up	0.0183574	0.202922	0.0243874	-0.393372	0.617864	0.800795
7516	XRCC2	X-ray repair cross complementing 2	down	--	up	0.0279518	0.636436	0.0360007	-0.769158	-0.0406676	0.620125
162993	ZNF846	zinc finger protein 846	--	--	up	0.945004	0.0864121	0.00796379	0.116565	0.487054	1.16313
8969	HIST1H2AG	histone cluster 1 H2A family member g	--	--	up	0.0212586	0.169312	0.00260584	0.39615	0.10805	0.625545
9260	PDLIM7	PDZ and LIM domain 7	--	--	up	0.0629158	0.428652	0.0451078	-0.71372	-0.0139033	0.614162
104	ADARB1	adenosine deaminase, RNA specific B1	--	--	up	0.066074	0.610812	0.00240551	0.477168	-0.0445545	1.28246
50861	STMN3	stathmin 3	--	--	up	0.620882	0.526763	0.0241819	-0.0992468	-0.292465	1.26894
5154	PDGFA	platelet derived growth factor subunit A	--	--	up	0.80033	0.0846882	0.000876146	-0.0137308	0.381506	1.33639
644890	MEIG1	meiosis/spermiogenesis associated 1	--	--	up	0.0511254	0.057563	0.00762221	0.262683	1.14827	1.13835
127687	C1orf122	chromosome 1 open reading frame 122	--	--	up	0.0584227	0.448482	0.0155983	0.570783	0.52685	0.694457
51170	HSD17B11	hydroxysteroid 17-beta dehydrogenase 11	--	--	up	0.0920984	0.849906	0.0115105	-0.601479	-0.186616	0.66139
9358	ITGBL1	integrin subunit beta like 1	--	--	up	0.111682	0.0377932	0.00437786	-0.0134074	-0.203251	0.738763
81706	PPP1R14C	protein phosphatase 1 regulatory inhibitor subunit 14C	--	--	up	0.283499	0.371516	0.00304289	0.551426	0	1.24987
64093	SMOC1	SPARC related modular calcium binding 1	--	--	up	0.0510485	0.371516	0.0183459	-0.0327552	0	0.690126
158511	CSAG1	chondrosarcoma associated gene 1	--	--	up	0.101602	0.655368	0.0391886	0.692588	0.192868	0.582555
154467	CCDC167	coiled-coil domain containing 167	--	--	up	0.210337	0.122211	0.00800661	0.55175	0.906976	0.649553
442903	MIR331	microRNA 331	--	--	up	0.455592	0.877234	0.00732395	-0.469417	-0.394743	0.758203
574036	SERTAD4-AS1	SERTAD4 antisense RNA 1	--	--	up	0.0204829	0.808056	0.014911	0.186433	-0.27851	1.82071
643414	LIPK	lipase family member K	--	--	up	0.0379147	0.994559	0.00667485	-0.131126	0	0.773426
221424	LRRC73	leucine rich repeat containing 73	--	--	up	0.525111	0.0762622	0.00155107	-0.121848	0.95099	1.17525
9935	MAFB	MAF bZIP transcription factor B	--	--	up	0.987074	0.772671	0.00212497	0.321817	-0.0197774	0.723697
646019	CBY3	chibby family member 3	--	--	up	0.5719	0.541815	0.0100622	-0.0657296	0.109196	0.750676
390205	LRRC10B	leucine rich repeat containing 10B	--	--	up	0.482129	0.994559	0.024772	0.0172367	0	1.12107
3963	LGALS7	galectin 7	--	--	up	0.335645	0.994559	0.0203598	-0.108827	0	0.653164
441054	C4orf47	chromosome 4 open reading frame 47	--	--	up	0.0127461	0.138494	0.0106414	0.573344	0.332654	0.676165
644096	SDHAF1	succinate dehydrogenase complex assembly factor 1	--	--	up	0.146219	0.234487	0.0118897	0.575471	0.763492	0.614823
138715	ARID3C	AT-rich interaction domain 3C	--	--	up	0.915226	0.622553	0.044927	0.0396826	0.0593563	0.609029
100113407	TMEM170B	transmembrane protein 170B	--	--	up	0.0693042	0.0534114	0.0137892	0.238024	0.550683	0.611689
56953	NT5M	5',3'-nucleotidase, mitochondrial	--	--	up	0.952901	0.095176	0.0291802	0.105446	0.441901	0.948194
645426	TMEM191C	transmembrane protein 191C	--	--	up	0.434385	0.184393	0.0060959	0.0696739	0.576276	0.764409
406983	MIR200A	microRNA 200a	--	--	up	0.994559	0.994559	0.0349005	0	0	0.583111
724029	MIR659	microRNA 659	--	--	up	0.736309	0.519327	0.0298717	-0.42593	0.688492	1.25193
406984	MIR200B	microRNA 200b	--	--	up	0.994559	0.994559	0.0447141	0	0	0.63325
406925	MIR135A1	microRNA 135a-1	--	--	up	0.368094	0.582325	0.000448161	0	-0.458636	0.727035
9311	ASIC3	acid sensing ion channel subunit 3	--	--	up	0.137782	0.0669326	0.00724565	0.727924	0.859583	0.82388
79729	SH3D21	SH3 domain containing 21	--	--	up	0.0586086	0.00486965	0.0487759	-0.216713	0.376105	0.893301
255809	C19orf38	chromosome 19 open reading frame 38	--	--	up	0.0598891	0.0751046	0.0123661	0.164236	0.489409	1.53588
344167	FOXI3	forkhead box I3	--	--	up	0.0338761	0.994559	0.00527291	0.495182	0	0.799674
644246	KANSL1-AS1	KANSL1 antisense RNA 1	--	--	up	0.0787237	0.0945358	0.0223425	0.278393	0.718408	0.825653
401247	LINC00243	long intergenic non-protein coding RNA 243	--	--	up	0.00910054	0.181203	0.00741368	0.512917	0.119312	0.814376
106660612	LINC00680	long intergenic non-protein coding RNA 680	--	--	up	0.00414225	0.427797	0.00182545	0.504992	-0.145783	0.788738
729515	TMEM242	transmembrane protein 242	--	--	up	0.0463924	0.17512	0.0211388	0.456721	0.272457	0.925387
677799	SNORA11	small nucleolar RNA, H/ACA box 11	--	--	up	0.338357	0.618328	0.0123535	-0.464207	0.880644	1.20597
414760	HCG14	HLA complex group 14 (non-protein coding)	--	--	up	0.606774	0.209517	0.0162902	0.455544	0.659819	0.754988
199800	ADM5	adrenomedullin 5 (putative)	--	--	up	0.121389	0.61692	0.021173	-0.376824	0.28784	0.754995
207107	SFTA1P	surfactant associated 1, pseudogene	--	--	up	0.531265	0.0674324	0.00887728	0.0179275	-0.687506	1.04493
387628	FGF7P6	fibroblast growth factor 7 pseudogene 6	--	--	up	0.435767	0.0605685	0.0386657	0.187901	0.148363	0.75737
729867	LOC729867	uncharacterized LOC729867	--	--	up	0.217143	0.655472	0.0497301	0.342944	0.0487751	0.755556
100874054	FALEC	focally amplified long non-coding RNA in epithelial cancer	--	--	up	0.055969	0.556978	0.0190677	0.402397	0.034591	0.926327
439931	THAP7-AS1	THAP7 antisense RNA 1	--	--	up	0.737847	0.204333	0.0177512	0.000921613	0.369238	0.883042
100996301	FOXD3-AS1	FOXD3 antisense RNA 1 (head to head)	--	--	up	0.275247	0.555222	0.0261928	0.0455197	0.270281	0.767514
100507475	IDH1-AS1	IDH1 antisense RNA 1	--	--	up	0.216236	0.0500398	0.028568	0.251529	0.977286	0.813696
101929769	LINC01063	long intergenic non-protein coding RNA 1063	--	--	up	0.187747	0.171381	0.0358814	0.241283	0.901655	0.648321
55853	IDI2-AS1	IDI2 antisense RNA 1	--	--	up	0.916117	0.0931215	0.0146565	0.234766	0.690683	0.92684
101928000	LOC101928000	uncharacterized LOC101928000	--	--	up	0.168192	0.866522	0.00972516	0.629531	-0.133123	1.81813
729978	NPIPB2	nuclear pore complex interacting protein family member B2	--	--	up	0.704325	0.24222	0.00143582	-0.0141541	-0.0502845	1.76891
100131060	LINC01135	long intergenic non-protein coding RNA 1135	--	--	up	0.00836956	0.362334	0.0127328	0.329233	0.0603293	0.755893
387882	C12orf75	chromosome 12 open reading frame 75	--	--	up	0.914152	0.143491	0.0205806	0.0808757	-0.176132	0.716684
728039	SSR4P1	signal sequence receptor subunit 4 pseudogene 1	--	--	up	0.163104	0.186507	0.00855674	-0.108998	0.144336	0.974596
101927574	LINC01186	long intergenic non-protein coding RNA 1186	--	--	up	0.199936	0.285567	0.0253646	0.15615	0.135039	0.698973
100507034	PITRM1-AS1	PITRM1 antisense RNA 1	--	--	up	0.149639	0.550223	0.0249893	0.264627	0.272094	0.611549
26220	DGCR5	DiGeorge syndrome critical region gene 5 (non-protein coding)	--	--	up	0.885893	0.0223072	0.0495264	0.00265687	0.472439	0.846486
100873945	HLTF-AS1	HLTF antisense RNA 1	--	--	up	0.158128	0.926273	0.0284318	0.80313	-0.16595	0.849751
90639	COX19	COX19, cytochrome c oxidase assembly factor	--	--	up	0.00359213	0.140237	0.0061719	0.530116	0.350037	0.78375
100134713	NDUFB2-AS1	NDUFB2 antisense RNA 1	--	--	up	0.554884	0.318405	0.0285163	0.0633462	0.680281	0.59916
57026	PDXP	pyridoxal phosphatase	--	--	up	0.872881	0.105091	0.0229974	-0.0759895	0.346864	0.710618
2119	ETV5	ETS variant 5	--	--	up	0.384482	0.561537	0.00549368	-0.0798283	0.0392069	1.16218
101928646	ARNTL2-AS1	ARNTL2 antisense RNA 1	--	--	up	0.234875	0.983214	0.00193167	0.252162	-0.13975	0.927178
100874366	HOXC13-AS	HOXC13 antisense RNA	--	--	up	0.651518	0.994559	0.0151307	0.0601463	0	0.624801
25907	TMEM158	transmembrane protein 158 (gene/pseudogene)	--	--	up	0.432259	0.752312	0.00769285	0.265104	0.216019	0.759705
2297	FOXD1	forkhead box D1	--	--	up	0.861294	0.368094	0.0290793	0.440402	0	0.621048
388610	TRNP1	TMF1-regulated nuclear protein 1	--	--	up	0.0658103	0.172056	0.0141879	1.32636	0.779518	1.68903
105375666	LOC105375666	uncharacterized LOC105375666	--	--	up	0.568334	0.0753123	0.042282	0.0426374	0.691097	0.819685
54984	PINX1	PIN2/TERF1 interacting, telomerase inhibitor 1	--	--	up	0.244025	0.437089	0.0341739	0.243303	-0.430115	0.61676
441381	LRRC24	leucine rich repeat containing 24	--	--	up	0.414268	0.0944466	0.0198007	-0.0864768	0.947793	0.762502
104169670	TMEM5-AS1	TMEM5 antisense RNA 1	--	--	up	0.0562623	0.25059	0.0449621	1.01252	0.618286	0.887514
10597	TRAPPC2B	trafficking protein particle complex 2B	--	--	up	0.761373	0.678924	0.0302655	0.363011	0.0200509	0.580426
100533970	P2RX5-TAX1BP3	P2RX5-TAX1BP3 readthrough (NMD candidate)	--	--	up	0.72339	0.951134	0.0497005	0.154027	0.0519916	0.584033
100505573	INAFM2	InaF motif containing 2	--	--	up	0.864273	0.00163168	0.00840196	0.130293	0.428048	0.669478
100505915	LOC100505915	uncharacterized LOC100505915	--	--	up	0.816307	0.451782	0.0236859	-0.0623587	-0.0739385	0.587223
102724362	SPINT1-AS1	SPINT1 antisense RNA 1	--	--	up	0.0349767	0.00463076	0.0164438	0.508148	0.521359	0.741345
100422972	MIR3181	microRNA 3181	--	--	up	0.671352	0.124729	0.0167989	-0.658498	-0.953783	1.33972
101927275	NDUFV2-AS1	NDUFV2 antisense RNA 1	--	--	up	0.0194639	0.0733872	0.0114741	0.459201	0.738472	0.881968
100422955	MIR4273	microRNA 4273	--	--	up	0.391767	0.502928	0.000461301	0.549193	1.50293	0.76827
100287177	EML2-AS1	EML2 antisense RNA 1	--	--	up	0.135531	0.350236	0.025217	-0.396308	0.182545	0.974979
105372430	LOC105372430	uncharacterized LOC105372430	--	--	up	0.09086	0.413774	0.0425541	-0.268574	0.420102	0.968911
91370	MGC20647	uncharacterized protein MGC20647	down	--	up	0.021783	0.634112	0.0397876	-0.719599	-0.657777	1.31115
375196	LOC375196	uncharacterized LOC375196	--	--	up	0.425118	0.659769	0.0283613	0.0548135	0	0.752225
101928659	LOC101928659	uncharacterized LOC101928659	down	--	up	0.0315841	0.383061	0.0204943	-0.891937	0.756614	0.918398
101410533	YTHDF3-AS1	YTHDF3 antisense RNA 1 (head to head)	--	--	up	0.210808	0.357757	0.044553	-0.240276	0.0998001	0.630994
404672	GTF2H5	general transcription factor IIH subunit 5	--	--	up	0.57847	0.318651	0.0215769	0.376989	0.454002	0.91899
642361	LOC642361	uncharacterized LOC642361	--	--	up	0.0495264	0.0488721	0.0222718	0.200188	0.509965	0.686391
85235	HIST1H2AH	histone cluster 1 H2A family member h	--	--	up	0.142951	0.149722	0.00535587	-0.29326	-0.781451	0.652041
389831	LOC389831	uncharacterized LOC389831	--	--	up	0.147318	0.710789	0.00453719	-0.781262	0.0896525	0.712436
728229	TMEM191B	transmembrane protein 191B	--	--	up	0.073692	0.146184	0.0118725	0.0797942	0.599915	0.714004
645967	LOC645967	uncharacterized LOC645967	--	--	up	0.604504	0.59123	0.00305143	-0.026084	0.337709	0.60747

## Sheet: Downregulated genes
Table S2. DEGs between NAM-treated cells and controls
Annotation			Up- or down-regulation			t-test P-value			log2 fold-change
Entrez ID	Gene Symbol	Gene Description	BT20	MDA-MB-231	MDA-MB-468	BT20	MDA-MB-231	MDA-MB-468	BT20	MDA-MB-231	MDA-MB-468
55732	C1orf112	chromosome 1 open reading frame 112	down	--	--	0.0264083	0.176576	0.914226	-1.29309	-0.290306	0.0978584
843	CASP10	caspase 10	down	--	--	0.0143649	0.124465	0.0296213	-0.899043	-0.359798	-0.566756
55013	MCUB	mitochondrial calcium uniporter dominant negative beta subunit	down	--	up	0.0162982	0.133895	0.00141339	-1.0026	-0.393283	1.14738
3207	HOXA11	homeobox A11	down	--	down	0.0240876	0.375297	0.021503	-0.619591	0	-0.599325
81691	LOC81691	exonuclease NEF-sp	down	down	--	0.0067999	0.00244472	0.0218986	-1.60253	-0.753575	-0.340115
55049	C19orf60	chromosome 19 open reading frame 60	down	--	--	0.0418731	0.759082	0.96438	-0.774264	-0.160179	0.163883
114881	OSBPL7	oxysterol binding protein like 7	down	--	--	0.0091517	0.0494463	0.258695	-0.678015	0.349181	-0.301953
9020	MAP3K14	mitogen-activated protein kinase kinase kinase 14	down	--	--	0.0287229	0.447491	0.0882209	-0.827474	0.0525927	0.953168
64847	SPATA20	spermatogenesis associated 20	down	--	--	0.00911976	0.686017	0.0332489	-0.612149	-0.159621	-0.499115
2115	ETV1	ETS variant 1	down	--	--	0.0366372	0.921361	0.0868749	-1.33765	0.094554	-0.499947
221	ALDH3B1	aldehyde dehydrogenase 3 family member B1	down	--	down	0.00323797	0.231379	0.0236097	-0.902512	0.460605	-0.664179
64285	RHBDF1	rhomboid 5 homolog 1	down	up	--	0.0141311	0.0112728	0.633467	-0.988083	0.69946	0.122262
1870	E2F2	E2F transcription factor 2	down	--	--	0.0137179	0.181386	0.347003	-1.45856	-0.164844	-0.238987
9940	DLEC1	deleted in lung and esophageal cancer 1	down	--	--	0.0230328	0.791499	0.414431	-0.806183	0.0175311	0.259675
84954	MPND	MPN domain containing	down	--	--	0.0232029	0.276939	0.715829	-0.926149	0.65431	0.115808
5081	PAX7	paired box 7	down	--	down	0.0323471	0.994559	0.0136746	-0.643443	0	-1.56377
9918	NCAPD2	non-SMC condensin I complex subunit D2	down	--	--	0.0335182	0.243819	0.776603	-1.22408	-0.51504	-0.1658
11313	LYPLA2	lysophospholipase II	down	--	--	0.00551395	0.386432	0.233854	-0.789846	-0.176413	-0.108923
8193	DPF1	double PHD fingers 1	down	--	--	0.0251119	0.554617	0.436578	-0.612861	-0.000770136	0.139849
5536	PPP5C	protein phosphatase 5 catalytic subunit	down	--	--	0.0212836	0.136899	0.82242	-0.639617	-0.229896	0.0768739
933	CD22	CD22 molecule	down	--	down	0.0100799	0.0537698	0.000746885	-1.3052	-0.492356	-2.28424
240	ALOX5	arachidonate 5-lipoxygenase	down	--	--	0.0280073	0.827568	0.643769	-0.880306	-0.0308137	-0.0306105
9961	MVP	major vault protein	down	--	--	0.0119455	0.0547388	0.222899	-0.901919	0.830625	-0.249964
1663	DDX11	DEAD/H-box helicase 11	down	--	--	0.0133154	0.0215448	0.453047	-0.619322	-0.216746	-0.191037
10460	TACC3	transforming acidic coiled-coil containing protein 3	down	--	--	0.00278186	0.0161194	0.948609	-1.07846	-0.571174	0.128277
23649	POLA2	DNA polymerase alpha 2, accessory subunit	down	--	--	0.0074099	0.0716578	0.0711667	-0.745806	-0.555001	-0.584634
823	CAPN1	calpain 1	down	--	down	0.0114297	0.597401	0.0250336	-1.17628	-0.0103543	-0.86224
637	BID	BH3 interacting domain death agonist	down	--	--	0.0179989	0.534196	0.0809667	-0.697734	-0.13715	-0.279232
55349	CHDH	choline dehydrogenase	down	--	down	0.0172703	0.688182	0.00800919	-0.7084	0.0267652	-0.704556
23187	PHLDB1	pleckstrin homology like domain family B member 1	down	--	--	0.0430433	0.0179195	0.778237	-0.648069	-0.247145	-0.132784
972	CD74	CD74 molecule	down	--	--	0.0211159	0.144586	0.0450724	-0.583154	-0.146759	-0.377928
23154	NCDN	neurochondrin	down	--	--	0.039255	0.552605	0.711655	-0.75279	0.023325	0.136639
114879	OSBPL5	oxysterol binding protein like 5	down	--	--	0.0348898	0.613423	0.152981	-0.688983	-0.0641336	-0.415238
29781	NCAPH2	non-SMC condensin II complex subunit H2	down	--	--	0.0240812	0.836665	0.842597	-0.80011	0.0530435	0.0945322
22807	IKZF2	IKAROS family zinc finger 2	down	--	--	0.0344605	0.736154	0.269511	-0.960673	-0.00810293	-0.321107
55789	DEPDC1B	DEP domain containing 1B	down	--	--	0.0314162	0.0977814	0.170425	-1.17954	-0.57342	0.160192
159	ADSS	adenylosuccinate synthase	down	--	--	0.0403391	0.0688911	0.108853	-0.8479	-0.852971	-0.771051
84245	MRI1	methylthioribose-1-phosphate isomerase 1	down	up	--	0.0309604	0.0133934	0.461845	-0.621498	0.594865	0.118806
11284	PNKP	polynucleotide kinase 3'-phosphatase	down	--	--	0.0320634	0.618642	0.273284	-0.776152	0.38397	0.340032
79142	PHF23	PHD finger protein 23	down	--	--	0.0133701	0.188035	0.0900574	-0.66972	-0.149987	-0.22054
822	CAPG	capping actin protein, gelsolin like	down	--	--	0.0240431	0.477194	0.176315	-0.747511	0.070267	-0.221235
23338	JADE2	jade family PHD finger 2	down	down	down	0.0270658	0.0197222	0.0135405	-0.952153	-1.0378	-1.21457
9820	CUL7	cullin 7	down	--	--	0.0193998	0.224267	0.0871765	-0.698392	0.202364	-0.493383
1298	COL9A2	collagen type IX alpha 2 chain	down	--	down	0.0041058	0.616451	0.0351517	-1.16616	0.0422363	-0.838372
55040	EPN3	epsin 3	down	--	down	0.0105651	0.135195	0.0125389	-1.17508	-0.169094	-1.10064
4052	LTBP1	latent transforming growth factor beta binding protein 1	down	up	--	0.0149904	0.0268038	0.36158	-0.628142	0.688499	-0.042644
5982	RFC2	replication factor C subunit 2	down	--	--	0.0339036	0.00568373	0.0219307	-0.681383	-0.510524	-0.352567
9603	NFE2L3	nuclear factor, erythroid 2 like 3	down	--	--	0.0243448	0.215612	0.0457607	-0.894096	-0.605848	0.277423
9498	SLC4A8	solute carrier family 4 member 8	down	--	--	0.0423605	0.143629	0.867367	-0.903916	0.0773595	-0.00169773
9454	HOMER3	homer scaffolding protein 3	down	--	--	0.0402933	0.529749	0.0293315	-0.733987	-0.291518	-0.568407
5888	RAD51	RAD51 recombinase	down	down	--	0.0332426	0.00319637	0.0683576	-0.94987	-0.635373	-0.157961
10721	POLQ	DNA polymerase theta	down	--	--	0.0253886	0.322534	0.816394	-0.966783	-0.434801	0.218006
23105	FSTL4	follistatin like 4	down	--	--	0.00385412	0.154894	0.64987	-1.72943	0.0168725	0.0123745
51154	MRTO4	MRT4 homolog, ribosome maturation factor	down	down	--	0.0357477	0.00369301	0.0663509	-0.790941	-0.602893	-0.241029
3784	KCNQ1	potassium voltage-gated channel subfamily Q member 1	down	--	down	0.0317078	0.0803097	0.0396403	-0.866466	0.0984895	-0.824402
954	ENTPD2	ectonucleoside triphosphate diphosphohydrolase 2	down	--	down	0.0393709	0.60643	0.0413621	-0.772057	0.0289345	-0.772996
84957	RELT	RELT, TNF receptor	down	--	--	0.0291764	0.185075	0.401619	-0.649672	-0.26873	0.662527
64761	PARP12	poly(ADP-ribose) polymerase family member 12	down	--	down	0.0037675	0.281171	0.00436449	-0.766344	-0.332617	-1.18787
30	ACAA1	acetyl-CoA acyltransferase 1	down	--	--	0.0166233	0.276271	0.453425	-1.03006	0.237182	0.27889
5424	POLD1	DNA polymerase delta 1, catalytic subunit	down	--	--	0.0123991	0.134919	0.950708	-1.80105	0.216232	0.134315
1265	CNN2	calponin 2	down	--	--	0.0311696	0.00350759	0.252212	-0.762822	-0.49891	-0.434204
8537	BCAS1	breast carcinoma amplified sequence 1	down	--	down	0.010437	0.0037371	0.00212745	-1.1106	0.0927547	-0.931916
10362	HMG20B	high mobility group 20B	down	--	--	0.0170678	0.459371	0.731264	-0.709758	0.0578106	0.103599
7629	ZNF76	zinc finger protein 76	down	--	--	0.0239542	0.0295175	0.713509	-0.767038	0.299123	0.322879
57418	WDR18	WD repeat domain 18	down	--	--	0.00981392	0.292776	0.502509	-0.829315	-0.250123	-0.0688676
55388	MCM10	minichromosome maintenance 10 replication initiation factor	down	--	--	0.0407785	0.334788	0.0235073	-1.07262	-0.323592	-0.484229
8692	HYAL2	hyaluronoglucosaminidase 2	down	--	--	0.00709569	0.334108	0.853368	-0.886086	0.320938	0.263059
55771	PRR11	proline rich 11	down	--	--	0.0236066	0.114436	0.899879	-1.77692	-1.1265	-0.0220318
602	BCL3	B-cell CLL/lymphoma 3	down	--	down	0.0174263	0.0968137	0.00524357	-1.06404	0.638322	-0.940514
55658	RNF126	ring finger protein 126	down	down	--	0.0395868	0.00740197	0.0607292	-0.596532	-0.811125	-0.345626
6949	TCOF1	treacle ribosome biogenesis factor 1	down	down	down	0.0298585	0.0353062	0.0336082	-0.897756	-0.893245	-0.625338
9319	TRIP13	thyroid hormone receptor interactor 13	down	down	down	0.044494	0.0327768	0.00339263	-1.45393	-1.0139	-0.815535
26528	DAZAP1	DAZ associated protein 1	down	down	--	0.0160889	0.00101253	0.180355	-0.780669	-0.773055	-0.0783403
6720	SREBF1	sterol regulatory element binding transcription factor 1	down	--	down	0.00499148	0.966729	0.0301917	-2.15174	0.0650788	-0.945735
37	ACADVL	acyl-CoA dehydrogenase, very long chain	down	up	up	0.0223306	0.0172399	0.0124706	-0.859969	0.581083	0.59744
54847	SIDT1	SID1 transmembrane family member 1	down	--	--	0.0190807	0.0194418	0.00280901	-1.19725	0.0731441	-0.367805
54820	NDE1	nudE neurodevelopment protein 1	down	--	--	0.030396	0.182878	0.816091	-0.757789	-0.483565	0.0290474
4171	MCM2	minichromosome maintenance complex component 2	down	--	--	0.0123291	0.150017	0.198407	-1.73091	-0.538007	-0.51918
6480	ST6GAL1	ST6 beta-galactoside alpha-2,6-sialyltransferase 1	down	--	--	0.0440868	0.427896	0.0541445	-0.756662	0.00705325	-0.26884
8726	EED	embryonic ectoderm development	down	--	--	0.0224669	0.0219471	0.559277	-0.867885	-0.244376	0.0128142
51512	GTSE1	G2 and S-phase expressed 1	down	--	--	0.00658909	0.161481	0.920338	-1.30429	-0.469106	0.135246
284403	WDR62	WD repeat domain 62	down	--	--	0.00896671	0.108227	0.550171	-1.12392	-0.350698	0.209436
10615	SPAG5	sperm associated antigen 5	down	--	--	0.0229668	0.225354	0.470937	-1.79906	-0.504602	-0.13194
4791	NFKB2	nuclear factor kappa B subunit 2	down	up	--	0.0284979	0.00444341	0.225304	-0.620892	0.712427	0.447926
3566	IL4R	interleukin 4 receptor	down	--	--	0.0118376	0.635981	0.61286	-1.19556	-0.172863	0.10864
7161	TP73	tumor protein p73	down	--	--	0.0102049	0.210187	0.132774	-0.698546	0.150354	-0.515959
10411	RAPGEF3	Rap guanine nucleotide exchange factor 3	down	--	down	0.00261509	0.0193562	0.0280659	-1.14081	-0.283502	-0.847421
3835	KIF22	kinesin family member 22	down	down	--	0.0135758	0.00272292	0.438245	-1.24718	-0.606166	-0.0168111
65094	JMJD4	jumonji domain containing 4	down	--	--	0.0256232	0.270722	0.193177	-0.855453	-0.231464	-0.203024
93664	CADPS2	calcium dependent secretion activator 2	down	--	--	0.0143675	0.069954	0.931753	-0.994397	0.664161	-0.146726
22996	TTC39A	tetratricopeptide repeat domain 39A	down	--	down	0.0320752	0.23667	0.000846175	-0.613701	-0.239283	-1.47293
4998	ORC1	origin recognition complex subunit 1	down	--	--	0.0187983	0.24153	0.263838	-1.9148	-0.350736	-0.476996
55624	POMGNT1	protein O-linked mannose N-acetylglucosaminyltransferase 1 (beta 1,2-)	down	--	--	0.0376946	0.121769	0.594113	-0.613664	0.281138	0.287021
8438	RAD54L	RAD54 like (S. cerevisiae)	down	down	--	0.0142243	0.0198061	0.17969	-1.39643	-0.698261	-0.464561
51171	HSD17B14	hydroxysteroid 17-beta dehydrogenase 14	down	--	--	0.0119426	0.832211	0.0384536	-0.944319	0.021481	-0.360842
7205	TRIP6	thyroid hormone receptor interactor 6	down	down	down	0.00284966	0.00383866	0.00850556	-1.62043	-1.30253	-1.05918
51593	SRRT	serrate, RNA effector molecule	down	down	--	0.00543902	0.0297665	0.318593	-0.772297	-0.63004	-0.478911
4849	CNOT3	CCR4-NOT transcription complex subunit 3	down	--	--	0.0476311	0.102981	0.239369	-0.675716	-0.206097	-0.379751
1789	DNMT3B	DNA methyltransferase 3 beta	down	--	--	0.0152277	0.30484	0.326415	-1.07053	-0.291397	-0.469431
22974	TPX2	TPX2, microtubule nucleation factor	down	--	--	0.0358527	0.132334	0.222028	-1.77742	-1.05759	-0.248751
80307	FER1L4	fer-1 like family member 4, pseudogene	down	--	--	0.0115215	0.0467478	0.0132307	-0.930714	0.441782	0.406429
2036	EPB41L1	erythrocyte membrane protein band 4.1 like 1	down	--	down	0.02534	0.713216	0.0019324	-0.722767	-0.266539	-1.41663
55287	TMEM40	transmembrane protein 40	down	--	down	0.00479107	0.0773402	0.0374535	-0.772635	-0.104696	-0.593968
57593	EBF4	early B-cell factor 4	down	--	--	0.0413841	0.317766	0.0277986	-0.588891	0.187298	0.473069
4938	OAS1	2'-5'-oligoadenylate synthetase 1	down	--	down	0.0272561	0.231699	0.000923378	-0.966563	-0.0892283	-2.20497
2521	FUS	FUS RNA binding protein	down	--	--	0.0068795	0.105369	0.0299927	-0.917342	-0.33384	-0.352821
51291	GMIP	GEM interacting protein	down	--	--	0.0141619	0.123052	0.780058	-0.906287	-0.42749	0.0126925
332	BIRC5	baculoviral IAP repeat containing 5	down	--	--	0.0305733	0.086985	0.133366	-0.858447	-0.311555	0.457414
24137	KIF4A	kinesin family member 4A	down	--	--	0.0446557	0.188991	0.0695257	-1.4969	-0.655759	-0.214644
64857	PLEKHG2	pleckstrin homology and RhoGEF domain containing G2	down	--	--	0.00567235	0.40918	0.256592	-1.15586	-0.200065	-0.221078
57106	NAT14	N-acetyltransferase 14 (putative)	down	--	down	0.0222998	0.481321	0.0248709	-1.01494	-0.520534	-0.662489
3912	LAMB1	laminin subunit beta 1	down	down	--	0.0203624	0.0229784	0.00983776	-0.67028	-0.997331	-0.542534
151887	CCDC80	coiled-coil domain containing 80	down	down	down	0.0020172	0.00334903	0.00273593	-0.756377	-1.65337	-1.29968
7301	TYRO3	TYRO3 protein tyrosine kinase	down	--	--	0.0222929	0.0332685	0.117377	-0.610094	-0.442427	-0.636669
201294	UNC13D	unc-13 homolog D	down	down	--	0.0207059	0.000898763	0.235653	-1.44639	-1.02689	-0.371225
79157	MFSD11	major facilitator superfamily domain containing 11	down	--	--	0.0316488	0.122378	0.492245	-1.07002	-0.511631	-0.189183
8318	CDC45	cell division cycle 45	down	down	--	0.0474648	0.00455809	0.0196762	-1.43205	-0.590465	-0.412323
29911	HOOK2	hook microtubule tethering protein 2	down	up	--	0.039287	0.0408874	0.656744	-0.756608	1.0119	0.270596
1384	CRAT	carnitine O-acetyltransferase	down	--	--	0.0351995	0.0166228	0.287763	-0.684673	0.555692	-0.280265
55357	TBC1D2	TBC1 domain family member 2	down	down	--	0.0387384	0.0122842	0.0587118	-0.743342	-1.3355	-0.514628
25805	BAMBI	BMP and activin membrane bound inhibitor	down	--	down	0.00872978	0.102736	0.00762977	-0.783002	0.601002	-0.770396
6319	SCD	stearoyl-CoA desaturase	down	--	--	0.0242626	0.867398	0.16444	-0.88614	-0.101029	-0.4861
8829	NRP1	neuropilin 1	down	up	--	0.0421252	0.0103767	0.788688	-0.767172	1.44394	-0.0489173
54873	PALMD	palmdelphin	down	--	down	0.0287548	0.994559	0.00374432	-1.4495	0	-1.67213
9424	KCNK6	potassium two pore domain channel subfamily K member 6	down	--	down	0.0389323	0.128136	0.0213307	-0.784094	-0.243026	-1.05258
54620	FBXL19	F-box and leucine rich repeat protein 19	down	--	--	0.0462813	0.0120666	0.149949	-1.06769	-0.358115	-0.347064
80270	HSD3B7	hydroxy-delta-5-steroid dehydrogenase, 3 beta- and steroid delta-isomerase 7	down	--	down	0.00557714	0.149678	0.0411303	-0.815754	-0.68331	-0.868816
1943	EFNA2	ephrin A2	down	--	--	0.0250571	0.0732408	0.757352	-0.652463	0.0912478	-0.000915896
4670	HNRNPM	heterogeneous nuclear ribonucleoprotein M	down	--	--	0.00105912	0.0837116	0.0592833	-0.688961	-0.338169	-0.335144
126353	MISP	mitotic spindle positioning	down	--	--	0.0199287	0.0071637	0.742112	-1.12409	-0.518529	-0.0290031
8045	RASSF7	Ras association domain family member 7	down	--	--	0.0324751	0.601055	0.759729	-0.617915	-0.352991	0.130989
27037	TRMT2A	tRNA methyltransferase 2 homolog A	down	--	--	0.0327226	0.623286	0.643583	-0.699702	-0.0621705	0.044918
5902	RANBP1	RAN binding protein 1	down	--	--	0.0279405	0.0107334	0.406582	-0.735488	-0.566255	-0.139017
3956	LGALS1	galectin 1	down	--	--	0.0184426	0.26879	0.816531	-0.860942	0.342375	0.341942
113791	PIK3IP1	phosphoinositide-3-kinase interacting protein 1	down	--	--	0.00204514	0.61255	0.0932902	-0.794966	0.0177999	-0.341962
11078	TRIOBP	TRIO and F-actin binding protein	down	--	--	0.0221998	0.893522	0.35629	-1.06021	0.0167707	-0.0452299
23464	GCAT	glycine C-acetyltransferase	down	--	--	0.00504271	0.563899	0.932774	-1.85892	-0.21383	0.0875819
9463	PICK1	protein interacting with PRKCA 1	down	--	--	0.00739534	0.575757	0.411208	-0.64	-0.186129	0.0114935
79019	CENPM	centromere protein M	down	--	--	0.0335622	0.100023	0.142037	-1.43801	-0.584433	-0.157874
6527	SLC5A4	solute carrier family 5 member 4	down	--	--	0.0303148	0.318328	0.819599	-1.32166	-0.164989	-0.0442452
56993	TOMM22	translocase of outer mitochondrial membrane 22	down	--	--	0.0308011	0.00943766	0.632392	-0.59693	-0.516511	-0.023849
9701	PPP6R2	protein phosphatase 6 regulatory subunit 2	down	--	--	0.0116488	0.310243	0.386555	-0.714454	0.182336	-0.118197
25777	SUN2	Sad1 and UNC84 domain containing 2	down	--	--	0.0280048	0.0877583	0.935567	-1.06349	0.294151	0.0691866
4174	MCM5	minichromosome maintenance complex component 5	down	--	--	0.0164818	0.0346658	0.288329	-1.51765	-0.349578	-0.357072
5155	PDGFB	platelet derived growth factor subunit B	down	--	down	0.0195646	0.0482116	0.00350172	-1.41261	-0.166385	-1.17722
80339	PNPLA3	patatin like phospholipase domain containing 3	down	down	--	0.0160961	0.0443008	0.67182	-0.726971	-1.03911	-0.0590862
79734	KCTD17	potassium channel tetramerization domain containing 17	down	--	--	0.0290088	0.0942265	0.922366	-0.676487	0.315453	0.0588519
5905	RANGAP1	Ran GTPase activating protein 1	down	--	--	0.0121119	0.0930769	0.484405	-0.915831	-0.250051	0.258326
5427	POLE2	DNA polymerase epsilon 2, accessory subunit	down	down	--	0.0235152	0.0314175	0.536697	-1.59887	-0.846214	-0.238192
26499	PLEK2	pleckstrin 2	down	--	--	0.00869983	0.500939	0.44005	-0.763123	-0.13588	-0.0214486
10598	AHSA1	activator of HSP90 ATPase activity 1	down	--	--	0.0409751	0.0132264	0.258346	-0.816099	-0.404677	0.139659
4522	MTHFD1	methylenetetrahydrofolate dehydrogenase, cyclohydrolase and formyltetrahydrofolate synthetase 1	down	--	down	0.0401641	0.127363	0.0306097	-0.791388	-0.633331	-0.68354
7443	VRK1	vaccinia related kinase 1	down	down	--	0.0359151	0.018744	0.633226	-1.21807	-0.848654	-0.0704506
51016	EMC9	ER membrane protein complex subunit 9	down	--	--	0.0289434	0.958485	0.854445	-0.646444	0.17847	0.152011
5721	PSME2	proteasome activator subunit 2	down	--	--	0.0251076	0.668553	0.483706	-0.748625	0.248553	-0.200248
9837	GINS1	GINS complex subunit 1	down	down	--	0.0101868	0.00810523	0.32884	-1.15535	-0.694745	-0.124338
23613	ZMYND8	zinc finger MYND-type containing 8	down	down	down	0.00724177	0.0179393	0.00307267	-1.08261	-1.17664	-1.2909
4605	MYBL2	MYB proto-oncogene like 2	down	down	--	0.0117806	0.0272629	0.181588	-1.12418	-0.712643	-0.372218
5753	PTK6	protein tyrosine kinase 6	down	--	--	0.0121101	0.179595	0.247135	-1.2537	-0.55665	-0.097406
994	CDC25B	cell division cycle 25B	down	--	--	0.0149728	0.517707	0.256818	-0.696178	0.0495821	-0.221095
10139	ARFRP1	ADP ribosylation factor related protein 1	down	down	--	0.00615782	0.0197668	0.0543664	-1.55045	-1.1979	-0.535253
9770	RASSF2	Ras association domain family member 2	down	--	down	0.00257138	0.257253	0.0134158	-0.796158	-0.394901	-1.24426
113278	SLC52A3	solute carrier family 52 member 3	down	--	down	0.0244957	0.603714	0.0281322	-0.675866	-0.10544	-0.774748
81610	FAM83D	family with sequence similarity 83 member D	down	--	--	0.0168459	0.0539678	0.157794	-2.21558	-1.15349	-0.431902
6839	SUV39H1	suppressor of variegation 3-9 homolog 1	down	--	--	0.00807711	0.0230388	0.577694	-1.17537	-0.396161	-0.278398
8266	UBL4A	ubiquitin like 4A	down	--	--	0.0218201	0.152803	0.0272134	-0.591274	-0.2549	-0.459751
2564	GABRE	gamma-aminobutyric acid type A receptor epsilon subunit	down	--	--	0.00340525	0.579042	0.0501403	-0.596603	-0.00884818	-0.0441326
5935	RBM3	RNA binding motif (RNP1, RRM) protein 3	down	--	down	0.0124824	0.0379817	0.0223584	-1.93869	-0.525435	-1.33457
2491	CENPI	centromere protein I	down	--	--	0.0365881	0.171228	0.00413421	-1.26388	-0.774463	0.420008
10232	MSLN	mesothelin	down	down	down	0.00585732	0.0286376	0.048903	-0.793821	-1.08755	-0.69159
79767	ELMO3	engulfment and cell motility 3	down	--	--	0.0340338	0.101698	0.168304	-0.802667	-0.325	-0.167494
80004	ESRP2	epithelial splicing regulatory protein 2	down	down	--	0.0197396	0.00807802	0.188372	-0.998372	-1.25006	-0.260267
79838	TMC5	transmembrane channel like 5	down	--	down	0.0246704	0.255883	0.000700553	-0.852965	-0.153267	-0.934951
6530	SLC6A2	solute carrier family 6 member 2	down	--	down	0.0120425	0.122723	0.00459971	-0.776534	0.0169782	-1.77906
9333	TGM5	transglutaminase 5	down	--	down	0.00719055	0.0150425	0.00119681	-1.02131	-0.153001	-0.702436
90427	BMF	Bcl2 modifying factor	down	--	down	0.0086882	0.255284	0.00168235	-0.907376	0.144945	-0.852175
10940	POP1	POP1 homolog, ribonuclease P/MRP subunit	down	down	--	0.0281692	0.027102	0.0959156	-1.02245	-1.24009	-0.559739
79792	GSDMD	gasdermin D	down	--	--	0.015572	0.928177	0.758767	-1.08781	-0.00803698	0.114507
7264	TSTA3	tissue specific transplantation antigen P35B	down	--	--	0.00849368	0.0636295	0.507738	-0.993897	-0.286693	0.0986269
65263	PYCRL	pyrroline-5-carboxylate reductase-like	down	--	--	0.0122087	0.362635	0.55943	-1.57878	-0.138408	0.105597
54758	KLHDC4	kelch domain containing 4	down	--	--	0.00625796	0.139658	0.506564	-0.595146	-0.142191	-0.0781678
4173	MCM4	minichromosome maintenance complex component 4	down	--	--	0.0178288	0.204318	0.670634	-0.803321	-0.331788	-0.0617787
2997	GYS1	glycogen synthase 1	down	--	--	0.0257708	0.0656967	0.135242	-1.01994	-0.518416	-0.654203
5971	RELB	RELB proto-oncogene, NF-kB subunit	down	up	--	0.048212	0.04238	0.0676872	-0.909754	1.15267	0.561848
92960	PEX11G	peroxisomal biogenesis factor 11 gamma	down	--	--	0.00696765	0.457832	0.0717105	-0.900622	-0.029859	-0.386637
2068	ERCC2	ERCC excision repair 2, TFIIH core complex helicase subunit	down	down	--	0.016711	0.0173079	0.80544	-0.664798	-0.611488	-0.0119178
951	CD37	CD37 molecule	down	--	--	0.0464276	0.0558818	0.0434182	-1.06795	-0.267693	-0.354686
79816	TLE6	transducin like enhancer of split 6	down	--	--	0.0111677	0.104459	0.0406714	-1.04854	0.153379	-0.331972
729440	CCDC61	coiled-coil domain containing 61	down	--	--	0.013075	0.396844	0.979584	-1.28547	-0.521236	0.172361
9466	IL27RA	interleukin 27 receptor subunit alpha	down	--	--	0.0427677	0.51823	0.0623125	-1.00697	0.191846	0.287136
55723	ASF1B	anti-silencing function 1B histone chaperone	down	--	--	0.0284559	0.966308	0.359893	-0.860289	0.107058	-0.274175
93145	OLFM2	olfactomedin 2	down	--	--	0.0306184	0.361399	0.28486	-1.04795	-0.098085	-0.144574
10994	ILVBL	ilvB acetolactate synthase like	down	--	--	0.0224285	0.900811	0.864499	-0.723551	0.0352683	0.159407
208	AKT2	AKT serine/threonine kinase 2	down	--	--	0.035317	0.0813773	0.0903357	-1.06306	-0.400742	-0.30342
27134	TJP3	tight junction protein 3	down	--	--	0.045417	0.110365	0.0808226	-0.932148	0.296332	-0.47751
11100	HNRNPUL1	heterogeneous nuclear ribonucleoprotein U like 1	down	--	--	0.0452286	0.210645	0.0792736	-0.703824	-0.444828	-0.388935
10226	PLIN3	perilipin 3	down	--	--	0.00639597	0.655796	0.880703	-0.904469	0.0516067	-0.0264329
11140	CDC37	cell division cycle 37	down	--	--	0.031869	0.0367408	0.842836	-0.648134	-0.297235	0.0359773
83743	GRWD1	glutamate rich WD repeat containing 1	down	--	--	0.0159934	0.0236357	0.557786	-0.724629	-0.455735	-0.107838
3978	LIG1	DNA ligase 1	down	--	--	0.0122471	0.00531665	0.465288	-1.4511	-0.373352	-0.445195
27106	ARRDC2	arrestin domain containing 2	down	--	--	0.0328963	0.291456	0.925495	-0.651032	0.24815	0.127594
93436	ARMC6	armadillo repeat containing 6	down	down	--	0.0164146	0.00440563	0.0956259	-0.869181	-0.740178	-0.361264
4099	MAG	myelin associated glycoprotein	down	--	down	0.00708514	0.371516	0.000830142	-1.52757	0	-2.01736
2077	ERF	ETS2 repressor factor	down	--	--	0.0290103	0.335837	0.432267	-1.17534	-0.0898219	-0.0699258
64763	ZNF574	zinc finger protein 574	down	--	--	0.0139777	0.266157	0.473249	-0.65208	-0.090711	-0.229557
7639	ZNF85	zinc finger protein 85	down	--	--	0.0288871	0.265324	0.393236	-0.725305	0.264602	0.206752
56006	SMG9	SMG9, nonsense mediated mRNA decay factor	down	--	--	0.0108916	0.765303	0.314073	-0.654102	0.0272459	0.159885
3955	LFNG	LFNG O-fucosylpeptide 3-beta-N-acetylglucosaminyltransferase	down	--	--	0.0321388	0.126437	0.450613	-1.07157	0.580019	0.380007
4521	NUDT1	nudix hydrolase 1	down	--	--	0.0118788	0.468341	0.445488	-0.874585	0.450589	0.0883811
7036	TFR2	transferrin receptor 2	down	--	--	0.00397683	0.324997	0.0488817	-0.942193	-0.162932	-0.447267
3268	AGFG2	ArfGAP with FG repeats 2	down	--	--	0.0354827	0.671623	0.605605	-1.2092	0.107624	0.0206031
2146	EZH2	enhancer of zeste 2 polycomb repressive complex 2 subunit	down	--	--	0.0283799	0.0604683	0.0536815	-0.677299	-0.656454	-0.400783
28959	TMEM176B	transmembrane protein 176B	down	--	--	0.00888504	0.994559	0.994559	-1.21716	0	0
5425	POLD2	DNA polymerase delta 2, accessory subunit	down	--	--	0.0229482	0.0181969	0.21664	-0.695935	-0.222023	-0.0925765
9355	LHX2	LIM homeobox 2	down	--	--	0.00260736	0.994559	0.194545	-1.1169	0	-0.296934
79937	CNTNAP3	contactin associated protein-like 3	down	--	--	0.0236323	0.548976	0.0312948	-0.633284	-0.1715	-0.336808
9830	TRIM14	tripartite motif containing 14	down	--	down	0.0210129	0.0885523	0.00495984	-0.581198	-0.206895	-0.818086
81621	KAZALD1	Kazal type serine peptidase inhibitor domain 1	down	--	--	0.017879	0.541528	0.218619	-0.831994	0.30514	-0.215106
1326	MAP3K8	mitogen-activated protein kinase kinase kinase 8	down	--	--	0.0237791	0.133658	0.0174579	-0.760751	-0.127435	-0.275295
25984	KRT23	keratin 23	down	--	--	0.0212685	0.686701	0.0353643	-1.26077	0.0400656	-0.245007
7343	UBTF	upstream binding transcription factor, RNA polymerase I	down	--	--	0.010296	0.0403449	0.108424	-0.799209	-0.119208	-0.338286
5709	PSMD3	proteasome 26S subunit, non-ATPase 3	down	--	--	0.0090727	0.255401	0.860745	-0.691431	-0.208197	0.0676944
3216	HOXB6	homeobox B6	down	--	--	0.0177564	0.237503	0.527433	-0.634833	0.00681583	0.126977
218	ALDH3A1	aldehyde dehydrogenase 3 family member A1	down	--	down	0.0123164	0.0516233	0.00939351	-1.90243	-0.0201327	-2.29777
6603	SMARCD2	SWI/SNF related, matrix associated, actin dependent regulator of chromatin, subfamily d, member 2	down	--	--	0.00662196	0.243669	0.168669	-0.836455	-0.305563	-0.161519
79132	DHX58	DExH-box helicase 58	down	--	down	0.0103489	0.0180675	0.00100855	-0.811196	0.44048	-1.79287
4669	NAGLU	N-acetyl-alpha-glucosaminidase	down	--	--	0.00294794	0.711984	0.0220419	-1.34754	-0.162725	-0.570622
3292	HSD17B1	hydroxysteroid 17-beta dehydrogenase 1	down	up	--	0.00466136	0.0189067	0.319976	-1.88882	0.583108	-0.291003
51264	MRPL27	mitochondrial ribosomal protein L27	down	--	--	0.0349199	0.521218	0.333468	-0.908623	-0.183832	-0.128769
4355	MPP2	membrane palmitoylated protein 2	down	--	--	0.0298937	0.144376	0.784797	-0.826591	-0.185428	-0.17808
27346	TMEM97	transmembrane protein 97	down	--	--	0.0382267	0.0923744	0.583567	-0.673476	0.115888	0.139318
10874	NMU	neuromedin U	down	--	--	0.0460832	0.629425	0.105628	-1.03429	-0.0652347	0.512634
54433	GAR1	GAR1 ribonucleoprotein	down	down	--	0.00886801	0.00335578	0.108523	-0.76908	-0.816575	-0.33329
23220	DTX4	deltex E3 ubiquitin ligase 4	down	--	down	0.0382015	0.00644817	0.0417569	-0.675846	0.242974	-0.668259
81622	UNC93B1	unc-93 homolog B1 (C. elegans)	down	--	down	0.00648703	0.181953	0.00819973	-1.25728	-0.634042	-0.836633
55572	FOXRED1	FAD dependent oxidoreductase domain containing 1	down	--	--	0.0085176	0.0185276	0.205866	-1.64901	-0.254355	-0.14288
25906	ANAPC15	anaphase promoting complex subunit 15	down	--	down	0.0204674	0.197247	0.0165271	-1.36776	-0.436847	-0.638112
4192	MDK	midkine (neurite growth-promoting factor 2)	down	--	--	0.0312455	0.443003	0.00649848	-0.600351	0.415462	-0.50943
79829	NAA40	N(alpha)-acetyltransferase 40, NatD catalytic subunit	down	--	--	0.0327129	0.236132	0.866181	-0.852254	-0.426998	-0.213021
10312	TCIRG1	T-cell immune regulator 1, ATPase H+ transporting V0 subunit a3	down	--	--	0.0152785	0.149615	0.987474	-1.2905	0.426063	0.273811
7450	VWF	von Willebrand factor	down	--	--	0.00411278	0.17747	0.0426105	-0.728879	-0.0195788	-0.0557509
23371	TNS2	tensin 2	down	--	--	0.0303236	0.041263	0.101893	-0.783982	-0.316538	-0.556949
10635	RAD51AP1	RAD51 associated protein 1	down	--	--	0.0481052	0.0901687	0.764016	-1.35076	-1.07048	-0.00493357
6337	SCNN1A	sodium channel epithelial 1 alpha subunit	down	--	down	0.00675207	0.0750028	0.019349	-1.22743	-0.978628	-0.788861
4940	OAS3	2'-5'-oligoadenylate synthetase 3	down	--	down	0.0123161	0.233211	0.00501233	-1.78121	-0.642866	-2.82313
397	ARHGDIB	Rho GDP dissociation inhibitor beta	down	down	down	0.00614366	0.000346094	0.0106911	-0.697467	-1.72729	-1.33488
8914	TIMELESS	timeless circadian clock	down	--	--	0.0473339	0.528095	0.646352	-0.743791	0.261277	-0.105324
2784	GNB3	G protein subunit beta 3	down	--	--	0.00370757	0.0739971	0.759989	-1.09825	-0.41248	-0.0111739
83461	CDCA3	cell division cycle associated 3	down	down	--	0.0187381	0.015735	0.54924	-1.61805	-0.73267	0.266855
8078	USP5	ubiquitin specific peptidase 5	down	--	--	0.0235104	0.44861	0.89269	-0.815562	0.201134	0.0224818
26271	FBXO5	F-box protein 5	down	--	--	0.0457606	0.047583	0.439204	-0.826692	-0.547991	0.265756
2178	FANCE	Fanconi anemia complementation group E	down	--	--	0.0236023	0.49294	0.202256	-0.65166	-0.151837	-0.168109
202	AIM1	absent in melanoma 1	down	--	down	0.0237519	0.659016	0.0136397	-0.944649	0.310961	-0.664778
10591	DNPH1	2'-deoxynucleoside 5'-phosphate N-hydrolase 1	down	--	--	0.0144303	0.905133	0.0460233	-0.665326	-0.247068	-0.435987
2030	SLC29A1	solute carrier family 29 member 1 (Augustine blood group)	down	--	--	0.0143446	0.300447	0.231955	-1.29491	-0.332067	-0.466691
9037	SEMA5A	semaphorin 5A	down	--	--	0.0367101	0.906471	0.381302	-0.952334	-0.0039347	0
10112	KIF20A	kinesin family member 20A	down	--	--	0.0455215	0.154546	0.25123	-2.11586	-0.893637	-0.626137
55374	TMCO6	transmembrane and coiled-coil domains 6	down	--	down	0.0382354	0.887311	0.00808606	-0.59294	-0.112402	-0.877639
4001	LMNB1	lamin B1	down	--	--	0.0169123	0.0822624	0.0344531	-1.57723	-0.896233	-0.548109
90249	UNC5A	unc-5 netrin receptor A	down	--	down	0.00536987	0.0338587	0.00760197	-0.914	0.141624	-1.23171
1894	ECT2	epithelial cell transforming 2	down	--	--	0.0452418	0.247736	0.859155	-1.01112	-0.838662	0.372606
2771	GNAI2	G protein subunit alpha i2	down	--	--	0.0235758	0.895777	0.934635	-0.773793	0.0579645	0.133993
1154	CISH	cytokine inducible SH2 containing protein	down	--	--	0.0237414	0.94567	0.0732953	-0.986885	0.0324102	-0.498004
7867	MAPKAPK3	mitogen-activated protein kinase-activated protein kinase 3	down	--	--	0.0197042	0.706162	0.273886	-0.765323	-0.200436	-0.273696
1933	EEF1B2	eukaryotic translation elongation factor 1 beta 2	down	--	--	0.0370626	0.0294786	0.00129124	-0.791418	-0.220935	-0.474415
6242	RTKN	rhotekin	down	--	--	0.0160899	0.970617	0.683073	-0.597648	-0.0402655	-0.0663368
1058	CENPA	centromere protein A	down	--	--	0.0485657	0.0121754	0.176019	-1.32225	-0.563059	0.251713
7781	SLC30A3	solute carrier family 30 member 3	down	--	--	0.00727896	0.183098	0.363709	-0.67585	0.0946411	0.210646
2976	GTF3C2	general transcription factor IIIC subunit 2	down	--	--	0.0372697	0.648371	0.224223	-0.700051	-0.147241	-0.227811
64427	TTC31	tetratricopeptide repeat domain 31	down	--	--	0.0291885	0.964492	0.483192	-0.770052	-0.0675801	-0.0788935
3488	IGFBP5	insulin like growth factor binding protein 5	down	--	down	0.0191097	0.760683	0.00723495	-1.46658	0.0176876	-2.76346
5510	PPP1R7	protein phosphatase 1 regulatory subunit 7	down	--	--	0.0337128	0.68815	0.832971	-0.709514	0.34684	-0.00942062
6432	SRSF7	serine and arginine rich splicing factor 7	down	--	--	0.0364923	0.0294483	0.992652	-1.07103	-0.559216	0.0705018
6697	SPR	sepiapterin reductase (7,8-dihydrobiopterin:NADP+ oxidoreductase)	down	--	--	0.0137034	0.46083	0.758649	-0.613509	0.170608	0.0180064
1718	DHCR24	24-dehydrocholesterol reductase	down	--	--	0.0273057	0.216317	0.393464	-0.686222	0.593286	-0.446432
148479	PHF13	PHD finger protein 13	down	--	--	0.0112373	0.753472	0.435792	-0.675494	0.0121401	-0.278986
8458	TTF2	transcription termination factor 2	down	--	--	0.0401058	0.46504	0.175347	-1.16685	-0.340818	-0.603694
2633	GBP1	guanylate binding protein 1	down	down	down	0.00628913	0.00821812	0.000207228	-1.21934	-0.582705	-1.77849
2582	GALE	UDP-galactose-4-epimerase	down	--	--	0.01048	0.794578	0.0297321	-1.22558	-0.161046	-0.452401
3399	ID3	inhibitor of DNA binding 3, HLH protein	down	--	up	0.0211628	0.209792	0.0174956	-0.748473	1.12769	0.611335
991	CDC20	cell division cycle 20	down	down	--	0.0258456	0.048981	0.0807638	-1.83938	-0.91699	-0.473504
8704	B4GALT2	beta-1,4-galactosyltransferase 2	down	--	--	0.0446686	0.0611828	0.100194	-0.68636	-0.278541	-0.302977
10327	AKR1A1	aldo-keto reductase family 1 member A1	down	--	down	0.0302953	0.668839	0.00615022	-0.877497	0.0115407	-0.823394
8503	PIK3R3	phosphoinositide-3-kinase regulatory subunit 3	down	--	--	0.0230803	0.2323	0.98715	-0.65731	-0.123815	-0.151205
10103	TSPAN1	tetraspanin 1	down	--	down	0.0105444	0.0247933	0.000841985	-2.57004	-0.0953425	-1.27607
11181	TREH	trehalase	down	--	--	0.0325935	0.563155	0.286764	-0.613314	-0.164251	-0.194221
4602	MYB	MYB proto-oncogene, transcription factor	down	--	--	0.0237568	0.257312	0.0483694	-1.15338	-0.0216231	-0.308237
8673	VAMP8	vesicle associated membrane protein 8	down	--	--	0.028383	0.199162	0.508534	-0.768143	-0.407792	0.00452442
22936	ELL2	elongation factor for RNA polymerase II 2	down	--	--	0.00211151	0.645714	0.598706	-0.948017	0.0355399	0.195365
89891	WDR34	WD repeat domain 34	down	--	--	0.00826013	0.0815705	0.860345	-0.884449	-0.345792	0.132958
26147	PHF19	PHD finger protein 19	down	down	--	0.0162241	0.021272	0.231001	-1.00218	-0.599634	-0.258596
3070	HELLS	helicase, lymphoid-specific	down	--	--	0.016206	0.200221	0.867184	-0.819929	-0.408976	0.0932746
3215	HOXB5	homeobox B5	down	--	--	0.0311155	0.968903	0.553961	-0.594096	0	0.0389973
3213	HOXB3	homeobox B3	down	--	--	0.00991113	0.00809239	0.0956928	-0.688838	-0.343967	-0.208088
84930	MASTL	microtubule associated serine/threonine kinase like	down	--	--	0.026543	0.342176	0.190229	-0.720081	-0.433154	-0.212785
7112	TMPO	thymopoietin	down	--	--	0.0115848	0.103201	0.926243	-1.15334	-0.823735	-0.192988
1846	DUSP4	dual specificity phosphatase 4	down	--	down	0.0110493	0.432656	0.0257991	-0.909704	-0.251592	-0.671671
943	TNFRSF8	TNF receptor superfamily member 8	down	--	--	0.00794795	0.984741	0.103232	-0.622478	-0.029059	-0.0233138
23397	NCAPH	non-SMC condensin I complex subunit H	down	--	--	0.0280612	0.300373	0.127916	-1.3507	-0.333916	-0.480767
79887	PLBD1	phospholipase B domain containing 1	down	--	--	0.0380283	0.090854	0.285301	-1.00329	-0.378012	0.0101171
55269	PSPC1	paraspeckle component 1	down	down	down	0.0081368	0.00641884	0.00925175	-1.64755	-1.22574	-0.588453
3204	HOXA7	homeobox A7	down	--	--	0.0460738	0.381302	0.654266	-0.654933	0	0.0413646
11130	ZWINT	ZW10 interacting kinetochore protein	down	--	--	0.0301945	0.258418	0.292454	-1.53776	-0.339726	0.189747
11113	CIT	citron rho-interacting serine/threonine kinase	down	--	--	0.023207	0.215444	0.458903	-1.02433	-0.553888	-0.307283
79039	DDX54	DEAD-box helicase 54	down	--	--	0.0307913	0.0138035	0.237797	-0.836419	-0.227143	-0.316172
1031	CDKN2C	cyclin dependent kinase inhibitor 2C	down	--	--	0.00852611	0.215534	0.558429	-1.77134	-0.105109	0.383941
10212	DDX39A	DExD-box helicase 39A	down	--	--	0.00400479	0.0299132	0.536005	-1.02035	-0.430204	0.421408
976	ADGRE5	adhesion G protein-coupled receptor E5	down	--	--	0.00490456	0.0184153	0.597195	-0.885675	-0.431591	-0.120078
64105	CENPK	centromere protein K	down	--	--	0.0459083	0.175732	0.440488	-1.14489	-0.567192	0.595867
1017	CDK2	cyclin dependent kinase 2	down	--	--	0.0224553	0.209226	0.181072	-0.674564	-0.432565	0.185468
10376	TUBA1B	tubulin alpha 1b	down	--	--	0.0450235	0.0479192	0.407779	-1.23451	-0.509628	-0.148558
55355	HJURP	Holliday junction recognition protein	down	--	--	0.0206044	0.0739802	0.623139	-1.71689	-0.850946	0.0220954
79934	COQ8B	coenzyme Q8B	down	--	--	0.0394104	0.343798	0.219449	-0.689872	0.12644	-0.149719
3623	INHA	inhibin alpha subunit	down	--	--	0.0317138	0.0698923	0.90448	-0.689754	0.210342	-0.116519
23363	OBSL1	obscurin like 1	down	--	down	0.0119977	0.317844	0.0364028	-1.57776	-0.327189	-0.713171
5266	PI3	peptidase inhibitor 3	down	--	down	0.0488628	0.856165	0.0217562	-0.645674	0.256342	-1.00872
27076	LYPD3	LY6/PLAUR domain containing 3	down	--	--	0.027782	0.13604	0.0736888	-0.747725	0.171131	-0.881235
55809	TRERF1	transcriptional regulating factor 1	down	--	--	0.0189804	0.205221	0.058205	-0.835733	-0.446089	-0.65861
29993	PACSIN1	protein kinase C and casein kinase substrate in neurons 1	down	--	--	0.00616485	0.027735	0.15589	-1.51043	-0.226319	-0.671936
89845	ABCC10	ATP binding cassette subfamily C member 10	down	--	--	0.0255432	0.18823	0.781729	-0.953871	0.160365	-0.0688692
222643	UNC5CL	unc-5 family C-terminal like	down	up	--	0.0192179	0.0244736	0.00699396	-0.615042	0.614696	0.476166
25803	SPDEF	SAM pointed domain containing ETS transcription factor	down	down	down	0.00691924	0.00322108	0.000644443	-2.15118	-1.06956	-2.00275
6659	SOX4	SRY-box 4	down	--	--	0.0466117	0.441989	0.172249	-0.658459	-0.0253178	-0.811868
54436	SH3TC1	SH3 domain and tetratricopeptide repeats 1	down	--	--	0.0235802	0.192285	0.265794	-0.666269	0.156173	-0.346635
84899	TMTC4	transmembrane and tetratricopeptide repeat containing 4	down	--	--	0.0139403	0.35497	0.00402473	-0.597775	0.111007	-0.500568
78995	C17orf53	chromosome 17 open reading frame 53	down	down	--	0.0140289	0.01602	0.308361	-0.914328	-0.597373	-0.271954
79902	NUP85	nucleoporin 85	down	--	--	0.0271065	0.00377434	0.23256	-0.650608	-0.396546	-0.0610165
30833	NT5C	5', 3'-nucleotidase, cytosolic	down	--	--	0.0204393	0.224694	0.0522529	-0.983227	-0.623171	-0.583147
6725	SRMS	src-related kinase lacking C-terminal regulatory tyrosine and N-terminal myristylation sites	down	--	--	0.0287038	0.0761176	0.806181	-1.39336	0.32932	-0.0978648
718	C3	complement C3	down	down	down	0.00126991	0.0201156	0.00264128	-1.5644	-0.872482	-2.12082
10045	SH2D3A	SH2 domain containing 3A	down	down	--	0.00909805	0.00971764	0.22538	-0.872011	-1.09241	-0.102842
6253	RTN2	reticulon 2	down	--	--	0.0211553	0.271462	0.0674571	-0.599248	0.365708	0.832118
7408	VASP	vasodilator-stimulated phosphoprotein	down	down	--	0.0126498	0.00595326	0.0165593	-1.00005	-1.23342	-0.477874
27111	SDCBP2	syndecan binding protein 2	down	--	--	0.025524	0.222769	0.397011	-0.723261	0.501272	0.060659
83541	FAM110A	family with sequence similarity 110 member A	down	--	--	0.0252998	0.656622	0.174802	-0.704695	0.0872207	-0.0878012
63941	NECAB3	N-terminal EF-hand calcium binding protein 3	down	--	--	0.0297272	0.46578	0.828314	-0.810485	0.317603	0.294111
3397	ID1	inhibitor of DNA binding 1, HLH protein	down	up	up	0.0168053	0.0332752	0.0112619	-0.710113	1.445	1.04251
92747	BPIFB1	BPI fold containing family B member 1	down	--	--	0.0217366	0.994559	0.142974	-0.681961	0	-0.0550928
7517	XRCC3	X-ray repair cross complementing 3	down	--	--	0.0390869	0.379842	0.0480354	-0.581325	-0.0663192	0.556078
57152	SLURP1	secreted LY6/PLAUR domain containing 1	down	--	down	0.0136643	0.367631	0.00801594	-1.40375	0	-1.89118
3276	PRMT1	protein arginine methyltransferase 1	down	--	--	0.0262243	0.0033216	0.115308	-0.63267	-0.504881	-0.217781
435	ASL	argininosuccinate lyase	down	--	--	0.00860849	0.0221708	0.459733	-1.27316	-0.521676	-0.01569
26030	PLEKHG3	pleckstrin homology and RhoGEF domain containing G3	down	--	--	0.0199834	0.157705	0.333049	-1.02499	-0.107796	-0.369157
89846	FGD3	FYVE, RhoGEF and PH domain containing 3	down	--	down	0.000367549	0.0111459	0.00189144	-1.88128	-0.165286	-1.67326
1907	EDN2	endothelin 2	down	--	down	0.0184799	0.0153602	0.00249847	-0.786429	-0.406815	-2.40057
7186	TRAF2	TNF receptor associated factor 2	down	--	--	0.0206667	0.181306	0.704253	-0.739541	-0.256618	0.0668053
9002	F2RL3	F2R like thrombin/trypsin receptor 3	down	--	--	0.00191068	0.0340955	0.0141601	-0.799255	-0.502862	-0.0317695
9088	PKMYT1	protein kinase, membrane associated tyrosine/threonine 1	down	--	--	0.0172753	0.0840275	0.94365	-1.6754	-0.30026	0.0399062
63922	CHTF18	chromosome transmission fidelity factor 18	down	--	--	0.00405034	0.503196	0.773179	-1.55407	0.00360947	0.189669
6597	SMARCA4	SWI/SNF related, matrix associated, actin dependent regulator of chromatin, subfamily a, member 4	down	--	--	0.0354539	0.122179	0.0724848	-0.972995	-0.309031	-0.884013
25953	PNKD	paroxysmal nonkinesigenic dyskinesia	down	--	--	0.0366889	0.78238	0.0105688	-0.615473	0.138677	-0.41296
3092	HIP1	huntingtin interacting protein 1	down	--	--	0.0276649	0.550019	0.0636078	-0.824762	-0.361036	-1.04939
53947	A4GALT	alpha 1,4-galactosyltransferase	down	--	down	0.0178621	0.510244	0.0127349	-1.23537	0.19646	-0.97243
80833	APOL3	apolipoprotein L3	down	--	down	0.00424413	0.628649	0.00855497	-0.702492	0.0281	-0.986478
7263	TST	thiosulfate sulfurtransferase	down	--	up	0.0178949	0.406181	0.00799853	-0.721936	0.617489	0.65223
3976	LIF	leukemia inhibitory factor	down	--	up	0.0418614	0.140029	0.0252352	-1.32133	-0.66953	1.62565
26150	RIBC2	RIB43A domain with coiled-coils 2	down	--	--	0.0241717	0.104225	0.246691	-0.81767	0.358185	0.280036
6183	MRPS12	mitochondrial ribosomal protein S12	down	--	--	0.0310472	0.215438	0.540162	-0.874502	-0.337632	-0.142134
3712	IVD	isovaleryl-CoA dehydrogenase	down	--	--	0.0197327	0.285308	0.539708	-0.660379	0.150217	-0.312494
54982	CLN6	ceroid-lipofuscinosis, neuronal 6, late infantile, variant	down	down	--	0.0114103	0.0362831	0.166715	-1.21602	-0.764045	-0.556118
79733	E2F8	E2F transcription factor 8	down	--	down	0.0266744	0.0993592	0.00906223	-1.26218	-0.94937	-0.581276
54478	PIMREG	PICALM interacting mitotic regulator	down	down	--	0.0135273	0.000618074	0.33554	-1.92213	-0.978294	0.716133
11202	KLK8	kallikrein related peptidase 8	down	--	down	0.0204778	0.994559	0.0020427	-1.12133	0	-1.85115
6035	RNASE1	ribonuclease A family member 1, pancreatic	down	--	down	0.0187895	0.371516	0.000590495	-1.79195	0	-0.669532
151648	SGO1	shugoshin 1	down	--	--	0.0365165	0.120638	0.641915	-1.27321	-0.659172	-0.270232
58986	TMEM8A	transmembrane protein 8A	down	--	--	0.042555	0.0854332	0.738686	-0.951148	0.118691	0.0964161
79948	PLPPR3	phospholipid phosphatase related 3	down	--	down	0.00259279	0.614712	0.0136052	-1.31854	0.0338439	-1.02273
9754	STARD8	StAR related lipid transfer domain containing 8	down	--	--	0.011969	0.65006	0.542332	-0.681703	-0.212219	-0.285326
3949	LDLR	low density lipoprotein receptor	down	--	--	0.0106394	0.28198	0.976284	-1.39323	-0.427463	-0.119239
10452	TOMM40	translocase of outer mitochondrial membrane 40	down	down	--	0.0165763	0.00814222	0.388652	-0.831676	-0.686745	-0.13436
147965	FAM98C	family with sequence similarity 98 member C	down	--	--	0.00627866	0.739141	0.807351	-0.851196	0.0589426	0.0981079
81	ACTN4	actinin alpha 4	down	--	--	0.0499536	0.453609	0.561872	-0.935554	-0.346532	-0.361388
23149	FCHO1	FCH domain only 1	down	--	--	0.0441058	0.196284	0.0796907	-0.623242	-0.659716	-0.440053
54795	TRPM4	transient receptor potential cation channel subfamily M member 4	down	--	--	0.0120519	0.0397173	0.338844	-1.71087	0.552339	-0.374313
140700	SAMD10	sterile alpha motif domain containing 10	down	--	down	0.0278037	0.0818548	0.0180293	-0.988761	-0.422181	-0.735475
7136	TNNI2	troponin I2, fast skeletal type	down	--	down	0.00224877	0.368094	0.0110216	-2.38312	0	-0.612425
283120	H19	H19, imprinted maternally expressed transcript (non-protein coding)	down	--	down	0.00875033	0.928324	0.00478859	-1.27632	-0.00416049	-1.7757
1571	CYP2E1	cytochrome P450 family 2 subfamily E member 1	down	--	--	0.0196689	0.484969	0.124826	-0.594911	-0.0399181	-0.0206903
10298	PAK4	p21 (RAC1) activated kinase 4	down	--	--	0.0415021	0.0582821	0.280566	-0.960756	-0.107646	-0.287985
140893	RBBP8NL	RBBP8 N-terminal like	down	--	--	0.0314778	0.994559	0.245914	-0.758443	0	-0.0648633
54958	TMEM160	transmembrane protein 160	down	--	--	0.0275733	0.833772	0.38587	-0.870234	-0.0547773	-0.303338
23211	ZC3H4	zinc finger CCCH-type containing 4	down	--	--	0.0348949	0.659245	0.296385	-0.826013	-0.0418241	-0.431087
27237	ARHGEF16	Rho guanine nucleotide exchange factor 16	down	--	--	0.0469463	0.00459945	0.167177	-0.824264	-0.431278	-0.296915
1852	DUSP9	dual specificity phosphatase 9	down	--	--	0.0241371	0.179018	0.117778	-0.790276	-0.06826	-0.28397
54869	EPS8L1	EPS8 like 1	down	--	--	0.00508245	0.675857	0.186549	-1.40506	0.0778846	-0.0749865
84905	ZNF341	zinc finger protein 341	down	--	--	0.0156793	0.660267	0.690495	-0.814245	-0.0180146	0.0138464
23229	ARHGEF9	Cdc42 guanine nucleotide exchange factor 9	down	--	down	0.0213987	0.310234	0.00604404	-0.786545	-0.224865	-0.798286
93323	HAUS8	HAUS augmin like complex subunit 8	down	--	--	0.03133	0.0244188	0.127322	-0.868378	-0.527558	-0.151448
54991	C1orf159	chromosome 1 open reading frame 159	down	--	--	0.025884	0.0699082	0.311183	-0.783701	-0.55054	-0.0432961
55107	ANO1	anoctamin 1	down	--	down	0.00525581	0.0332541	0.00601808	-0.982304	-0.0821069	-0.665799
79412	KREMEN2	kringle containing transmembrane protein 2	down	--	--	0.0442896	0.435221	0.0626877	-1.33133	-0.349299	-0.380447
84152	PPP1R1B	protein phosphatase 1 regulatory inhibitor subunit 1B	down	--	down	0.0274311	0.418621	0.00611886	-0.676518	0.0211974	-1.37143
91442	FAAP24	Fanconi anemia core complex associated protein 24	down	--	--	0.0381533	0.0984997	0.231351	-1.32275	-0.12696	-0.151657
65249	ZSWIM4	zinc finger SWIM-type containing 4	down	up	--	0.0218486	0.0288369	0.0793367	-1.26181	0.672529	0.374068
79173	C19orf57	chromosome 19 open reading frame 57	down	--	--	0.0392806	0.143964	0.887421	-0.917482	0.196677	0.189849
90379	DCAF15	DDB1 and CUL4 associated factor 15	down	--	--	0.00376321	0.0112759	0.312536	-1.19989	-0.267184	-0.157445
6737	TRIM21	tripartite motif containing 21	down	--	--	0.0421938	0.45361	0.343119	-0.677725	0.135172	-0.166396
55556	ENOSF1	enolase superfamily member 1	down	--	--	0.039843	0.0327464	0.0668022	-0.877829	-0.358349	0.102822
84674	CARD6	caspase recruitment domain family member 6	down	--	down	0.0170834	0.169373	0.00395195	-1.20495	-0.422387	-1.32977
54739	XAF1	XIAP associated factor 1	down	--	down	0.0222734	0.150437	0.00403992	-0.902814	-0.386257	-2.01032
222	ALDH3B2	aldehyde dehydrogenase 3 family member B2	down	--	down	0.0107285	0.994559	0.00426925	-1.11267	0	-1.74704
114034	TOE1	target of EGR1, member 1 (nuclear)	down	down	--	0.0323468	0.0157384	0.0947778	-0.763452	-0.744385	-0.281484
2048	EPHB2	EPH receptor B2	down	--	--	0.0302527	0.00611745	0.0711168	-0.75046	-0.421781	-0.65795
10250	SRRM1	serine and arginine repetitive matrix 1	down	down	--	0.030207	0.0203866	0.075579	-0.688561	-0.742041	-0.343626
84787	KMT5C	lysine methyltransferase 5C	down	--	--	0.0155807	0.309278	0.30344	-0.991801	0.388533	0.349904
55748	CNDP2	CNDP dipeptidase 2 (metallopeptidase M20 family)	down	--	down	0.0195809	0.0303758	0.0114986	-0.687275	-0.422773	-0.741399
28992	MACROD1	MACRO domain containing 1	down	--	down	0.0014422	0.444792	0.0181788	-1.31592	-0.887043	-0.787985
5920	RARRES3	retinoic acid receptor responder 3	down	--	down	0.0244537	0.421957	0.00944545	-1.66062	0.290022	-1.92367
54979	HRASLS2	HRAS like suppressor 2	down	--	down	0.00370922	0.652895	0.00219123	-2.2635	0.0243388	-3.58959
23037	PDZD2	PDZ domain containing 2	down	--	down	0.0236026	0.0938184	0.00579895	-1.0092	-0.344446	-0.986484
114904	C1QTNF6	C1q and TNF related 6	down	--	--	0.00844093	0.0829284	0.347461	-1.70236	0.634038	-0.192671
891	CCNB1	cyclin B1	down	--	--	0.0271865	0.156564	0.606049	-1.73394	-0.617797	-0.0290886
4212	MEIS2	Meis homeobox 2	down	--	--	0.0279664	0.127037	0.335475	-0.730046	-0.214059	-0.0528323
10100	TSPAN2	tetraspanin 2	down	down	--	0.0255981	0.0106223	0.847281	-0.583718	-0.658911	-0.0910977
84722	PSRC1	proline and serine rich coiled-coil 1	down	down	--	0.0187531	0.00117301	0.0878922	-1.4779	-0.660022	0.512679
79679	VTCN1	V-set domain containing T-cell activation inhibitor 1	down	--	down	0.0404408	0.62007	0.0196717	-1.96932	0.0338598	-1.18895
2012	EMP1	epithelial membrane protein 1	down	--	--	0.0200902	0.564775	0.270977	-0.743669	-0.458611	-0.0608885
55143	CDCA8	cell division cycle associated 8	down	--	--	0.0281627	0.0950747	0.795955	-1.82478	-1.01155	-0.146939
4005	LMO2	LIM domain only 2	down	--	down	0.0184499	0.523428	0.0297793	-0.743006	-0.222454	-0.674716
116986	AGAP2	ArfGAP with GTPase domain, ankyrin repeat and PH domain 2	down	--	--	0.0432293	0.058319	0.450802	-0.918404	-0.559348	-0.0521365
10024	TROAP	trophinin associated protein	down	down	--	0.00745282	0.0113409	0.87158	-1.77958	-0.680554	0.0925718
9700	ESPL1	extra spindle pole bodies like 1, separase	down	--	--	0.0106279	0.0774373	0.2273	-1.60249	-1.0126	-0.778148
6610	SMPD2	sphingomyelin phosphodiesterase 2	down	--	--	0.0223869	0.975098	0.579926	-0.71856	0.127577	0.310983
64780	MICAL1	microtubule associated monooxygenase, calponin and LIM domain containing 1	down	--	--	0.0431097	0.123791	0.162824	-0.90314	0.462412	0.395443
55336	FBXL8	F-box and leucine rich repeat protein 8	down	--	--	0.013373	0.78016	0.350174	-0.924646	-0.0512543	-0.177484
29109	FHOD1	formin homology 2 domain containing 1	down	--	--	0.0102052	0.0159613	0.55037	-1.32994	0.222121	-0.255847
2752	GLUL	glutamate-ammonia ligase	down	--	down	0.024728	0.869603	0.00471146	-0.773207	-0.16084	-0.803089
79866	BORA	bora, aurora kinase A activator	down	down	--	0.042266	0.0390065	0.503281	-1.4153	-0.834097	-0.0941636
4008	LMO7	LIM domain 7	down	--	--	0.0233182	0.219574	0.0444811	-0.980286	-0.435159	-0.202518
3936	LCP1	lymphocyte cytosolic protein 1	down	--	--	0.0435907	0.66487	0.044667	-0.675123	-0.60938	-0.370406
64759	TNS3	tensin 3	down	down	down	0.0450253	0.0125573	0.0118886	-1.2441	-1.15374	-1.30575
28988	DBNL	drebrin like	down	--	--	0.0225021	0.0192707	0.340719	-0.71716	-0.33558	-0.0476241
26257	NKX2-8	NK2 homeobox 8	down	--	--	0.0420072	0.112648	0.157377	-0.651338	0.0623731	0.154489
57538	ALPK3	alpha kinase 3	down	--	--	0.0284572	0.049064	0.086477	-0.593557	0.112907	-0.382249
6426	SRSF1	serine and arginine rich splicing factor 1	down	--	--	0.0211947	0.0629102	0.585631	-0.984118	-0.391997	-0.233773
83990	BRIP1	BRCA1 interacting protein C-terminal helicase 1	down	--	--	0.0393449	0.168117	0.613267	-0.970089	-0.777137	-0.0844752
51133	KCTD3	potassium channel tetramerization domain containing 3	down	--	--	0.0421256	0.601831	0.243056	-0.713739	-0.248211	-0.235554
27090	ST6GALNAC4	ST6 N-acetylgalactosaminide alpha-2,6-sialyltransferase 4	down	--	down	0.044004	0.254409	0.0178904	-0.985986	-0.056231	-0.794506
2356	FPGS	folylpolyglutamate synthase	down	down	--	0.00300315	0.00801377	0.139094	-1.23226	-0.687915	-0.275328
9568	GABBR2	gamma-aminobutyric acid type B receptor subunit 2	down	--	--	0.0234518	0.46922	0.375297	-0.96716	0.0274027	0
1515	CTSV	cathepsin V	down	--	--	0.026434	0.239243	0.803034	-1.48358	0.0425252	-0.00471535
219	ALDH1B1	aldehyde dehydrogenase 1 family member B1	down	down	down	0.0231604	0.0202328	0.00900384	-0.756753	-0.687292	-0.858573
84904	ARHGEF39	Rho guanine nucleotide exchange factor 39	down	--	--	0.0143853	0.578671	0.678804	-0.935234	-0.231469	0.0161168
8870	IER3	immediate early response 3	down	--	up	0.0393378	0.0163808	0.0310058	-0.819287	-0.305269	0.612719
11270	NRM	nurim (nuclear envelope membrane protein)	down	--	--	0.0332037	0.253606	0.0632652	-1.21006	-0.246219	-0.667228
56649	TMPRSS4	transmembrane protease, serine 4	down	--	down	0.0160586	0.619363	0.0045792	-1.64902	0.00131332	-1.20889
834	CASP1	caspase 1	down	--	down	0.0184992	0.0189375	0.00791718	-0.66239	-0.370857	-1.25607
58472	SQOR	sulfide quinone oxidoreductase	down	--	--	0.0346817	0.519628	0.0118996	-0.785842	0.277573	-0.474823
9493	KIF23	kinesin family member 23	down	--	--	0.0349838	0.100508	0.0106322	-1.4021	-1.14937	-0.551427
4091	SMAD6	SMAD family member 6	down	--	--	0.00705784	0.340585	0.157125	-1.11044	0.365534	-0.622989
1545	CYP1B1	cytochrome P450 family 1 subfamily B member 1	down	down	--	0.00316191	0.00470829	0.0618851	-1.4669	-1.54958	-1.41613
79172	CENPO	centromere protein O	down	--	--	0.0103679	0.0154382	0.278552	-0.697791	-0.413964	-0.153838
55008	HERC6	HECT and RLD domain containing E3 ubiquitin protein ligase family member 6	down	--	down	0.0471968	0.585783	0.00109835	-0.910581	-0.173138	-2.11017
3184	HNRNPD	heterogeneous nuclear ribonucleoprotein D	down	down	--	0.00724285	0.00845165	0.00853327	-1.53134	-0.969624	-0.562746
83606	GUCD1	guanylyl cyclase domain containing 1	down	--	--	0.02188	0.850822	0.143708	-0.77013	-0.163344	-0.38308
121506	ERP27	endoplasmic reticulum protein 27	down	--	down	0.0145685	0.994559	0.0193107	-0.782464	0	-1.93033
79720	VPS37B	VPS37B, ESCRT-I subunit	down	--	--	0.0292845	0.0863398	0.130008	-0.779485	-0.366833	-0.378141
55647	RAB20	RAB20, member RAS oncogene family	down	--	down	0.00746057	0.491173	0.00763569	-0.863463	0.169625	-0.606057
6652	SORD	sorbitol dehydrogenase	down	down	down	0.0251206	0.0406191	0.0183495	-0.806865	-0.808323	-0.639789
54939	COMMD4	COMM domain containing 4	down	--	--	0.0284288	0.49036	0.937674	-1.04193	-0.193698	0.0138168
80119	PIF1	PIF1 5'-to-3' DNA helicase	down	down	--	0.00316506	0.00760781	0.437277	-2.14179	-0.698947	0.404014
5371	PML	promyelocytic leukemia	down	--	--	0.0218707	0.483843	0.0754143	-0.772555	-0.0573302	-0.754176
55215	FANCI	Fanconi anemia complementation group I	down	--	--	0.0416137	0.261569	0.540708	-0.991912	-0.296137	-0.155623
90381	TICRR	TOPBP1 interacting checkpoint and replication regulator	down	--	--	0.0100151	0.122412	0.470096	-1.11309	-0.426638	-0.397768
374655	ZNF710	zinc finger protein 710	down	--	--	0.028716	0.0289773	0.0538147	-1.11343	-0.465933	-0.592914
123920	CMTM3	CKLF like MARVEL transmembrane domain containing 3	down	--	--	0.0034954	0.723981	0.422808	-0.723549	-0.0560758	-0.00891205
89941	RHOT2	ras homolog family member T2	down	--	--	0.0144971	0.279185	0.536098	-1.23655	-0.285899	0.0390293
9905	SGSM2	small G protein signaling modulator 2	down	--	--	0.0489077	0.0762843	0.507993	-0.900813	-0.303929	-0.084982
90507	SCRN2	secernin 2	down	--	down	0.00485757	0.757447	0.00554362	-1.68469	-0.277727	-1.00492
55135	WRAP53	WD repeat containing antisense to TP53	down	--	--	0.0175135	0.0471819	0.649628	-0.580348	-0.309965	0.263866
396	ARHGDIA	Rho GDP dissociation inhibitor alpha	down	--	--	0.0281742	0.0545432	0.275708	-0.78777	-0.254005	-0.343796
11322	TMC6	transmembrane channel like 6	down	--	--	0.015111	0.267919	0.95145	-0.990365	-0.505075	0.267135
79092	CARD14	caspase recruitment domain family member 14	down	--	--	0.0471233	0.00942395	0.119314	-0.623286	0.420119	-0.389189
94015	TTYH2	tweety family member 2	down	--	--	0.0282134	0.258948	0.242768	-0.614495	-0.0965064	0.031409
6904	TBCD	tubulin folding cofactor D	down	--	--	0.00796644	0.222165	0.731293	-0.711056	0.126679	-0.110568
79672	FN3KRP	fructosamine 3 kinase related protein	down	--	--	0.0127686	0.472086	0.0238558	-1.10974	-0.0705142	0.32883
201292	TRIM65	tripartite motif containing 65	down	--	--	0.0309579	0.446762	0.102867	-0.663675	-0.0374969	-0.350657
6398	SECTM1	secreted and transmembrane 1	down	--	down	0.0475708	0.552507	0.000512941	-0.890656	-0.234573	-1.68296
22994	CEP131	centrosomal protein 131	down	--	--	0.0325815	0.442806	0.499345	-1.0903	0.101028	0.16633
2064	ERBB2	erb-b2 receptor tyrosine kinase 2	down	--	--	0.029311	0.0462569	0.00394542	-0.713313	0.191274	-0.449178
91978	TPGS1	tubulin polyglutamylase complex subunit 1	down	--	--	0.0306782	0.796662	0.581511	-0.897841	0.25081	0.0860495
5211	PFKL	phosphofructokinase, liver type	down	--	--	0.0457252	0.77031	0.335829	-1.21093	0.129581	-0.0724234
93343	MVB12A	multivesicular body subunit 12A	down	--	--	0.0358454	0.379477	0.0234814	-0.764849	-0.39962	-0.48527
56931	DUS3L	dihydrouridine synthase 3 like	down	down	--	0.0145018	0.00459154	0.196537	-0.931837	-0.612815	-0.167871
80162	PGGHG	protein-glucosylgalactosylhydroxylysine glucosidase	down	--	down	0.00388351	0.643548	0.00622573	-1.82405	-0.318851	-0.74847
30811	HUNK	hormonally up-regulated Neu-associated kinase	down	--	--	0.0167729	0.48523	0.499623	-0.831112	-0.00144279	0.035702
7226	TRPM2	transient receptor potential cation channel subfamily M member 2	down	down	--	0.0256937	0.00125427	0.638068	-0.630591	-0.79525	-0.00096707
10055	SAE1	SUMO1 activating enzyme subunit 1	down	--	--	0.0187279	0.626171	0.514833	-0.619859	-0.0250287	-0.072879
23624	CBLC	Cbl proto-oncogene C	down	--	down	0.00951218	0.362874	0.00526921	-0.91248	0.0700483	-1.07308
79258	MMEL1	membrane metalloendopeptidase like 1	down	--	--	0.0110851	0.106797	0.115888	-0.809207	-0.330232	-0.448823
51702	PADI3	peptidyl arginine deiminase 3	down	--	down	0.0324404	0.598191	0.022163	-0.819604	-0.0343444	-0.965301
29943	PADI1	peptidyl arginine deiminase 1	down	down	--	0.0106447	0.00346051	0.000818676	-1.32104	-1.00134	-0.467386
128272	ARHGEF19	Rho guanine nucleotide exchange factor 19	down	--	--	0.0125576	0.980809	0.15544	-0.947102	-0.0640439	-0.348143
63950	DMRTA2	DMRT like family A2	down	--	--	0.033975	0.114519	0.664977	-0.641099	0.0325265	-0.010556
10733	PLK4	polo like kinase 4	down	--	--	0.0359373	0.327882	0.700425	-1.20848	-0.609284	0.478243
9064	MAP3K6	mitogen-activated protein kinase kinase kinase 6	down	--	--	0.0213552	0.29112	0.579042	-1.32186	-0.102676	-0.254106
11004	KIF2C	kinesin family member 2C	down	--	--	0.0169321	0.0531053	0.66138	-2.06547	-0.865493	-0.112527
1580	CYP4B1	cytochrome P450 family 4 subfamily B member 1	down	--	down	0.0334357	0.375297	0.00314788	-2.08599	0	-1.83892
163479	FNDC7	fibronectin type III domain containing 7	down	--	--	0.00584848	0.0263253	0.183736	-1.44925	0.0710583	-0.0084489
9970	NR1I3	nuclear receptor subfamily 1 group I member 3	down	--	--	0.0232788	0.0662553	0.391209	-0.606315	-0.477961	-0.196609
3068	HDGF	heparin binding growth factor	down	down	down	0.00686007	0.00425579	0.0185667	-0.885311	-1.47765	-0.677414
81611	ANP32E	acidic nuclear phosphoprotein 32 family member E	down	down	--	0.0269407	0.0255058	0.0876076	-1.31976	-1.5086	-0.960454
6279	S100A8	S100 calcium binding protein A8	down	--	--	0.00541403	0.377771	0.353146	-1.96322	0	-0.116621
27173	SLC39A1	solute carrier family 39 member 1	down	--	--	0.0153871	0.806992	0.686248	-0.625516	-0.185235	-0.0476635
148327	CREB3L4	cAMP responsive element binding protein 3 like 4	down	--	down	0.0118927	0.317389	0.00629039	-1.25325	0.373419	-0.607874
5972	REN	renin	down	--	--	0.0020595	0.516764	0.448971	-1.38455	-0.137149	-0.112228
9580	SOX13	SRY-box 13	down	--	--	0.043799	0.017518	0.697791	-0.797732	0.54222	-0.0934299
7851	MALL	mal, T-cell differentiation protein like	down	--	--	0.0466132	0.457594	0.0380793	-1.01219	-0.346589	-0.533546
58190	CTDSP1	CTD small phosphatase 1	down	--	down	0.0237404	0.640983	0.00245086	-1.17068	0.104262	-0.773257
114790	STK11IP	serine/threonine kinase 11 interacting protein	down	--	--	0.00506801	0.663827	0.358967	-0.88883	-0.196643	-0.190774
64332	NFKBIZ	NFKB inhibitor zeta	down	--	down	0.00888957	0.19862	0.00120362	-1.47265	-0.720302	-0.680231
10840	ALDH1L1	aldehyde dehydrogenase 1 family member L1	down	--	--	0.00164618	0.0622193	0.316392	-1.02156	-0.220284	-0.00637601
890	CCNA2	cyclin A2	down	--	--	0.0237966	0.0833767	0.936084	-1.54294	-0.925986	-0.20369
26240	FAM50B	family with sequence similarity 50 member B	down	--	--	0.00331712	0.402838	0.0813468	-0.694486	0.16901	-0.457237
90933	TRIM41	tripartite motif containing 41	down	up	up	0.0175039	0.00487621	0.0361485	-0.588781	0.842684	0.781523
113115	MTFR2	mitochondrial fission regulator 2	down	down	--	0.0268003	0.0160827	0.635762	-1.49847	-0.796293	-0.092258
113130	CDCA5	cell division cycle associated 5	down	--	--	0.0111426	0.0611034	0.803047	-1.05321	-0.443596	0.23474
56996	SLC12A9	solute carrier family 12 member 9	down	--	--	0.0363635	0.573397	0.581571	-0.77108	-0.198819	-0.189856
54892	NCAPG2	non-SMC condensin II complex subunit G2	down	--	--	0.0324499	0.176937	0.0137348	-1.35559	-0.931332	-0.521117
9203	ZMYM3	zinc finger MYM-type containing 3	down	--	--	0.0390531	0.160721	0.114513	-0.586115	-0.374603	-0.744005
27316	RBMX	RNA binding motif protein, X-linked	down	--	--	0.0334058	0.107573	0.234275	-1.0783	-0.580131	-0.364242
84296	GINS4	GINS complex subunit 4	down	--	--	0.0283005	0.258104	0.865524	-0.990233	-0.479903	-0.172074
56169	GSDMC	gasdermin C	down	--	down	0.0200131	0.0202789	0.000143368	-0.708602	-0.0695724	-2.31863
93100	NAPRT	nicotinate phosphoribosyltransferase	down	--	--	0.0079928	0.745437	0.349557	-1.67542	0.0465054	0.253773
6837	MED22	mediator complex subunit 22	down	down	--	0.0426803	0.0198827	0.178446	-1.00034	-0.610908	-0.338347
80142	PTGES2	prostaglandin E synthase 2	down	--	down	0.0183531	0.00454328	0.0408193	-1.01185	-0.555739	-0.78819
23590	PDSS1	decaprenyl diphosphate synthase subunit 1	down	down	--	0.0141889	0.002849	0.0191052	-0.902283	-1.22973	-0.527446
221061	FAM171A1	family with sequence similarity 171 member A1	down	down	--	0.000898363	0.0206079	0.144191	-0.636624	-0.804347	-0.025213
338596	ST8SIA6	ST8 alpha-N-acetyl-neuraminide alpha-2,8-sialyltransferase 6	down	--	--	0.00915312	0.770419	0.126566	-1.3619	-0.0205953	-0.241357
79949	PLEKHS1	pleckstrin homology domain containing S1	down	down	down	0.0162676	0.00853598	0.00971832	-1.25689	-0.796347	-1.52238
4288	MKI67	marker of proliferation Ki-67	down	--	--	0.030172	0.226201	0.202739	-1.83983	-1.17661	-0.552034
282969	FUOM	fucose mutarotase	down	--	--	0.0143396	0.119129	0.631236	-1.0287	-0.0962855	-0.178606
9446	GSTO1	glutathione S-transferase omega 1	down	--	--	0.0199495	0.295425	0.0495519	-1.0763	-0.270185	0.281587
90019	SYT8	synaptotagmin 8	down	--	--	0.00414545	0.622246	0.00307751	-1.9537	0.0206812	-0.495304
84364	ARFGAP2	ADP ribosylation factor GTPase activating protein 2	down	down	--	0.0352854	0.029883	0.337701	-0.611622	-0.597423	-0.105882
871	SERPINH1	serpin family H member 1	down	down	down	0.0116546	0.00531045	0.0153655	-0.66865	-0.673204	-0.880674
26007	TKFC	triokinase and FMN cyclase	down	--	--	0.00704817	0.206331	0.752062	-0.71134	0.627402	0.111239
9219	MTA2	metastasis associated 1 family member 2	down	--	--	0.0203659	0.229745	0.49509	-0.756782	-0.369914	-0.10414
6094	ROM1	retinal outer segment membrane protein 1	down	--	--	0.00655392	0.630246	0.0875313	-1.11084	-0.322756	-0.238126
256364	EML3	echinoderm microtubule associated protein like 3	down	--	down	0.00419536	0.1032	0.0221708	-1.58935	-0.557082	-0.953387
3619	INCENP	inner centromere protein	down	--	--	0.0175047	0.314335	0.977454	-1.26184	-0.437367	-0.311238
90952	ESAM	endothelial cell adhesion molecule	down	--	--	0.00628749	0.384221	0.0559335	-0.603399	-0.449552	0.380002
57158	JPH2	junctophilin 2	down	down	down	0.0210203	0.000480212	0.00541045	-1.39224	-0.977432	-1.37318
5331	PLCB3	phospholipase C beta 3	down	--	--	0.0269818	0.521573	0.879872	-1.10765	0.0968613	-0.0789686
738	VPS51	VPS51, GARP complex subunit	down	--	--	0.0179835	0.0826548	0.0892205	-1.4432	-0.608828	-0.417791
1793	DOCK1	dedicator of cytokinesis 1	down	--	down	0.026428	0.385313	0.0161324	-0.767135	-0.407659	-0.706007
144110	TMEM86A	transmembrane protein 86A	down	up	--	0.0263516	0.0133564	0.941938	-0.678164	0.780568	0.000513528
9223	MAGI1	membrane associated guanylate kinase, WW and PDZ domain containing 1	down	--	--	0.044257	0.954	0.0175375	-0.602228	-0.0658633	-0.49462
26353	HSPB8	heat shock protein family B (small) member 8	down	down	--	0.000806829	0.0022916	0.994559	-0.806166	-1.26809	0
57405	SPC25	SPC25, NDC80 kinetochore complex component	down	down	--	0.0265472	0.00968639	0.0591421	-2.02271	-0.686248	0.432433
266977	ADGRF1	adhesion G protein-coupled receptor F1	down	--	down	0.014653	0.0226105	0.00168956	-2.12435	-0.440438	-1.33003
221393	ADGRF4	adhesion G protein-coupled receptor F4	down	--	--	0.0075531	0.510878	0.778703	-0.602502	0.13463	-0.010011
163720	CYP4Z2P	cytochrome P450 family 4 subfamily Z member 2, pseudogene	down	--	down	0.0143337	0.994559	0.00158544	-0.877832	0	-0.947939
26207	PITPNC1	phosphatidylinositol transfer protein, cytoplasmic 1	down	--	--	0.005243	0.353326	0.595152	-0.909608	0.169053	-0.0464345
89780	WNT3A	Wnt family member 3A	down	--	down	0.00409061	0.870361	0.0310403	-0.954724	-0.00455598	-0.705447
150696	PROM2	prominin 2	down	--	down	0.0264763	0.0963079	0.0279401	-1.26412	-0.147898	-0.945521
9073	CLDN8	claudin 8	down	--	--	0.0144056	0.994559	0.840825	-1.01055	0	-0.136347
219970	GLYATL2	glycine-N-acyltransferase like 2	down	--	down	0.046387	0.994559	0.0331421	-2.06671	0	-1.44255
115509	ZNF689	zinc finger protein 689	down	--	--	0.00888963	0.0930549	0.25979	-0.955539	-0.318484	-0.419571
701	BUB1B	BUB1 mitotic checkpoint serine/threonine kinase B	down	--	--	0.0365901	0.1961	0.00395715	-1.8411	-1.13556	-0.571833
7804	LRP8	LDL receptor related protein 8	down	--	--	0.00519303	0.240215	0.97441	-0.904842	-0.445693	-0.0923338
23648	SSBP3	single stranded DNA binding protein 3	down	--	--	0.0382609	0.0156422	0.0174216	-0.682646	0.303573	-0.352033
203328	SUSD3	sushi domain containing 3	down	--	down	0.0243331	0.174269	0.00967466	-1.13085	-1.15204	-0.89419
9133	CCNB2	cyclin B2	down	--	--	0.0441331	0.0899874	0.302504	-1.47699	-0.596173	-0.141218
56896	DPYSL5	dihydropyrimidinase like 5	down	--	--	0.0282888	0.994559	0.222441	-0.914667	0	0.171393
127281	FAM213B	family with sequence similarity 213 member B	down	--	--	0.045502	0.0097251	0.170127	-0.764012	-0.356188	-0.401782
8764	TNFRSF14	TNF receptor superfamily member 14	down	--	down	0.00336687	0.325134	0.00748334	-0.604994	0.256622	-0.766847
114822	RHPN1	rhophilin Rho GTPase binding protein 1	down	--	--	0.0434237	0.108181	0.463511	-1.33377	0.719722	0.194907
7498	XDH	xanthine dehydrogenase	down	--	--	0.00809807	0.0138427	0.403025	-0.977043	-0.33742	-0.405585
388591	RNF207	ring finger protein 207	down	--	--	0.0053835	0.176771	0.484207	-0.821125	0.12372	-0.158799
54933	RHBDL2	rhomboid like 2	down	down	--	0.0207188	0.0403341	0.0160573	-1.25649	-0.6975	-0.428954
995	CDC25C	cell division cycle 25C	down	down	--	0.0421255	0.0092062	0.153039	-1.80043	-0.736083	-0.226639
64760	FAM160B2	family with sequence similarity 160 member B2	down	--	--	0.0375425	0.123449	0.794553	-0.715633	0.2609	0.10186
84134	TOMM40L	translocase of outer mitochondrial membrane 40 like	down	down	--	0.00804386	0.0200054	0.286415	-0.821018	-0.587358	-0.350907
54069	MIS18A	MIS18 kinetochore protein A	down	--	--	0.0213479	0.00938005	0.400754	-1.16008	-0.444819	-0.261205
874	CBR3	carbonyl reductase 3	down	--	--	0.0153188	0.261925	0.394677	-1.15442	-0.55208	-0.0297017
8659	ALDH4A1	aldehyde dehydrogenase 4 family member A1	down	--	--	0.0300822	0.739997	0.0557466	-0.787329	0.00160281	0.396141
5304	PIP	prolactin induced protein	down	--	down	0.00621146	0.994559	0.00352014	-1.05148	0	-1.54362
808	CALM3	calmodulin 3	down	--	--	0.00680678	0.782414	0.816822	-0.997852	-0.0381686	-0.110465
27151	CPAMD8	C3 and PZP like, alpha-2-macroglobulin domain containing 8	down	--	down	0.0117262	0.0757511	0.00339552	-1.30028	-0.0207496	-1.42465
54020	SLC37A1	solute carrier family 37 member 1	down	--	--	0.017937	0.0746546	0.43802	-0.836982	0.455029	-0.244531
10785	WDR4	WD repeat domain 4	down	down	--	0.00566505	0.00223248	0.67743	-1.02281	-0.834619	0.0293096
85395	FAM207A	family with sequence similarity 207 member A	down	--	--	0.0255078	0.146372	0.749741	-0.597129	-0.565515	-0.158512
54058	C21orf58	chromosome 21 open reading frame 58	down	--	--	0.00671538	0.59795	0.916991	-1.29387	-0.0396832	0.0318793
11182	SLC2A6	solute carrier family 2 member 6	down	--	--	0.0233429	0.461653	0.600098	-1.14393	-0.0983149	0.481119
2220	FCN2	ficolin 2	down	--	--	0.00624739	0.994559	0.994559	-0.74858	0	0
29941	PKN3	protein kinase N3	down	down	--	0.00519877	0.00502355	0.102884	-1.783	-0.647191	-0.364842
284086	NEK8	NIMA related kinase 8	down	up	--	0.0121868	0.0141011	0.764458	-0.890458	0.654288	0.304896
116238	TLCD1	TLC domain containing 1	down	--	--	0.0434863	0.0520028	0.582467	-0.937805	1.40722	0.451808
9159	PCSK7	proprotein convertase subtilisin/kexin type 7	down	--	--	0.0154634	0.0128324	0.31397	-0.65994	-0.494791	-0.317482
6464	SHC1	SHC adaptor protein 1	down	--	--	0.00775633	0.456209	0.415931	-1.60402	-0.341109	0.243835
79671	NLRX1	NLR family member X1	down	up	--	0.0272054	0.00958414	0.467301	-0.614719	0.802293	-0.126237
2224	FDPS	farnesyl diphosphate synthase	down	--	--	0.0386528	0.0248126	0.701139	-0.663915	-0.363285	0.0131337
4000	LMNA	lamin A/C	down	--	--	0.0465641	0.6122	0.813863	-0.68264	0.0202654	-0.0678026
56893	UBQLN4	ubiquilin 4	down	--	--	0.0214837	0.974713	0.17228	-0.693526	-0.0552242	-0.229914
4796	TONSL	tonsoku like, DNA repair protein	down	--	--	0.0359672	0.0254802	0.783572	-1.15963	-0.308831	0.0512141
84939	MUM1	melanoma associated antigen (mutated) 1	down	--	--	0.0357501	0.074629	0.762929	-0.634475	-0.194924	-0.0587349
9401	RECQL4	RecQ like helicase 4	down	--	--	0.00719951	0.594929	0.850702	-2.19172	0.00269811	0.263288
2232	FDXR	ferredoxin reductase	down	--	--	0.0097787	0.732029	0.322919	-1.00353	-0.249152	-0.20298
6427	SRSF2	serine and arginine rich splicing factor 2	down	--	--	0.0160942	0.0713767	0.22857	-1.46099	-0.619441	-0.334838
126133	ALDH16A1	aldehyde dehydrogenase 16 family member A1	down	--	--	0.0191959	0.81577	0.226884	-1.45104	0.0145845	-0.0980139
80174	DBF4B	DBF4 zinc finger B	down	down	--	0.00734105	0.0448173	0.801794	-1.04534	-0.806712	-0.0937312
147841	SPC24	SPC24, NDC80 kinetochore complex component	down	--	--	0.0461811	0.0376224	0.0690005	-0.956264	-0.425919	-0.230079
8741	TNFSF13	TNF superfamily member 13	down	--	down	0.00552661	0.0510814	0.0139542	-1.23074	-0.446518	-0.850124
197335	WDR90	WD repeat domain 90	down	--	--	0.00663301	0.0835746	0.227132	-1.61508	-0.159157	-0.410858
80178	C16orf59	chromosome 16 open reading frame 59	down	--	--	0.0136613	0.226976	0.768791	-0.898262	-0.106651	0.258062
899	CCNF	cyclin F	down	--	--	0.00737806	0.033341	0.722133	-1.14053	-0.491269	-0.173083
51005	AMDHD2	amidohydrolase domain containing 2	down	--	--	0.00635082	0.184353	0.0761274	-1.79215	-0.548341	-0.402695
124222	PAQR4	progestin and adipoQ receptor family member 4	down	--	--	0.0230983	0.870121	0.0327085	-1.52404	0.136824	0.381098
124220	ZG16B	zymogen granule protein 16B	down	--	down	0.0141648	0.026401	0.00137544	-1.57684	-0.30124	-1.34566
26027	ACOT11	acyl-CoA thioesterase 11	down	--	--	0.0115155	0.298034	0.324509	-0.612463	-0.0494561	-0.46062
338094	FAM151A	family with sequence similarity 151 member A	down	--	--	0.0165019	0.816956	0.51723	-0.844679	-0.0228965	-0.108675
8613	PLPP3	phospholipid phosphatase 3	down	--	--	0.0479677	0.0041813	0.274194	-0.697797	-0.51282	-0.0259797
54587	MXRA8	matrix remodeling associated 8	down	--	down	0.0154684	0.0784895	0.00624659	-0.943874	-0.688047	-0.865523
1953	MEGF6	multiple EGF like domains 6	down	--	--	0.0113192	0.277827	0.0782221	-1.54851	-0.170902	-0.455773
2634	GBP2	guanylate binding protein 2	down	--	down	0.0180329	0.207389	0.00246361	-0.816797	0.28308	-1.27887
51127	TRIM17	tripartite motif containing 17	down	--	--	0.0206766	0.68211	0.850817	-0.958052	0.0364903	0.00852554
92291	CAPN13	calpain 13	down	--	--	0.034306	0.161321	0.00916607	-1.66112	0.0178494	-0.429425
1520	CTSS	cathepsin S	down	down	down	0.00482807	0.00425119	0.00321311	-1.09535	-0.716223	-1.76029
3713	IVL	involucrin	down	--	--	0.00475246	0.379308	0.377771	-2.12944	0	0
6280	S100A9	S100 calcium binding protein A9	down	--	--	0.000609794	0.191516	0.237622	-0.924354	0.235186	-0.168803
6283	S100A12	S100 calcium binding protein A12	down	--	--	0.0298016	0.994559	0.0723276	-0.794795	0	-0.556371
55765	C1orf106	chromosome 1 open reading frame 106	down	down	--	0.00605561	0.00728002	0.185437	-1.07409	-0.896924	-0.468511
10109	ARPC2	actin related protein 2/3 complex subunit 2	down	down	--	0.0284766	0.00264403	0.212704	-0.736203	-0.668908	-0.0923612
134	ADORA1	adenosine A1 receptor	down	--	--	0.0107903	0.786376	0.354045	-1.2316	0.00188753	-0.345834
57650	KIAA1524	KIAA1524	down	--	--	0.036317	0.1667	0.920785	-0.790107	-1.01612	0.332208
132014	IL17RE	interleukin 17 receptor E	down	--	down	0.0482427	0.488595	0.0392499	-0.585973	-0.341392	-0.904666
54859	ELP6	elongator acetyltransferase complex subunit 6	down	--	--	0.0337408	0.243981	0.618714	-0.944422	-0.36495	-0.11968
80149	ZC3H12A	zinc finger CCCH-type containing 12A	down	--	--	0.00281339	0.609831	0.183315	-1.1055	-0.238457	-0.280534
5580	PRKCD	protein kinase C delta	down	--	down	0.0092298	0.47881	0.00627274	-1.01802	-0.397631	-1.08521
993	CDC25A	cell division cycle 25A	down	--	--	0.00539557	0.0516381	0.719616	-0.941732	-0.829631	-0.00278199
5364	PLXNB1	plexin B1	down	--	--	0.0231401	0.167807	0.25176	-1.1464	-0.333866	-0.285558
79714	CCDC51	coiled-coil domain containing 51	down	--	--	0.00679005	0.502203	0.0109533	-0.909279	-0.253676	-0.395281
327	APEH	acylaminoacyl-peptide hydrolase	down	--	--	0.0451586	0.131749	0.504949	-0.688226	-0.190372	-0.020047
4486	MST1R	macrophage stimulating 1 receptor	down	--	--	0.0151369	0.459805	0.967199	-1.52739	0.208231	0.118487
25886	POC1A	POC1 centriolar protein A	down	--	--	0.0457271	0.00683749	0.856619	-1.15159	-0.423372	0.044551
4085	MAD2L1	mitotic arrest deficient 2 like 1	down	--	--	0.0442112	0.0542375	0.343194	-1.1605	-0.699204	0.300277
51313	FAM198B	family with sequence similarity 198 member B	down	--	--	0.000192393	0.756718	0.00766171	-0.681984	-0.00982127	-0.122194
134549	SHROOM1	shroom family member 1	down	--	up	0.00865132	0.238944	0.026675	-1.36541	0.363488	0.589435
55568	GALNT10	polypeptide N-acetylgalactosaminyltransferase 10	down	--	--	0.0369923	0.317532	0.546052	-0.793726	0.288414	-0.219057
8645	KCNK5	potassium two pore domain channel subfamily K member 5	down	--	--	0.00386906	0.798726	0.109084	-0.856394	-0.101533	-0.40514
94120	SYTL3	synaptotagmin like 3	down	--	--	0.0192256	0.0192669	0.418881	-0.688594	0.495524	0.0729389
619279	ZNF704	zinc finger protein 704	down	--	--	0.0104945	0.297375	0.190223	-0.794733	-0.122315	-0.452047
54919	DNAAF5	dynein axonemal assembly factor 5	down	--	--	0.0235767	0.0737024	0.12072	-0.958436	-0.557726	-0.639956
57462	KIAA1161	KIAA1161	down	--	--	0.0465037	0.042106	0.851049	-0.723305	0.494417	-0.268178
195828	ZNF367	zinc finger protein 367	down	--	--	0.0145069	0.0724762	0.147451	-0.994603	-0.712122	0.287288
65083	NOL6	nucleolar protein 6	down	--	--	0.0389393	0.12871	0.388653	-0.705758	-0.826534	-0.474606
360	AQP3	aquaporin 3 (Gill blood group)	down	--	down	0.00355163	0.739644	0.000164641	-0.617149	0.324409	-2.09737
9833	MELK	maternal embryonic leucine zipper kinase	down	--	--	0.0483888	0.360634	0.781147	-0.9749	-0.299929	-0.0689887
2706	GJB2	gap junction protein beta 2	down	up	--	0.0461928	0.00723874	0.133664	-0.666392	0.836159	0.375464
221150	SKA3	spindle and kinetochore associated complex subunit 3	down	--	--	0.03846	0.0582721	0.72888	-1.13694	-0.961172	-0.171675
122769	LRR1	leucine rich repeat protein 1	down	down	--	0.0358698	0.0379674	0.815228	-0.753037	-0.771691	0.00698305
11067	C10orf10	chromosome 10 open reading frame 10	down	--	--	0.0148196	0.366776	0.0745323	-1.11231	0.00307819	-0.307936
118881	COMTD1	catechol-O-methyltransferase domain containing 1	down	--	down	0.0132909	0.304335	0.0216035	-1.07475	-0.929638	-0.940629
84858	ZNF503	zinc finger protein 503	down	--	--	0.0448693	0.279659	0.107537	-0.864909	0.319477	0.222237
5979	RET	ret proto-oncogene	down	--	--	0.00186624	0.994559	0.0158755	-1.11899	0	0.426746
29986	SLC39A2	solute carrier family 39 member 2	down	--	down	0.04964	0.14063	0.00644786	-1.54285	-0.0925709	-0.927504
57447	NDRG2	NDRG family member 2	down	--	down	0.0200183	0.75439	0.027878	-1.07938	-0.0598235	-1.11956
55701	ARHGEF40	Rho guanine nucleotide exchange factor 40	down	--	--	0.0308779	0.0259419	0.456922	-1.33719	0.370556	0.264027
26287	ANKRD2	ankyrin repeat domain 2	down	--	down	0.000953379	0.0555549	0.00370873	-1.45107	-0.357306	-1.26262
5702	PSMC3	proteasome 26S subunit, ATPase 3	down	--	--	0.0200979	0.00285406	0.106246	-0.789399	-0.377128	-0.315404
9200	HACD1	3-hydroxyacyl-CoA dehydratase 1	down	--	--	0.0344657	0.401801	0.0135919	-1.07105	-0.353209	0.579056
11245	GPR176	G protein-coupled receptor 176	down	--	--	0.00508332	0.188212	0.262543	-0.994564	-0.914604	0.246609
7465	WEE1	WEE1 G2 checkpoint kinase	down	--	--	0.00249523	0.0214312	0.0686123	-0.815784	-0.512227	-0.401618
5598	MAPK7	mitogen-activated protein kinase 7	down	--	--	0.037538	0.534718	0.869607	-0.741041	0.19157	-0.222337
4176	MCM7	minichromosome maintenance complex component 7	down	--	--	0.0168293	0.106277	0.0643509	-1.32276	-0.437669	-0.592707
9768	PCLAF	PCNA clamp associated factor	down	--	--	0.0319981	0.225006	0.153835	-1.08066	-0.486868	0.411973
197257	LDHD	lactate dehydrogenase D	down	--	down	0.0164516	0.776932	0.00275061	-1.27236	-0.154732	-1.59455
348093	RBPMS2	RNA binding protein with multiple splicing 2	down	down	down	0.0304459	0.00335514	0.00903454	-0.661766	-0.649834	-0.631881
5347	PLK1	polo like kinase 1	down	down	--	0.024039	0.0288085	0.197073	-2.16462	-1.01214	-0.356433
6778	STAT6	signal transducer and activator of transcription 6	down	down	down	0.0178965	0.0469974	0.016677	-1.4942	-0.802918	-0.9548
114794	ELFN2	extracellular leucine rich repeat and fibronectin type III domain containing 2	down	down	down	0.0156268	0.0265545	0.0150568	-1.49304	-0.65975	-1.57648
91433	RCCD1	RCC1 domain containing 1	down	--	--	0.0339075	0.461141	0.318367	-0.665723	0.0662122	0.450533
11051	NUDT21	nudix hydrolase 21	down	--	--	0.0443436	0.190477	0.735329	-0.693712	-0.655932	-0.057081
51704	GPRC5B	G protein-coupled receptor class C group 5 member B	down	down	--	0.0350729	0.0139163	0.00826463	-0.745459	-0.887775	-0.523829
64127	NOD2	nucleotide binding oligomerization domain containing 2	down	--	down	0.0019043	0.23394	0.00857242	-0.838198	-0.145968	-0.745246
28227	PPP2R3B	protein phosphatase 2 regulatory subunit B''beta	down	--	--	0.0222744	0.904987	0.592071	-0.649631	0.0661571	0.141812
7171	TPM4	tropomyosin 4	down	--	--	0.0107569	0.196172	0.0436023	-1.01434	-0.425617	-0.474316
4597	MVD	mevalonate diphosphate decarboxylase	down	--	--	0.0120859	0.938367	0.798432	-0.95249	-0.00323966	0.221494
81620	CDT1	chromatin licensing and DNA replication factor 1	down	--	--	0.0389921	0.707925	0.631983	-1.39615	-0.0254586	-0.255462
784	CACNB3	calcium voltage-gated channel auxiliary subunit beta 3	down	--	--	0.0419058	0.188108	0.410262	-0.71207	0.201427	-0.288019
7846	TUBA1A	tubulin alpha 1a	down	up	up	0.0377554	0.0383566	0.00679705	-0.604991	0.728963	0.840595
84790	TUBA1C	tubulin alpha 1c	down	--	--	0.0326925	0.0348486	0.320107	-1.4643	-0.472931	-0.243356
84807	NFKBID	NFKB inhibitor delta	down	down	--	0.00240387	0.00531542	0.593745	-0.671174	-0.681947	-0.118386
147798	TMC4	transmembrane channel like 4	down	--	down	0.0133649	0.398962	0.00409497	-0.792446	-0.0458598	-1.22043
148170	CDC42EP5	CDC42 effector protein 5	down	--	down	0.0201628	0.535067	0.0117736	-1.16935	-0.206223	-0.735044
8000	PSCA	prostate stem cell antigen	down	--	down	0.0195087	0.635704	0.00565527	-1.07122	-0.257558	-1.55618
10036	CHAF1A	chromatin assembly factor 1 subunit A	down	--	--	0.0125442	0.218318	0.440047	-1.1313	-0.211464	-0.400148
84717	HDGFRP2	hepatoma-derived growth factor-related protein 2	down	--	--	0.0320156	0.122108	0.188399	-0.897758	-0.35888	-0.347287
113655	MFSD3	major facilitator superfamily domain containing 3	down	--	--	0.00449159	0.691755	0.0279076	-1.38101	0.117452	-0.509634
124935	SLC43A2	solute carrier family 43 member 2	down	--	down	0.00207234	0.0263344	0.0324808	-0.972125	0.397064	-0.970441
83547	RILP	Rab interacting lysosomal protein	down	--	--	0.0023822	0.210897	0.315374	-0.64641	0.837837	0.547295
124975	GGT6	gamma-glutamyltransferase 6	down	--	down	0.0106798	0.368094	0.0161372	-1.11628	0	-0.952153
84798	C19orf48	chromosome 19 open reading frame 48	down	--	--	0.0388347	0.00326214	0.0863889	-0.642186	-0.389579	-0.491918
283248	RCOR2	REST corepressor 2	down	--	--	0.0470637	0.413619	0.930222	-0.657364	0.146517	0.0698466
4723	NDUFV1	NADH:ubiquinone oxidoreductase core subunit V1	down	--	--	0.0157263	0.40578	0.185356	-0.663846	-0.211407	-0.091831
254552	NUDT8	nudix hydrolase 8	down	--	--	0.0368755	0.738837	0.0531781	-0.612687	0.126614	-0.36255
7083	TK1	thymidine kinase 1	down	--	--	0.0346175	0.144685	0.848158	-1.16949	-0.143816	0.0893221
25837	RAB26	RAB26, member RAS oncogene family	down	up	--	0.0264398	0.0432331	0.127274	-0.593836	1.00089	-0.189231
29901	SAC3D1	SAC3 domain containing 1	down	--	--	0.00695781	0.35667	0.254089	-0.752332	-0.187108	-0.103626
5871	MAP4K2	mitogen-activated protein kinase kinase kinase kinase 2	down	--	--	0.0307377	0.00697232	0.106545	-0.736799	-0.36452	-0.453088
10980	COPS6	COP9 signalosome subunit 6	down	--	--	0.0397154	0.796889	0.9212	-0.694633	0.0926232	0.155432
3761	KCNJ4	potassium voltage-gated channel subfamily J member 4	down	--	down	0.00635398	0.495555	0.0177356	-0.68978	-0.224811	-0.967831
114990	VASN	vasorin	down	--	--	0.0383841	0.0873842	0.461494	-1.04694	1.13605	0.326866
2786	GNG4	G protein subunit gamma 4	down	--	--	0.00808664	0.966831	0.198531	-1.09335	-0.0108786	-0.261212
8309	ACOX2	acyl-CoA oxidase 2	down	--	--	0.00279781	0.151671	0.0121925	-1.60599	-0.254115	-0.452551
1841	DTYMK	deoxythymidylate kinase	down	--	--	0.0187639	0.112246	0.53562	-1.01226	-0.417272	0.0431949
197259	MLKL	mixed lineage kinase domain like pseudokinase	down	down	down	0.0222008	0.00114174	0.00158734	-0.952595	-0.790624	-1.37308
377007	KLHL30	kelch like family member 30	down	--	down	0.0163465	0.224449	0.00392835	-0.806903	-0.0665812	-1.52354
6338	SCNN1B	sodium channel epithelial 1 beta subunit	down	--	--	0.0159045	0.994559	0.880881	-0.84233	0	-0.128326
2237	FEN1	flap structure-specific endonuclease 1	down	--	--	0.0221419	0.203562	0.903871	-0.931508	-0.152189	-0.0294758
2637	GBX2	gastrulation brain homeobox 2	down	--	--	0.00193617	0.994559	0.0124153	-0.93344	0	0.415901
347735	SERINC2	serine incorporator 2	down	--	--	0.0200652	0.0711337	0.0928276	-0.959814	-0.497457	-0.328047
255189	PLA2G4F	phospholipase A2 group IVF	down	--	--	0.00802634	0.994559	0.0455962	-1.23017	0	-0.433515
375704	ENHO	energy homeostasis associated	down	--	--	0.0142014	0.702767	0.122927	-0.784029	-0.0381208	0.531114
10815	CPLX1	complexin 1	down	--	--	0.0400362	0.0976717	0.250149	-0.686693	-0.212842	-0.244814
84179	MFSD7	major facilitator superfamily domain containing 7	down	--	--	0.00776743	0.31366	0.0394844	-0.67348	-0.66142	-0.369674
27301	APEX2	apurinic/apyrimidinic endodeoxyribonuclease 2	down	--	--	0.0137864	0.0491773	0.255911	-0.734418	-0.412394	-0.28977
5724	PTAFR	platelet activating factor receptor	down	--	--	0.0197504	0.669094	0.615843	-0.623993	-0.0265088	-0.375862
6039	RNASE6	ribonuclease A family member k6	down	--	--	0.00787803	0.371516	0.243474	-1.38892	0	-0.180554
9022	CLIC3	chloride intracellular channel 3	down	--	down	0.0386461	0.514701	0.0131858	-1.19758	-0.683777	-1.06805
201255	LRRC45	leucine rich repeat containing 45	down	--	--	0.0110993	0.603273	0.475883	-1.47957	-0.114532	-0.0676
1138	CHRNA5	cholinergic receptor nicotinic alpha 5 subunit	down	--	--	0.0284747	0.0137159	0.0194795	-0.751403	0.294805	0.542844
201254	CENPX	centromere protein X	down	--	--	0.00431729	0.937725	0.158725	-0.780661	0.0977237	0.33781
2194	FASN	fatty acid synthase	down	--	--	0.0357317	0.177652	0.117505	-1.18509	-0.442698	-1.1068
5881	RAC3	ras-related C3 botulinum toxin substrate 3 (rho family, small GTP binding protein Rac3)	down	--	--	0.0189831	0.929083	0.229259	-0.880738	-0.132311	-0.140988
5099	PCDH7	protocadherin 7	down	--	--	0.0086684	0.222362	0.131022	-1.41502	0.0514457	0.143609
126789	PUSL1	pseudouridylate synthase-like 1	down	--	--	0.0116648	0.620266	0.932236	-0.582047	-0.122772	0.196159
116840	CNTROB	centrobin, centriole duplication and spindle assembly protein	down	--	--	0.0181338	0.00713215	0.856458	-0.597747	-0.408669	-0.0535949
6419	SETMAR	SET domain and mariner transposase fusion gene	down	--	--	0.039357	0.00933895	0.0742731	-0.787624	-0.508073	-0.382535
10446	LRRN2	leucine rich repeat neuronal 2	down	--	down	0.0084805	0.18876	0.0173841	-1.1718	0.0756467	-1.25142
55890	GPRC5C	G protein-coupled receptor class C group 5 member C	down	--	--	0.00721478	0.187795	0.144326	-0.785543	0.215355	-0.122091
79697	RIOX1	ribosomal oxygenase 1	down	--	--	0.014647	0.293108	0.956222	-0.912367	-0.0814448	0.169989
3851	KRT4	keratin 4	down	--	down	0.0134665	0.588731	0.000161211	-1.17815	-0.039646	-4.40832
9963	SLC23A1	solute carrier family 23 member 1	down	--	--	0.0121471	0.778114	0.0137144	-1.24192	0.0113424	-0.1673
79071	ELOVL6	ELOVL fatty acid elongase 6	down	--	--	0.00978159	0.319318	0.381302	-0.836986	-0.263148	0
80305	TRABD	TraB domain containing	down	--	--	0.0301709	0.348902	0.317594	-0.967904	-0.311067	-0.130713
162979	ZNF296	zinc finger protein 296	down	--	--	0.00251124	0.475516	0.458193	-0.663771	-0.0455567	0.206399
5429	POLH	DNA polymerase eta	down	--	--	0.028645	0.222722	0.390802	-0.733583	-0.263509	0.249724
55038	CDCA4	cell division cycle associated 4	down	down	--	0.0122604	0.00967854	0.643526	-0.719277	-0.713035	0.0458192
55657	ZNF692	zinc finger protein 692	down	--	--	0.00579733	0.734229	0.229215	-0.898997	-0.046448	-0.152423
116844	LRG1	leucine rich alpha-2-glycoprotein 1	down	--	--	0.00873129	0.787256	0.142564	-1.3596	-0.0627007	-0.33844
79801	SHCBP1	SHC binding and spindle associated 1	down	--	--	0.022154	0.0645603	0.0294296	-1.69357	-0.78992	-0.159354
124583	CANT1	calcium activated nucleotidase 1	down	--	--	0.0108631	0.864311	0.747071	-0.815711	0.0282467	0.0015454
51523	CXXC5	CXXC finger protein 5	down	--	--	0.00399783	0.182072	0.0180881	-0.901462	0.553038	-0.35349
57449	PLEKHG5	pleckstrin homology and RhoGEF domain containing G5	down	--	--	0.0209021	0.331322	0.225099	-0.697811	-0.345987	-0.516181
55092	TMEM51	transmembrane protein 51	down	--	--	0.00394772	0.38152	0.498929	-0.606174	-0.0669341	0.20883
6241	RRM2	ribonucleotide reductase regulatory subunit M2	down	down	--	0.0303595	0.0169963	0.799704	-1.78987	-1.16604	-0.0206899
154141	MBOAT1	membrane bound O-acyltransferase domain containing 1	down	--	down	0.0355996	0.617466	0.00159224	-1.08098	0.0455054	-0.842263
1798	DPAGT1	dolichyl-phosphate N-acetylglucosaminephosphotransferase 1	down	--	--	0.0287155	0.326825	0.0699153	-0.599974	-0.284226	-0.474318
8801	SUCLG2	succinate-CoA ligase GDP-forming beta subunit	down	--	down	0.045486	0.0519437	0.0300834	-1.00749	-0.62323	-0.727368
83886	PRSS27	protease, serine 27	down	--	down	0.00214428	0.298451	0.0157853	-0.747999	0.14659	-0.772582
79919	C2orf54	chromosome 2 open reading frame 54	down	--	down	0.00584667	0.994559	0.00457884	-1.99847	0	-2.17588
80194	TMEM134	transmembrane protein 134	down	--	--	0.0120608	0.242008	0.435888	-0.612447	0.493449	0.26038
148203	ZNF738	zinc finger protein 738	down	--	--	0.00935406	0.190068	0.57852	-1.11519	-0.138414	-0.0755571
57175	CORO1B	coronin 1B	down	--	--	0.00475349	0.579304	0.644198	-1.02666	0.161362	0.0940128
54961	SSH3	slingshot protein phosphatase 3	down	--	down	0.0125957	0.0557005	0.0197799	-1.20784	0.427286	-0.610746
4615	MYD88	myeloid differentiation primary response 88	down	--	down	0.0227731	0.897303	0.0145926	-0.807163	-0.256811	-0.855411
203054	ADCK5	aarF domain containing kinase 5	down	--	--	0.0177071	0.769592	0.534684	-1.01869	-0.098717	0.394943
111	ADCY5	adenylate cyclase 5	down	--	--	0.00861898	0.0400986	0.496539	-0.925478	0.0612227	0.0128525
91683	SYT12	synaptotagmin 12	down	--	down	0.0252785	0.991447	0.00383928	-1.28442	-0.0509926	-1.57283
254439	C11orf86	chromosome 11 open reading frame 86	down	--	down	0.0140095	0.348402	0.00346086	-1.52742	0.551618	-1.53676
6623	SNCG	synuclein gamma	down	--	down	0.0104541	0.97761	0.0479227	-1.53699	0.0798613	-0.927786
5091	PC	pyruvate carboxylase	down	--	--	0.0372596	0.51404	0.101896	-0.974741	0.068326	-0.26427
78999	LRFN4	leucine rich repeat and fibronectin type III domain containing 4	down	--	down	0.0267721	0.0958994	0.0139423	-1.32219	-0.629475	-0.727196
9156	EXO1	exonuclease 1	down	--	--	0.0382384	0.147436	0.208675	-1.17051	-0.55662	-0.301344
9610	RIN1	Ras and Rab interactor 1	down	--	--	0.0213315	0.259941	0.649643	-0.762313	0.461433	-0.129029
81876	RAB1B	RAB1B, member RAS oncogene family	down	--	--	0.00686751	0.76691	0.252751	-0.800382	0.142876	-0.142263
253982	ASPHD1	aspartate beta-hydroxylase domain containing 1	down	--	--	0.0420009	0.715842	0.138588	-0.621562	0.310117	0.247245
11065	UBE2C	ubiquitin conjugating enzyme E2 C	down	down	--	0.0277294	0.0218083	0.410256	-1.49823	-0.599895	-0.21429
10025	MED16	mediator complex subunit 16	down	--	--	0.0253538	0.0360797	0.0876399	-1.06301	-0.468208	-0.470946
9537	TP53I11	tumor protein p53 inducible protein 11	down	--	down	0.0352038	0.159058	0.00388058	-0.593723	-0.275542	-0.90012
196996	GRAMD2	GRAM domain containing 2	down	--	down	0.00454683	0.0123136	0.00329762	-0.862102	0.305561	-0.682752
23529	CLCF1	cardiotrophin like cytokine factor 1	down	down	--	0.0208865	0.00169068	0.316806	-0.88342	-0.781143	0.474428
5029	P2RY2	purinergic receptor P2Y2	down	--	--	0.0279118	0.185634	0.0531604	-1.34824	-0.457626	-1.21456
8061	FOSL1	FOS like 1, AP-1 transcription factor subunit	down	--	--	0.0426493	0.256579	0.0908522	-1.07425	-0.47506	0.89773
146712	B3GNTL1	UDP-GlcNAc:betaGal beta-1,3-N-acetylglucosaminyltransferase like 1	down	--	--	0.00761189	0.328215	0.635428	-0.681242	-0.352382	0.093329
2810	SFN	stratifin	down	--	--	0.00783323	0.0488325	0.948234	-0.982587	-0.509967	0.136959
2118	ETV4	ETS variant 4	down	down	--	0.0121294	0.028662	0.0228654	-1.11266	-0.670542	0.483221
285489	DOK7	docking protein 7	down	--	--	0.0117904	0.473265	0.839875	-0.604835	-5.43746e-05	0.00211903
126792	B3GALT6	beta-1,3-galactosyltransferase 6	down	--	--	0.0430359	0.790624	0.35139	-0.822949	-0.076911	0.106126
55057	AIM1L	absent in melanoma 1 like	down	--	--	0.0414075	0.281617	0.41093	-0.75667	-0.143139	-0.232744
79643	CHMP6	charged multivesicular body protein 6	down	down	--	0.0159014	0.0143539	0.0912447	-1.18484	-1.12883	-0.403654
402682	UFSP1	UFM1 specific peptidase 1 (inactive)	down	--	--	0.000857328	0.481499	0.925134	-0.880813	0.647582	0.220554
3291	HSD11B2	hydroxysteroid 11-beta dehydrogenase 2	down	--	down	0.0070218	0.0832659	0.0202464	-1.20546	0.287078	-1.15773
84823	LMNB2	lamin B2	down	--	--	0.0428689	0.166379	0.170682	-1.10413	-0.581109	-0.590986
7298	TYMS	thymidylate synthetase	down	--	--	0.0438687	0.0821528	0.163651	-1.23306	-0.389758	0.170013
494514	TYMSOS	TYMS opposite strand	down	--	--	0.0443962	0.0758485	0.712907	-1.05675	-0.452211	-0.0572464
84901	NFATC2IP	nuclear factor of activated T-cells 2 interacting protein	down	--	--	0.0203581	0.0833576	0.671169	-0.710298	-0.578943	-0.166382
5426	POLE	DNA polymerase epsilon, catalytic subunit	down	--	--	0.0102648	0.270058	0.947787	-1.14363	-0.242394	-0.111376
64787	EPS8L2	EPS8 like 2	down	--	--	0.0326424	0.0895974	0.0767075	-1.21476	-0.800103	-0.216002
80324	PUS1	pseudouridylate synthase 1	down	--	--	0.0201427	0.0617155	0.123481	-0.669755	-0.445742	-0.129992
347862	PDDC1	Parkinson disease 7 domain containing 1	down	--	--	0.0401214	0.561878	0.619383	-0.758793	0.24608	0.308318
286122	C8orf31	chromosome 8 open reading frame 31	down	--	down	0.0363114	0.389916	0.000246045	-0.890475	-0.0501062	-2.56446
125170	MIEF2	mitochondrial elongation factor 2	down	--	--	0.0254094	0.799961	0.614466	-0.690788	-0.0839628	0.471732
79191	IRX3	iroquois homeobox 3	down	--	down	0.0177735	0.528997	0.00308692	-1.27504	0.309809	-0.671158
79874	RABEP2	rabaptin, RAB GTPase binding effector protein 2	down	--	--	0.0320265	0.961481	0.28821	-0.591208	0.192002	0.518396
55367	PIDD1	p53-induced death domain protein 1	down	--	--	0.00952995	0.613284	0.115575	-0.999472	0.262808	-0.319668
83903	GSG2	germ cell associated 2, haspin	down	--	--	0.0202789	0.320501	0.568454	-0.979766	-0.389876	-0.259154
222183	SRRM3	serine/arginine repetitive matrix 3	down	--	--	0.0464814	0.312136	0.227574	-0.807027	0.0512911	-0.0941105
283229	CRACR2B	calcium release activated channel regulator 2B	down	--	--	0.0136695	0.418714	0.00664567	-1.4336	0.346297	-0.578105
9772	TMEM94	transmembrane protein 94	down	--	down	0.0192809	0.290272	0.0343405	-1.01299	0.0968177	-0.831741
8269	TMEM187	transmembrane protein 187	down	--	--	0.0395072	0.190422	0.826259	-0.733203	0.88323	0.105981
259173	ALS2CL	ALS2 C-terminal like	down	--	--	0.03237	0.0838144	0.268676	-0.866363	-0.420485	-0.256767
63917	GALNT11	polypeptide N-acetylgalactosaminyltransferase 11	down	--	--	0.0314026	0.345735	0.885271	-0.616682	0.0393422	-0.0582631
57673	BEND3	BEN domain containing 3	down	--	down	0.0148468	0.0923665	0.0393463	-0.911585	-0.478064	-0.936944
151176	ERFE	erythroferrone	down	--	--	0.00629232	0.0360798	0.0535657	-1.59058	-0.452188	-0.304425
27132	CPNE7	copine 7	down	--	down	0.00369695	0.00693577	0.00625561	-0.777685	-0.511838	-1.33218
26873	OPLAH	5-oxoprolinase (ATP-hydrolysing)	down	--	--	0.00622327	0.858038	0.2347	-1.40778	-0.0819414	0.0780409
135932	TMEM139	transmembrane protein 139	down	--	down	0.0184556	0.00845048	0.0139789	-0.622452	-0.398282	-0.621515
5198	PFAS	phosphoribosylformylglycinamidine synthase	down	--	--	0.0157976	0.198094	0.345658	-0.760579	-0.518561	-0.423302
81888	HYI	hydroxypyruvate isomerase (putative)	down	down	--	0.0104411	0.0186527	0.788783	-0.779739	-1.30027	0.150044
127707	KLHDC7A	kelch domain containing 7A	down	--	--	0.00361377	0.994559	0.199253	-1.29457	0	-0.0174721
283849	EXOC3L1	exocyst complex component 3 like 1	down	--	--	0.0143324	0.290848	0.106459	-1.03344	0.0199541	-0.402623
811	CALR	calreticulin	down	--	--	0.0105936	0.820833	0.357591	-0.604352	-0.0794125	-0.275714
2624	GATA2	GATA binding protein 2	down	--	--	0.0415205	0.971598	0.801042	-0.724923	0.0119697	-0.0781576
64856	VWA1	von Willebrand factor A domain containing 1	down	--	--	0.0116383	0.305145	0.49583	-1.90272	0.469708	-0.139582
50628	GEMIN4	gem nuclear organelle associated protein 4	down	--	--	0.0309094	0.120442	0.271078	-0.599685	-0.419482	-0.55427
24147	FJX1	four jointed box 1	down	down	down	0.0129519	0.00150023	0.00200133	-0.776136	-1.09379	-0.782826
23580	CDC42EP4	CDC42 effector protein 4	down	--	--	0.0314647	0.0497565	0.0734038	-0.961336	0.269502	-0.409691
100128927	ZBTB42	zinc finger and BTB domain containing 42	down	up	--	0.0487459	0.0150882	0.972938	-0.986464	0.903131	0.209131
9582	APOBEC3B	apolipoprotein B mRNA editing enzyme catalytic subunit 3B	down	down	--	0.0271524	0.0118789	0.0291282	-1.41791	-1.11056	-0.136273
1003	CDH5	cadherin 5	down	--	--	0.0274477	0.112893	0.0514077	-1.54475	-0.0158505	-0.280449
10331	B3GNT3	UDP-GlcNAc:betaGal beta-1,3-N-acetylglucosaminyltransferase 3	down	--	down	0.013896	0.67031	0.0381836	-1.96113	-0.07298	-0.612046
22827	PUF60	poly(U) binding splicing factor 60	down	--	--	0.0140701	0.805257	0.80842	-0.583459	0.00222808	0.19342
7054	TH	tyrosine hydroxylase	down	--	--	0.0327938	0.061316	0.14175	-0.753051	-0.0744593	-0.0530458
1104	RCC1	regulator of chromosome condensation 1	down	--	--	0.0186203	0.532442	0.139732	-0.94078	-0.0877446	-0.13851
2535	FZD2	frizzled class receptor 2	down	down	down	0.0322836	0.0250661	0.0113201	-0.832364	-0.793727	-0.725054
53637	S1PR5	sphingosine-1-phosphate receptor 5	down	--	down	0.0156088	0.0453691	0.0430049	-0.91201	-0.374838	-0.78137
404093	CUEDC1	CUE domain containing 1	down	--	--	0.0360367	0.646466	0.636024	-0.694807	0.073775	0.222669
728294	D2HGDH	D-2-hydroxyglutarate dehydrogenase	down	--	--	0.0261666	0.461605	0.687026	-0.654478	-0.309148	0.176004
9501	RPH3AL	rabphilin 3A like (without C2 domains)	down	--	--	0.0123587	0.0655739	0.0211012	-0.736835	0.422587	-0.513085
284114	TMEM102	transmembrane protein 102	down	--	--	0.0353862	0.759755	0.233447	-0.666478	0.0921306	-0.132831
79701	OGFOD3	2-oxoglutarate and iron dependent oxygenase domain containing 3	down	--	--	0.0230713	0.124134	0.824913	-0.947241	0.355528	0.148483
6448	SGSH	N-sulfoglucosamine sulfohydrolase	down	--	--	0.00107155	0.304721	0.116728	-0.818434	-0.0818669	-0.484964
56848	SPHK2	sphingosine kinase 2	down	--	--	0.0187339	0.748466	0.988115	-0.738914	0.112673	0.0957041
2827	GPR3	G protein-coupled receptor 3	down	down	--	0.0222808	0.00703139	0.519157	-0.830965	-0.790142	0.352529
55343	SLC35C1	solute carrier family 35 member C1	down	--	--	0.0164029	0.803143	0.336401	-0.614358	-0.0752311	-0.259304
64785	GINS3	GINS complex subunit 3	down	--	--	0.0324018	0.0474604	0.829781	-0.724597	-0.232024	-0.0637061
3418	IDH2	isocitrate dehydrogenase (NADP(+)) 2, mitochondrial	down	--	--	0.0154503	0.836406	0.758023	-0.929034	0.0221644	0.0473634
7318	UBA7	ubiquitin like modifier activating enzyme 7	down	up	down	0.0133687	0.0432001	0.0016281	-1.37622	0.664047	-1.45947
147650	SPACA6	sperm acrosome associated 6	down	--	down	0.014341	0.483894	0.00584905	-0.877961	-0.210918	-0.983202
26233	FBXL6	F-box and leucine rich repeat protein 6	down	--	--	0.0075221	0.0494245	0.610346	-0.763855	-0.213532	0.266501
55344	PLCXD1	phosphatidylinositol specific phospholipase C X domain containing 1	down	--	--	0.00804086	0.0467717	0.573417	-0.755142	-0.442481	-0.0470288
147968	CAPN12	calpain 12	down	--	--	0.0407856	0.361539	0.301216	-0.871463	-0.451963	0.40832
3838	KPNA2	karyopherin subunit alpha 2	down	--	--	0.0290219	0.195836	0.0213692	-1.32826	-0.605454	-0.538103
201305	SPNS3	sphingolipid transporter 3 (putative)	down	--	down	0.00518931	0.129324	0.00158371	-0.957854	0.255147	-1.81798
2049	EPHB3	EPH receptor B3	down	up	--	0.0330549	0.00310902	0.495361	-0.952719	0.890861	-0.215208
348235	SKA2	spindle and kinetochore associated complex subunit 2	down	down	--	0.0247655	0.00888409	0.416494	-0.655199	-0.981939	-0.511563
25987	TSKU	tsukushi, small leucine rich proteoglycan	down	--	down	0.0312995	0.757402	0.0212923	-0.786246	0.156195	-0.813171
440104	TMEM198B	transmembrane protein 198B (pseudogene)	down	--	--	0.00610173	0.0745699	0.240719	-0.611515	0.176112	-0.182925
8241	RBM10	RNA binding motif protein 10	down	--	--	0.0123017	0.406671	0.502406	-0.726044	0.122679	-0.117157
18	ABAT	4-aminobutyrate aminotransferase	down	--	--	0.00720787	0.0121961	0.000338164	-0.677822	0.295118	0.394368
1468	SLC25A10	solute carrier family 25 member 10	down	--	--	0.0132523	0.494912	0.318796	-1.65639	-0.143383	-0.197889
140701	ABHD16B	abhydrolase domain containing 16B	down	--	--	0.0215075	0.511874	0.107196	-1.53152	-0.098911	-0.546326
253190	SERHL2	serine hydrolase like 2	down	--	--	0.0295236	0.474241	0.316487	-0.589479	0.220983	0.15751
10189	ALYREF	Aly/REF export factor	down	--	--	0.00336531	0.0601485	0.283502	-0.627356	-0.368087	-0.155857
390928	ACP7	acid phosphatase 7, tartrate resistant (putative)	down	--	--	0.0309442	0.0187902	0.146219	-1.07221	-0.473688	0.453847
10293	TRAIP	TRAF interacting protein	down	--	--	0.0272714	0.977854	0.760891	-1.32741	0.0201912	0.360923
128239	IQGAP3	IQ motif containing GTPase activating protein 3	down	--	--	0.0314837	0.227429	0.752148	-1.17201	-0.699246	-0.00688326
6525	SMTN	smoothelin	down	--	--	0.000559919	0.334428	0.274222	-0.950954	-0.0712659	0.62434
79174	CRELD2	cysteine rich with EGF like domains 2	down	--	--	0.00225468	0.87724	0.830612	-0.779511	0.174226	0.0750773
283871	PGP	phosphoglycolate phosphatase	down	--	--	0.0192504	0.630752	0.0548438	-1.04838	0.387912	0.582204
220	ALDH1A3	aldehyde dehydrogenase 1 family member A3	down	down	down	0.0144368	0.0326995	0.00334357	-0.961054	-1.04429	-0.879896
8338	HIST2H2AC	histone cluster 2 H2A family member c	down	--	--	0.0406931	0.960985	0.923158	-1.02512	-0.0620287	0.0883647
4070	TACSTD2	tumor associated calcium signal transducer 2	down	--	--	0.00796967	0.529165	0.0187531	-0.66749	-0.124858	-0.35393
124783	SPATA32	spermatogenesis associated 32	down	--	--	0.0170398	0.753389	0.0939562	-0.826775	-0.0190935	-0.226245
11187	PKP3	plakophilin 3	down	down	--	0.0207916	0.0179745	0.1232	-1.35764	-1.33351	-0.358951
9735	KNTC1	kinetochore associated 1	down	--	--	0.0405365	0.132663	0.583188	-0.863815	-0.833923	-0.15627
11156	PTP4A3	protein tyrosine phosphatase type IVA, member 3	down	--	down	0.016616	0.436325	0.00629669	-0.846564	-0.717001	-1.3873
340061	TMEM173	transmembrane protein 173	down	up	down	0.00820497	0.00473563	0.00851372	-0.99114	1.03783	-1.18367
81931	ZNF93	zinc finger protein 93	down	--	--	0.0290062	0.0798133	0.453576	-1.05368	-0.335884	-0.270904
157313	CDCA2	cell division cycle associated 2	down	--	--	0.0161412	0.0880597	0.913066	-1.28349	-0.889355	0.0499641
389816	LRRC26	leucine rich repeat containing 26	down	--	--	0.00799991	0.597779	0.0786566	-1.0714	0.0392358	-0.540945
752	FMNL1	formin like 1	down	--	--	0.00612882	0.0742131	0.0808437	-1.27169	-0.426134	-0.880715
79050	NOC4L	nucleolar complex associated 4 homolog	down	--	--	0.0219875	0.0576259	0.155695	-0.603706	-0.635011	-0.217764
10509	SEMA4B	semaphorin 4B	down	--	--	0.0453966	0.204622	0.651231	-0.942835	0.097157	-0.274643
10519	CIB1	calcium and integrin binding 1	down	--	--	0.016015	0.247905	0.0812561	-0.611876	0.230835	0.470995
149175	MANEAL	mannosidase endo-alpha like	down	--	--	0.0210282	0.0491396	0.262126	-0.992104	0.247047	0.360881
338440	ANO9	anoctamin 9	down	--	--	0.00185629	0.183683	0.043467	-1.25451	-0.0482423	-0.498459
8340	HIST1H2BL	histone cluster 1 H2B family member l	down	--	--	0.0392229	0.0942157	0.415965	-0.638127	-0.602175	-0.267782
27124	INPP5J	inositol polyphosphate-5-phosphatase J	down	--	down	0.0438543	0.121138	0.0340831	-0.6476	0.088391	-0.694722
340371	NRBP2	nuclear receptor binding protein 2	down	--	down	0.0149838	0.174512	0.023536	-0.943239	-0.512656	-0.666673
10581	IFITM2	interferon induced transmembrane protein 2	down	--	down	0.0201543	0.121604	0.00432778	-0.989303	-0.514356	-2.23115
7127	TNFAIP2	TNF alpha induced protein 2	down	down	--	0.0169478	0.0175392	0.0344119	-1.48802	-0.807904	-0.396548
283991	UBALD2	UBA like domain containing 2	down	--	--	0.0240058	0.795305	0.0445331	-0.644165	-0.097948	0.309899
8558	CDK10	cyclin dependent kinase 10	down	--	--	0.0129255	0.672435	0.413791	-0.71524	0.176169	0.195162
283643	C14orf80	chromosome 14 open reading frame 80	down	--	--	0.00257842	0.638044	0.770897	-1.30167	-0.0915431	0.0228147
126282	TNFAIP8L1	TNF alpha induced protein 8 like 1	down	--	--	0.00729878	0.00687811	0.429016	-1.27167	-0.336132	-0.43261
5600	MAPK11	mitogen-activated protein kinase 11	down	--	--	0.0264504	0.203996	0.967275	-1.14648	0.581601	0.209259
400451	FAM174B	family with sequence similarity 174 member B	down	--	--	0.0320475	0.273762	0.0320313	-0.58212	0.245903	-0.575081
4582	MUC1	mucin 1, cell surface associated	down	--	down	0.029798	0.222431	0.00147108	-2.13531	-0.176738	-1.36395
80233	FAAP100	Fanconi anemia core complex associated protein 100	down	--	--	0.0311905	0.0144068	0.170964	-1.27885	-0.496385	-0.346743
256329	LMNTD2	lamin tail domain containing 2	down	--	--	0.0222007	0.101514	0.573448	-0.629817	0.943282	0.240127
5087	PBX1	PBX homeobox 1	down	--	down	0.0257874	0.269373	0.0159447	-0.601902	-0.134994	-0.678927
3434	IFIT1	interferon induced protein with tetratricopeptide repeats 1	down	--	down	0.0243092	0.0350866	0.000794973	-0.685632	0.344246	-3.01188
8519	IFITM1	interferon induced transmembrane protein 1	down	--	down	0.0273451	0.685778	0.000574953	-1.29007	-0.524586	-2.72918
146760	RTN4RL1	reticulon 4 receptor like 1	down	--	--	0.0437871	0.13484	0.0115383	-0.583062	0.0960438	-0.436159
146909	KIF18B	kinesin family member 18B	down	--	--	0.002876	0.109163	0.558075	-1.76566	-0.586535	-0.361987
89958	SAPCD2	suppressor APC domain containing 2	down	--	--	0.0372365	0.230233	0.206861	-1.07887	-0.108832	0.496598
11118	BTN3A2	butyrophilin subfamily 3 member A2	down	--	down	0.029056	0.706873	0.0055911	-0.59788	0.156685	-0.71733
11283	CYP4F8	cytochrome P450 family 4 subfamily F member 8	down	--	--	0.00171602	0.994559	0.580672	-0.883465	0	-0.0347173
116985	ARAP1	ArfGAP with RhoGAP domain, ankyrin repeat and PH domain 1	down	--	--	0.0216716	0.0219117	0.3388	-0.905625	-0.271989	-0.237362
347240	KIF24	kinesin family member 24	down	--	--	0.0261317	0.359096	0.771986	-0.791218	-0.338776	-0.345206
387885	CFAP73	cilia and flagella associated protein 73	down	--	--	0.0320021	0.537993	0.127747	-0.88415	-0.188886	-0.349108
147645	VSIG10L	V-set and immunoglobulin domain containing 10 like	down	--	--	0.00383978	0.0695843	0.849841	-1.3234	0.515506	0.0279831
53373	TPCN1	two pore segment channel 1	down	--	--	0.0172093	0.827776	0.501247	-0.925149	0.0369139	-0.286983
54821	ERCC6L	ERCC excision repair 6 like, spindle assembly checkpoint helicase	down	--	--	0.0397549	0.197397	0.314785	-1.07654	-0.730109	-0.211311
388407	LINC02875	long intergenic non-protein coding RNA 2875	down	--	--	0.0127667	0.65098	0.747131	-0.594182	0.164195	-0.0640095
5333	PLCD1	phospholipase C delta 1	down	up	--	0.0158395	0.0205523	0.10977	-0.658396	0.832162	-0.527817
2650	GCNT1	glucosaminyl (N-acetyl) transferase 1, core 2	down	--	--	0.0202178	0.0168057	0.00502262	-1.38114	-0.489104	0.0738276
7874	USP7	ubiquitin specific peptidase 7	down	--	--	0.0111055	0.191643	0.0388835	-0.593562	-0.45785	-0.401754
84069	PLEKHN1	pleckstrin homology domain containing N1	down	--	--	0.0018059	0.498334	0.200295	-1.00387	-0.0285828	-0.521357
9636	ISG15	ISG15 ubiquitin-like modifier	down	--	down	0.0119557	0.661393	0.00161728	-1.29699	0.349617	-2.39222
148398	SAMD11	sterile alpha motif domain containing 11	down	--	--	0.0325602	0.625726	0.157547	-0.933529	-0.0676753	0.540502
2175	FANCA	Fanconi anemia complementation group A	down	--	--	0.00723197	0.190743	0.786525	-1.13466	-0.229298	0.0283911
10445	MCRS1	microspherule protein 1	down	--	--	0.0274166	0.38074	0.333904	-0.782634	0.0251566	-0.133159
64170	CARD9	caspase recruitment domain family member 9	down	--	down	0.0122759	0.0233741	0.0165226	-1.11569	0.248081	-0.841187
342979	PALM3	paralemmin 3	down	--	down	0.0124737	0.994559	0.0170861	-0.837722	0	-0.738561
1755	DMBT1	deleted in malignant brain tumors 1	down	--	--	0.0104382	0.0958863	0.0904463	-2.11998	0.768455	-0.0111176
89839	ARHGAP11B	Rho GTPase activating protein 11B	down	down	--	0.0116336	0.0414596	0.195285	-0.718754	-0.642109	-0.11264
401565	FAM166A	family with sequence similarity 166 member A	down	--	--	0.0346925	0.754615	0.505337	-0.768699	0.295793	0.743561
10383	TUBB4B	tubulin beta 4B class IVb	down	--	--	0.0435748	0.716958	0.27457	-0.692202	0.215425	0.557934
389792	IER5L	immediate early response 5 like	down	--	--	0.0438132	0.663121	0.165176	-0.792608	0.367538	0.312366
3014	H2AFX	H2A histone family member X	down	--	--	0.00386601	0.391702	0.176461	-1.1372	0.0349475	0.351036
342897	NCCRP1	non-specific cytotoxic cell receptor protein 1 homolog (zebrafish)	down	--	down	0.0358217	0.240851	0.00508159	-1.01069	0.082663	-1.50101
653820	FAM72B	family with sequence similarity 72 member B	down	--	--	0.0432527	0.25427	0.180934	-0.73194	-0.303889	0.162963
1806	DPYD	dihydropyrimidine dehydrogenase	down	--	--	0.00469083	0.24193	0.393554	-0.665241	-0.388218	-0.209441
113763	ZBED6CL	ZBED6 C-terminal like	down	down	down	0.00334846	0.00372773	0.0140835	-1.02808	-2.38197	-0.975107
10811	NOXA1	NADPH oxidase activator 1	down	--	--	0.0281855	0.5968	0.407172	-1.00021	0.100668	0.143014
377841	ENTPD8	ectonucleoside triphosphate diphosphohydrolase 8	down	--	--	0.00473918	0.931351	0.8095	-0.731336	-0.0642831	-0.00106707
2707	GJB3	gap junction protein beta 3	down	down	--	0.00319051	0.00450092	0.185755	-1.09126	-1.80716	-0.301286
401546	C9orf152	chromosome 9 open reading frame 152	down	--	down	0.0493485	0.638195	0.00206689	-0.699166	0.00433892	-0.737715
374393	FAM111B	family with sequence similarity 111 member B	down	--	--	0.0453504	0.693055	0.493006	-1.4366	0.0358015	0.796564
388552	BLOC1S3	biogenesis of lysosomal organelles complex 1 subunit 3	down	--	--	0.0153436	0.205284	0.795388	-1.01524	0.229744	-0.117906
284340	CXCL17	C-X-C motif chemokine ligand 17	down	--	down	0.0461115	0.39246	0.0204694	-1.91345	0.100289	-1.85422
3123	HLA-DRB1	major histocompatibility complex, class II, DR beta 1	down	--	--	0.00518983	0.825695	0.368094	-1.0089	-0.0596859	0
399948	COLCA1	colorectal cancer associated 1	down	--	down	0.018298	0.248204	0.00405423	-1.00531	-0.00135908	-1.47698
9725	TMEM63A	transmembrane protein 63A	down	--	--	0.0426553	0.327437	0.132245	-0.689895	0.0182378	-0.425911
203068	TUBB	tubulin beta class I	down	--	--	0.033852	0.243491	0.179552	-1.22491	-0.690002	-0.516475
2050	EPHB4	EPH receptor B4	down	--	--	0.0315597	0.681622	0.195864	-1.1917	0.0209525	-0.157739
6817	SULT1A1	sulfotransferase family 1A member 1	down	--	down	0.0329165	0.213322	0.0128222	-1.12062	-0.124567	-0.580325
729533	FAM72A	family with sequence similarity 72 member A	down	--	--	0.0143404	0.222525	0.0456657	-0.616486	-0.298335	0.258258
7516	XRCC2	X-ray repair cross complementing 2	down	--	up	0.0279518	0.636436	0.0360007	-0.769158	-0.0406676	0.620125
8329	HIST1H2AI	histone cluster 1 H2A family member i	down	--	--	0.0489499	0.617648	0.218339	-1.63933	-0.116306	0.168756
389383	CLPSL2	colipase like 2	down	--	--	0.0303719	0.949174	0.0510406	-1.09734	-0.0685115	-0.407787
6273	S100A2	S100 calcium binding protein A2	down	down	down	0.0385515	0.0247738	0.00472641	-0.59073	-1.77069	-1.94093
6334	SCN8A	sodium voltage-gated channel alpha subunit 8	down	--	--	0.0192847	0.534301	0.598015	-0.994309	0.00519235	0.00518341
92714	ARRDC1	arrestin domain containing 1	down	--	--	0.0273078	0.156785	0.119294	-0.744967	0.58525	0.414961
11194	ABCB8	ATP binding cassette subfamily B member 8	down	--	--	0.0128983	0.608904	0.509875	-0.715735	0.255132	0.367949
6799	SULT1A2	sulfotransferase family 1A member 2	down	--	down	0.0203198	0.669723	0.00915916	-0.929539	-0.0676067	-0.822006
641	BLM	Bloom syndrome RecQ like helicase	down	--	--	0.0302569	0.25984	0.979389	-0.822832	-0.414505	0.136587
23729	SHPK	sedoheptulokinase	down	--	--	0.00976741	0.0161935	0.925474	-0.897312	-0.508498	-0.0390238
4217	MAP3K5	mitogen-activated protein kinase kinase kinase 5	down	--	--	0.0066266	0.596976	0.101794	-1.12241	0.0404384	0.13265
57116	ZNF695	zinc finger protein 695	down	--	--	0.0152432	0.0312339	0.0800444	-0.961159	-0.316553	-0.24763
127343	DMBX1	diencephalon/mesencephalon homeobox 1	down	--	--	0.00398794	0.970948	0.300237	-1.03828	-0.0173818	0.272125
441476	STPG3	sperm-tail PG-rich repeat containing 3	down	--	--	0.0131334	0.515365	0.240901	-0.632778	0.0700545	-0.146415
55210	ATAD3A	ATPase family, AAA domain containing 3A	down	down	--	0.0397845	0.0020751	0.555393	-0.830792	-1.03212	-0.0358387
23315	SLC9A8	solute carrier family 9 member A8	down	--	--	0.027421	0.584563	0.0387503	-1.00858	-0.0787923	-0.562916
7004	TEAD4	TEA domain transcription factor 4	down	--	--	0.0362214	0.0130141	0.500882	-0.625164	-0.429294	-0.041816
140885	SIRPA	signal regulatory protein alpha	down	--	--	0.005389	0.0142368	0.916877	-0.921579	-0.372527	0
3221	HOXC4	homeobox C4	down	--	--	0.00373837	0.201425	0.00332406	-0.82969	0.00567148	-0.54649
200734	SPRED2	sprouty related EVH1 domain containing 2	down	--	--	0.0187955	0.866549	0.278736	-0.79043	-0.0801605	-0.141513
11060	WWP2	WW domain containing E3 ubiquitin protein ligase 2	down	--	--	0.0212944	0.052953	0.418653	-0.685842	-0.443357	-0.403641
145741	C2CD4A	C2 calcium dependent domain containing 4A	down	--	--	0.00332341	0.367631	0.828527	-0.779016	0	0.0671631
51734	MSRB1	methionine sulfoxide reductase B1	down	--	--	0.0193582	0.628209	0.850467	-1.06129	0.250225	0.184115
4860	PNP	purine nucleoside phosphorylase	down	--	--	0.0432093	0.0667574	0.0402984	-0.833127	-0.513272	0.467276
9824	ARHGAP11A	Rho GTPase activating protein 11A	down	--	--	0.0221328	0.120252	0.949845	-1.18295	-1.06584	0.139008
146923	RUNDC1	RUN domain containing 1	down	--	--	0.0229123	0.750138	0.960131	-0.638378	0.014785	-0.073866
26831	RNU5A-1	RNA, U5A small nuclear 1	down	--	--	0.00882166	0.206451	0.27692	-2.15203	-1.4175	-0.90154
26830	RNU5D-1	RNA, U5D small nuclear 1	down	--	--	0.0105041	0.994559	0.430738	-1.09503	0	-0.687064
1122	CHML	CHM like, Rab escort protein 2	down	--	--	0.00879654	0.0521955	0.127115	-0.673628	-0.899368	-0.571408
170371	C10orf128	chromosome 10 open reading frame 128	down	--	--	0.0332575	0.446433	0.994559	-0.750473	-0.0276753	0
3108	HLA-DMA	major histocompatibility complex, class II, DM alpha	down	--	--	0.0114887	0.534523	0.251883	-0.981829	-0.146331	-0.509285
5696	PSMB8	proteasome subunit beta 8	down	--	--	0.0137602	0.925902	0.00824392	-0.989104	0.0299735	-0.468078
3122	HLA-DRA	major histocompatibility complex, class II, DR alpha	down	--	--	0.00702388	0.0684669	0.994559	-1.7629	-0.43522	0
6048	RNF5	ring finger protein 5	down	--	--	0.00504048	0.0723153	0.128471	-0.741675	0.147967	0.62766
643008	SMIM5	small integral membrane protein 5	down	--	--	0.00269367	0.700573	0.0243757	-0.692748	-0.0240802	-0.317278
3304	HSPA1B	heat shock protein family A (Hsp70) member 1B	down	up	--	0.03732	0.0248486	0.0525319	-0.61094	0.956302	0.409147
3303	HSPA1A	heat shock protein family A (Hsp70) member 1A	down	--	--	0.0204906	0.766895	0.158329	-0.782397	0.0999044	0.338088
7407	VARS	valyl-tRNA synthetase	down	down	down	0.031903	0.0153832	0.0285027	-1.08398	-0.784041	-0.837687
54535	CCHCR1	coiled-coil alpha-helical rod protein 1	down	--	--	0.0217042	0.574421	0.805939	-0.642467	-0.167048	0.0479656
5514	PPP1R10	protein phosphatase 1 regulatory subunit 10	down	--	--	0.00736352	0.720567	0.82549	-0.798528	0.175068	-0.19683
5699	PSMB10	proteasome subunit beta 10	down	--	down	0.0156154	0.458636	0.0221978	-1.40014	-0.340332	-0.761678
3426	CFI	complement factor I	down	--	--	0.0123361	0.172859	0.112995	-0.621008	-0.0220299	0.0180733
91828	EXOC3L4	exocyst complex component 3 like 4	down	--	down	0.00742435	0.343927	0.00545007	-0.715822	-0.120981	-0.605521
347527	ARSH	arylsulfatase family member H	down	--	--	0.0149326	0.994559	0.0266836	-0.640405	0	-0.310912
752014	CEMP1	cementum protein 1	down	--	--	0.00376716	0.423475	0.0794432	-2.26272	-0.313044	-0.392587
253018	HCG27	HLA complex group 27 (non-protein coding)	down	--	--	0.0198518	0.804836	0.122958	-0.737247	0.0821966	0.207768
693159	MIR574	microRNA 574	down	--	--	0.0384042	0.655738	0.669862	-1.25641	0.694526	0.649057
1734	DIO2	iodothyronine deiodinase 2	down	--	--	0.00639138	0.071275	0.0684225	-1.41576	-0.0859284	-0.0443172
23636	NUP62	nucleoporin 62	down	--	--	0.014279	0.0320709	0.0948199	-0.757982	-0.447232	-0.513632
414919	C8orf82	chromosome 8 open reading frame 82	down	--	--	0.0364506	0.526393	0.0344214	-1.29126	0.426824	0.567366
399669	ZNF321P	zinc finger protein 321, pseudogene	down	--	--	0.00177284	0.449009	0.41697	-0.668604	0.0729266	0.247238
2013	EMP2	epithelial membrane protein 2	down	--	--	0.035442	0.134177	0.00876351	-0.598889	-0.220507	-0.463746
100996307	LIPE-AS1	LIPE antisense RNA 1	down	--	down	0.0157913	0.288348	0.0138751	-0.754831	0.167877	-0.774572
652995	UCA1	urothelial cancer associated 1 (non-protein coding)	down	down	down	0.0240255	0.00138296	0.00641962	-1.06749	-1.28849	-0.982266
7106	TSPAN4	tetraspanin 4	down	--	--	0.0135676	0.154032	0.065456	-0.984841	-0.516493	-0.521048
120376	COLCA2	colorectal cancer associated 2	down	--	down	0.0203478	0.123104	0.0016995	-0.981562	0.0542907	-2.31594
255374	MBLAC1	metallo-beta-lactamase domain containing 1	down	--	--	0.012912	0.279525	0.44093	-0.621138	-0.224876	-0.0865762
54492	NEURL1B	neuralized E3 ubiquitin protein ligase 1B	down	--	--	0.0135067	0.469344	0.83578	-1.53557	-0.114966	-0.243163
7866	IFRD2	interferon related developmental regulator 2	down	--	--	0.0384861	0.00753467	0.0599568	-0.613993	-0.412942	-0.347898
55670	PEX26	peroxisomal biogenesis factor 26	down	--	--	0.0128662	0.039227	0.253384	-0.652833	-0.518499	-0.350172
285095	LOC285095	uncharacterized LOC285095	down	--	--	0.0176244	0.368094	0.0763647	-0.657353	0	-0.269674
2189	FANCG	Fanconi anemia complementation group G	down	--	--	0.00839653	0.0638362	0.776041	-1.08085	-0.230941	0.0511119
1052	CEBPD	CCAAT/enhancer binding protein delta	down	--	--	0.0313273	0.78737	0.472668	-0.760849	-0.462319	-0.293714
100652739	RAET1E-AS1	RAET1E antisense RNA 1	down	down	--	0.0416121	0.0396304	0.0502845	-0.734567	-1.0345	-0.314312
285103	MED15P9	mediator complex subunit 15 pseudogene 9	down	--	--	0.00353519	0.791074	0.202205	-1.02482	-0.105561	0.0989202
100130417	LOC100130417	uncharacterized LOC100130417	down	--	--	0.000900399	0.15632	0.900738	-0.916463	0.0613221	0.03131
721	C4B	complement C4B (Chido blood group)	down	--	--	0.00388562	0.194965	0.0188608	-1.21512	-0.0489287	-0.255225
401109	LINC00885	long intergenic non-protein coding RNA 885	down	--	down	0.0265501	0.347896	0.00582425	-0.672499	0.0819323	-0.646579
102723566	LOC102723566	uncharacterized LOC102723566	down	--	--	0.0268014	0.109062	0.121637	-0.664284	0.251434	-0.360038
101928233	LINC01671	long intergenic non-protein coding RNA 1671	down	--	down	0.0269278	0.994559	0.00171431	-1.71807	0	-0.883234
4909	NTF4	neurotrophin 4	down	--	down	0.0131842	0.186613	0.0248169	-0.875407	-0.0658164	-0.763646
392617	ELFN1	extracellular leucine rich repeat and fibronectin type III domain containing 1	down	--	--	0.0112205	0.965638	0.994559	-1.08992	-0.00574353	0
171022	ABHD11-AS1	ABHD11 antisense RNA 1 (tail to tail)	down	--	--	0.0389873	0.520828	0.78886	-0.847932	-0.311518	0.0771773
100507564	LOC100507564	uncharacterized LOC100507564	down	--	--	0.0324783	0.0494412	0.0689727	-1.02957	-0.354277	0.508677
102724450	LOC102724450	uncharacterized LOC102724450	down	--	--	0.00224812	0.348273	0.120307	-0.617287	0.439879	-0.423908
1719	DHFR	dihydrofolate reductase	down	--	--	0.0158927	0.282236	0.197138	-0.969451	-0.285388	0.257081
406988	MIR205	microRNA 205	down	--	down	0.00396606	0.994559	0.010561	-2.21859	0	-1.5016
100874028	SGO1-AS1	SGO1 antisense RNA 1	down	--	--	0.0450902	0.0987663	0.48392	-0.739567	-0.38266	-0.0214718
3113	HLA-DPA1	major histocompatibility complex, class II, DP alpha 1	down	--	--	0.00954775	0.071511	0.575075	-1.27835	-0.254636	-0.003365
692093	SNORD62B	small nucleolar RNA, C/D box 62B	down	--	--	0.0300766	0.451934	0.776741	-1.0951	-0.951945	0.538311
8847	DLEU2	deleted in lymphocytic leukemia 2 (non-protein coding)	down	down	--	0.00919487	0.00217458	0.903205	-1.39469	-0.82367	-0.0861066
404266	HOXB-AS3	HOXB cluster antisense RNA 3	down	--	--	0.0346959	0.628734	0.244003	-0.777327	-0.00610428	-0.370802
101927051	LOC101927051	uncharacterized LOC101927051	down	down	--	0.0235371	0.0217885	0.65766	-1.01123	-0.758111	-0.172809
345643	MCIDAS	multiciliate differentiation and DNA synthesis associated cell cycle protein	down	--	--	0.0290832	0.0273723	0.853763	-0.685427	-0.564723	0.0297492
8629	JRK	Jrk helix-turn-helix protein	down	--	--	0.00853366	0.431134	0.271599	-0.771405	-0.382138	-0.450508
8705	B3GALT4	beta-1,3-galactosyltransferase 4	down	--	--	0.0177854	0.942971	0.822392	-1.16031	-0.037086	0.0825091
100506428	CBR3-AS1	CBR3 antisense RNA 1	down	--	--	0.0181897	0.467453	0.795385	-1.0039	-0.25875	0.0837111
100131213	ZNF503-AS2	ZNF503 antisense RNA 2	down	--	--	0.00228247	0.0137075	0.186107	-0.986715	0.365687	0.33588
150051	LOC150051	uncharacterized LOC150051	down	--	--	0.023857	0.706194	0.473678	-1.12059	-0.143019	-0.211942
3833	KIFC1	kinesin family member C1	down	--	--	0.0106661	0.189192	0.972352	-1.46392	-0.517299	-0.0546547
677885	SNORA59A	small nucleolar RNA, H/ACA box 59A	down	--	--	0.044608	0.994559	0.344039	-0.983943	0	-0.555725
10432	RBM14	RNA binding motif protein 14	down	--	--	0.0213212	0.039952	0.88483	-0.808846	-0.392653	-0.1395
4830	NME1	NME/NM23 nucleoside diphosphate kinase 1	down	--	down	0.0198978	0.317213	0.0219499	-0.637299	-0.499676	-0.782359
5698	PSMB9	proteasome subunit beta 9	down	--	--	0.00546295	0.0623029	0.721568	-0.765248	1.14236	0.00739963
23761	PISD	phosphatidylserine decarboxylase	down	--	--	0.0249596	0.444186	0.340457	-0.590162	0.011221	-0.0877425
105376382	LOC105376382	uncharacterized LOC105376382	down	--	--	0.0214524	0.706353	0.610385	-0.659769	-0.342318	0.0621844
26063	DECR2	2,4-dienoyl-CoA reductase 2	down	--	--	0.0144787	0.534762	0.787902	-0.629616	0.230966	0.101157
105375355	UPK3B	uroplakin 3B	down	--	down	0.0032433	0.767606	0.0064883	-2.2957	-0.0817315	-1.12781
85014	TMEM141	transmembrane protein 141	down	--	--	0.0340255	0.703167	0.667826	-0.796687	0.0957719	0.164593
720	C4A	complement C4A (Rodgers blood group)	down	--	--	0.00717244	0.978122	0.00384494	-1.24293	-0.023595	-0.386368
283131	NEAT1	nuclear paraspeckle assembly transcript 1 (non-protein coding)	down	--	--	0.00741302	0.736259	0.537348	-0.829931	0.0861265	0.246302
148898	ZNF436-AS1	ZNF436 antisense RNA 1	down	--	--	0.0249233	0.155071	0.784402	-0.742493	0.448053	-0.0106819
23354	HAUS5	HAUS augmin like complex subunit 5	down	--	--	0.00949478	0.0140727	0.619504	-1.1503	-0.352514	-0.145504
100874530	APOBEC3B-AS1	APOBEC3B antisense RNA 1	down	down	--	0.0216057	0.00942393	0.0106139	-1.543	-1.03246	-0.225787
100874204	ALDH1L1-AS1	ALDH1L1 antisense RNA 1	down	--	--	0.00975196	0.0107109	0.115919	-0.849762	-0.402578	0.162553
105371824	LOC105371824	uncharacterized LOC105371824	down	--	down	0.00302757	0.253796	0.0471563	-1.30305	0.133358	-0.985351
137075	CLDN23	claudin 23	down	up	up	0.0230022	0.0324002	0.000806708	-0.597972	0.650556	0.915279
92312	MEX3A	mex-3 RNA binding family member A	down	down	down	0.00458246	0.0219754	0.0394165	-1.28349	-1.10571	-0.705035
102724301	LOC102724301	uncharacterized LOC102724301	down	--	--	0.0101532	0.403174	0.203417	-1.06631	0.181956	-0.33854
100130776	AGAP2-AS1	AGAP2 antisense RNA 1	down	--	--	0.0242144	0.0944187	0.442091	-1.08842	-0.853217	-0.20418
1556	CYP2B7P	cytochrome P450 family 2 subfamily B member 7, pseudogene	down	--	--	0.0298349	0.251101	0.0226875	-1.84217	0.0557898	-0.461353
105369340	LOC105369340	uncharacterized LOC105369340	down	--	--	0.0185478	0.691072	0.631383	-0.786084	0.0471543	-0.190954
100128191	TMPO-AS1	TMPO antisense RNA 1	down	--	--	0.0227361	0.574543	0.110234	-0.98035	-0.326959	0.551096
100507118	PRC1-AS1	PRC1 antisense RNA 1	down	--	--	0.0416719	0.160184	0.00282965	-1.48702	-0.89998	-0.449686
109729181	ZNF710-AS1	ZNF710 antisense RNA 1	down	--	--	0.0243969	0.18329	0.691072	-1.16501	-0.354825	0.0266084
105370906	LOC105370906	uncharacterized LOC105370906	down	--	down	0.0152374	0.994559	0.00889223	-1.11813	0	-0.784011
101927751	LOC101927751	uncharacterized LOC101927751	down	--	down	0.0229988	0.0611895	0.00400013	-1.00437	-0.986953	-0.79286
146429	SLC22A31	solute carrier family 22 member 31	down	--	--	0.0185886	0.201834	0.750805	-0.59768	0.265441	0.0636324
442028	LOC442028	uncharacterized LOC442028	down	--	--	0.0251227	0.229455	0.980094	-0.705576	-0.0317363	0.00393466
100126328	MIR940	microRNA 940	down	--	--	0.0156887	0.79804	0.152593	-0.63747	0.32294	-0.339009
105371050	LOC105371050	uncharacterized LOC105371050	down	--	--	0.00885977	0.0603973	0.783217	-1.07568	-0.464904	-0.0710053
23246	BOP1	block of proliferation 1	down	--	--	0.0442699	0.0127027	0.382901	-1.07755	-0.511999	-0.063921
102724097	TTC39A-AS1	TTC39A antisense RNA 1	down	--	down	0.0132625	0.111661	0.00398114	-1.06984	-0.0963029	-1.11193
6182	MRPL12	mitochondrial ribosomal protein L12	down	--	--	0.0469032	0.553455	0.0822129	-0.907594	-0.456615	-0.270308
100422854	MIR3187	microRNA 3187	down	--	down	0.00788655	0.354626	0.0213711	-1.82851	-0.975819	-2.116
9641	IKBKE	inhibitor of nuclear factor kappa B kinase subunit epsilon	down	down	down	0.0152333	0.00202561	0.0158934	-1.21461	-0.831345	-0.92165
105371907	LOC105371907	uncharacterized LOC105371907	down	--	--	0.00503775	0.482009	0.510463	-0.878536	0.026027	0.219497
100616117	MIR4653	microRNA 4653	down	--	--	0.0304461	0.218856	0.554413	-1.30417	-0.165305	0.931404
2702	GJA5	gap junction protein alpha 5	down	--	down	0.0108014	0.666734	0.000593231	-1.27771	0	-2.13046
100616301	MIR4674	microRNA 4674	down	--	--	0.0117462	0.994559	0.535207	-0.805235	0	-0.863626
100422965	MIR4263	microRNA 4263	down	--	--	0.0495091	0.246716	0.638176	-1.12991	-1.3426	0
92659	MAFG-AS1	MAFG antisense RNA 1 (head to head)	down	--	--	0.0122676	0.962189	0.706046	-1.2207	-0.00380817	0.0120184
100133991	MAP3K14-AS1	MAP3K14 antisense RNA 1	down	--	--	0.0135055	0.113695	0.0807499	-0.672158	0.369027	0.401799
80054	CEBPA-AS1	CEBPA antisense RNA 1 (head to head)	down	--	--	0.038449	0.0802913	0.830388	-0.604199	0.257912	0.0439223
105372290	LINC01764	long intergenic non-protein coding RNA 1764	down	down	down	0.0229128	0.00357172	0.00360054	-1.02014	-1.41655	-1.4494
284454	LOC284454	uncharacterized LOC284454	down	--	--	0.015845	0.905293	0.284668	-0.614408	0.0190234	0.274594
101927572	LOC101927572	uncharacterized LOC101927572	down	--	down	0.00617321	0.310935	0.0336714	-0.797482	-0.245016	-1.06015
105372233	LOC105372233	uncharacterized LOC105372233	down	--	--	0.00342681	0.195264	0.250732	-0.916593	-0.774627	-0.56546
440335	SMIM22	small integral membrane protein 22	down	--	--	0.0423839	0.162375	0.371516	-0.726553	0.0836142	0
91370	MGC20647	uncharacterized protein MGC20647	down	--	up	0.021783	0.634112	0.0397876	-0.719599	-0.657777	1.31115
102724360	LOC102724360	uncharacterized LOC102724360	down	--	--	0.00439776	0.0126541	0.0765011	-0.814003	-0.491042	-0.204728
100505851	LOC100505851	uncharacterized LOC100505851	down	--	--	0.0482344	0.865904	0.15325	-0.713707	0.0452963	0.27939
112398	EGLN2	egl-9 family hypoxia inducible factor 2	down	--	--	0.0207752	0.322915	0.179162	-0.745501	-0.367806	-0.444815
101928659	LOC101928659	uncharacterized LOC101928659	down	--	up	0.0315841	0.383061	0.0204943	-0.891937	0.756614	0.918398
339929	LPP-AS2	LPP antisense RNA 2	down	--	--	0.0223626	0.132412	0.425084	-0.632839	0.144099	-0.149577
101928120	LOC101928120	uncharacterized LOC101928120	down	--	--	0.00756779	0.567493	0.269622	-1.1832	-0.14785	0.392272
284021	MILR1	mast cell immunoglobulin like receptor 1	down	--	--	0.00572726	0.0133166	0.0201592	-1.45526	-0.530693	0.238833
105379695	LOC105379695	uncharacterized LOC105379695	down	--	--	0.0386328	0.325446	0.283598	-0.804548	-0.0274077	0.161196
84989	JMJD1C-AS1	JMJD1C antisense RNA 1	down	--	--	0.0225968	0.47925	0.231163	-0.593861	0.132566	-0.265763
3975	LHX1	LIM homeobox 1	down	--	--	0.0221775	0.948206	0.110949	-0.898594	0	0.0462649
8355	HIST1H3G	histone cluster 1 H3 family member g	down	--	--	0.0120942	0.994559	0.041213	-0.626889	0	0.201312
81554	RCC1L	RCC1 like	down	--	--	0.0102895	0.0354785	0.348074	-0.654755	-0.336558	-0.112995
79873	NUDT18	nudix hydrolase 18	down	--	--	0.0367516	0.511909	0.107924	-0.588558	0.392747	0.631626
94059	LENG9	leukocyte receptor cluster member 9	down	--	--	0.0186619	0.585213	0.790486	-0.923723	0.664454	0.115933
100129722	STPG3-AS1	STPG3 antisense RNA 1	down	--	--	0.00200957	0.844123	0.498099	-0.633604	-0.0949198	0.0795955
29128	UHRF1	ubiquitin like with PHD and ring finger domains 1	down	--	--	0.00820352	0.0886926	0.170505	-1.86827	-0.718491	-0.745178
8332	HIST1H2AL	histone cluster 1 H2A family member l	down	--	--	0.00751903	0.994559	0.416071	-0.902566	0	-0.276866
102723471	LOC102723471	uncharacterized LOC102723471	down	--	--	0.0267197	0.994559	0.253733	-0.798638	0	0.0246039
201299	RDM1	RAD52 motif containing 1	down	--	--	0.0437959	0.624482	0.351698	-1.01922	-0.188543	0.00198739
79154	DHRS11	dehydrogenase/reductase 11	down	--	--	0.0133274	0.218675	0.0465455	-0.95324	-0.161363	-0.506358
79922	MRM1	mitochondrial rRNA methyltransferase 1	down	--	--	0.00580458	0.969941	0.348199	-0.750697	0.129636	-0.0168172
105416157	NKILA	NF-kappaB interacting lncRNA	down	--	--	0.0442996	0.0424062	0.340003	-0.83092	-0.571376	-0.153584
100507747	LOC100507747	uncharacterized LOC100507747	down	--	down	0.0123832	0.462098	0.019092	-1.14652	-0.309449	-1.11073
442906	MIR338	microRNA 338	down	--	down	0.00136376	0.994559	0.0429424	-0.861275	0	-0.758171
204	AK2	adenylate kinase 2	--	down	--	0.0721299	0.0207752	0.991462	-0.478236	-0.585289	-0.0508712
5010	CLDN11	claudin 11	--	down	down	0.42613	0.0137416	0.0435645	-0.0677098	-1.21749	-1.40652
9052	GPRC5A	G protein-coupled receptor class C group 5 member A	--	down	--	0.299709	0.00158318	0.349136	-0.197561	-1.40697	-0.264199
55622	TTC27	tetratricopeptide repeat domain 27	--	down	--	0.503602	0.00610573	0.0337966	-0.46746	-0.642949	-0.57178
6617	SNAPC1	small nuclear RNA activating complex polypeptide 1	up	down	--	0.00678926	0.0123833	0.57569	1.21077	-0.764202	0.190941
84908	FAM136A	family with sequence similarity 136 member A	--	down	--	0.514503	0.0026609	0.023698	0.0908267	-0.677528	-0.256152
54908	SPDL1	spindle apparatus coiled-coil protein 1	--	down	--	0.222431	0.0428852	0.482244	-0.201324	-1.22564	0.782143
55775	TDP1	tyrosyl-DNA phosphodiesterase 1	--	down	--	0.445692	0.0168217	0.107067	-0.252818	-0.847293	-0.112774
10659	CELF2	CUGBP Elav-like family member 2	--	down	--	0.485988	0.0484435	0.0107156	0.00720757	-1.08328	-0.13091
23327	NEDD4L	neural precursor cell expressed, developmentally down-regulated 4-like, E3 ubiquitin protein ligase	--	down	--	0.396854	0.00680044	0.577409	-0.0584236	-1.70014	-0.0294077
51474	LIMA1	LIM domain and actin binding 1	--	down	--	0.18049	0.0362002	0.316126	-0.482987	-1.47954	-0.366693
8908	GYG2	glycogenin 2	--	down	down	0.994559	0.00234382	0.00644624	0	-1.02503	-0.946622
55359	STYK1	serine/threonine/tyrosine kinase 1	--	down	--	0.642979	0.0046538	0.619057	-0.076992	-0.839695	-0.00616393
782	CACNB1	calcium voltage-gated channel auxiliary subunit beta 1	--	down	--	0.392967	0.0111963	0.44517	-0.00995068	-0.583216	-0.177787
51018	RRP15	ribosomal RNA processing 15 homolog	--	down	--	0.2554	0.00979048	0.898868	0.546985	-0.723799	-0.03958
24140	FTSJ1	FtsJ RNA methyltransferase homolog 1 (E. coli)	--	down	--	0.04329	0.00668507	0.00194716	-0.349778	-0.909058	-0.576971
221395	ADGRF5	adhesion G protein-coupled receptor F5	--	down	--	0.357133	0.0417793	0.0283453	-0.0125416	-1.91422	-0.230556
55679	LIMS2	LIM zinc finger domain containing 2	--	down	--	0.315757	0.0250428	0.0214114	-0.0116468	-1.06251	-0.178911
949	SCARB1	scavenger receptor class B member 1	--	down	down	0.830429	0.00173083	0.0373102	-0.121468	-0.969147	-1.16858
1183	CLCN4	chloride voltage-gated channel 4	up	down	--	0.00442929	0.00524641	0.0466345	0.955931	-1.11481	-0.300888
54475	NLE1	notchless homolog 1	--	down	--	0.0333168	0.0128641	0.220946	-0.352432	-0.790343	-0.524739
10644	IGF2BP2	insulin like growth factor 2 mRNA binding protein 2	--	down	--	0.401417	0.036471	0.25087	-0.236277	-0.657694	-0.291452
54518	APBB1IP	amyloid beta precursor protein binding family B member 1 interacting protein	--	down	--	0.994559	0.00945844	0.994559	0	-0.974417	0
1906	EDN1	endothelin 1	--	down	down	0.0204673	0.00363544	0.00423572	0.258506	-2.43862	-1.64097
11262	SP140	SP140 nuclear body protein	--	down	--	0.0104971	0.00206547	0.578244	0.0265893	-1.11347	-0.00755124
9933	PUM3	pumilio RNA binding family member 3	--	down	--	0.773023	0.0412719	0.609732	0.236736	-1.17778	-0.137855
5891	MOK	MOK protein kinase	--	down	--	0.103997	0.0103779	0.00708068	-0.206666	-0.642637	-0.459908
2920	CXCL2	C-X-C motif chemokine ligand 2	--	down	down	0.829996	0.00284632	0.00754958	-0.0574757	-1.17362	-1.03657
4200	ME2	malic enzyme 2	--	down	--	0.211981	0.0472163	0.431215	-0.121862	-0.627876	-0.158925
56256	SERTAD4	SERTA domain containing 4	--	down	--	0.00502759	0.00462191	0.0455914	0.328321	-1.12193	0.337275
26747	NUFIP1	NUFIP1, FMR1 interacting protein 1	--	down	down	0.516521	0.0201712	0.00203254	-0.31826	-0.615231	-0.587959
5019	OXCT1	3-oxoacid CoA-transferase 1	--	down	--	0.524322	0.0229708	0.503968	-0.276613	-0.956116	-0.205854
7462	LAT2	linker for activation of T-cells family member 2	--	down	--	0.703552	0.00972494	0.033007	0.0301462	-0.592239	-0.54987
8898	MTMR2	myotubularin related protein 2	--	down	--	0.854257	0.0269474	0.0751586	0.100903	-0.750003	-0.769428
27131	SNX5	sorting nexin 5	--	down	--	0.21897	0.00393208	0.524064	-0.553521	-0.619318	-0.316459
51605	TRMT6	tRNA methyltransferase 6	--	down	--	0.46479	0.0292322	0.0254924	-0.143179	-0.613963	-0.499348
78990	OTUB2	OTU deubiquitinase, ubiquitin aldehyde binding 2	--	down	--	0.178964	0.00262216	0.474945	-0.243295	-1.53528	-0.158511
3383	ICAM1	intercellular adhesion molecule 1	--	down	--	0.382901	0.0172899	0.0715691	0.257224	-0.946279	-0.436617
113878	DTX2	deltex E3 ubiquitin ligase 2	--	down	--	0.0238243	0.0396924	0.245629	-0.496113	-0.72563	-0.292137
7042	TGFB2	transforming growth factor beta 2	--	down	--	0.966018	0.00650772	0.420381	-0.00999287	-2.30911	-0.549056
5742	PTGS1	prostaglandin-endoperoxide synthase 1	--	down	--	0.0443698	0.00451563	0.952556	-0.0600779	-0.653031	-0.0370186
1417	CRYBB3	crystallin beta B3	--	down	down	0.0737126	0.00759147	0.0257608	-0.442086	-0.787927	-0.69507
29775	CARD10	caspase recruitment domain family member 10	--	down	--	0.0530184	0.0151635	0.329184	-0.801435	-0.684205	-0.32213
7078	TIMP3	TIMP metallopeptidase inhibitor 3	--	down	down	0.0578528	0.00823699	0.000653884	-0.0187779	-0.608852	-2.38724
79890	RIN3	Ras and Rab interactor 3	--	down	down	0.360949	0.00927617	0.0212838	-0.281143	-0.60922	-0.929267
51676	ASB2	ankyrin repeat and SOCS box containing 2	--	down	--	0.994559	0.000976182	0.365761	0	-2.16368	0.0248881
28231	SLCO4A1	solute carrier organic anion transporter family member 4A1	--	down	--	0.44751	0.00162328	0.335912	-0.276179	-1.64824	0.377137
63910	SLC17A9	solute carrier family 17 member 9	--	down	--	0.205601	0.00150656	0.375297	0.00782511	-0.957102	0
1917	EEF1A2	eukaryotic translation elongation factor 1 alpha 2	--	down	--	0.0833304	0.04928	0.83556	-0.767654	-1.5714	-0.00233862
5332	PLCB4	phospholipase C beta 4	--	down	--	0.833842	0.0439488	0.322266	-0.00849537	-0.610541	-0.22062
10398	MYL9	myosin light chain 9	--	down	down	0.0766499	0.0376432	0.0236475	-0.521772	-0.977114	-0.864939
10528	NOP56	NOP56 ribonucleoprotein	--	down	--	0.257356	0.0180314	0.0698372	-0.491207	-0.594142	-0.243501
6611	SMS	spermine synthase	--	down	--	0.0654149	0.0130286	0.519273	-0.164226	-0.623195	-0.252171
51260	PBDC1	polysaccharide biosynthesis domain containing 1	--	down	up	0.0749002	0.0441585	0.0156167	0.611718	-0.607415	0.963377
9688	NUP93	nucleoporin 93	--	down	--	0.119533	0.0325549	0.138705	-0.519844	-0.651999	-0.410577
23406	COTL1	coactosin like F-actin binding protein 1	--	down	--	0.085545	0.000254118	0.0175101	-0.445551	-0.698804	0.42419
57214	CEMIP	cell migration inducing hyaluronan binding protein	--	down	--	0.957255	0.00419434	0.635326	-0.0638095	-1.43712	0.0458459
2553	GABPB1	GA binding protein transcription factor beta subunit 1	--	down	--	0.261061	0.0310671	0.560248	-0.356821	-0.613553	-0.0433971
10848	PPP1R13L	protein phosphatase 1 regulatory subunit 13 like	--	down	--	0.210758	0.0275983	0.210644	-0.464385	-1.27348	-0.468132
85360	SYDE1	synapse defective Rho GTPase homolog 1	--	down	--	0.187132	0.00145218	0.0175346	-0.458486	-1.11053	-0.490248
256227	STEAP1B	STEAP family member 1B	--	down	--	0.367631	0.00653736	0.652781	0	-0.943058	-0.0307627
50617	ATP6V0A4	ATPase H+ transporting V0 subunit a4	--	down	down	0.0758731	0.00654019	0.00111459	-0.369963	-1.22912	-1.04956
857	CAV1	caveolin 1	--	down	--	0.286227	0.00671585	0.183189	0.326664	-1.47171	-0.429026
653857	ACTR3C	ARP3 actin-related protein 3 homolog C	--	down	--	0.0932221	0.00858237	0.0786426	-0.23985	-1.06769	-0.275706
23189	KANK1	KN motif and ankyrin repeat domains 1	--	down	down	0.158129	0.0213328	0.0468602	0.00770739	-0.588639	-0.874413
23413	NCS1	neuronal calcium sensor 1	--	down	--	0.515464	0.0238731	0.435085	0.0253299	-0.61309	-0.269949
2625	GATA3	GATA binding protein 3	--	down	down	0.0294205	0.0107361	0.00331359	-0.353137	-0.879457	-0.734415
56647	BCCIP	BRCA2 and CDKN1A interacting protein	--	down	--	0.407081	0.0393494	0.608246	0.472169	-0.684345	-0.0428182
22943	DKK1	dickkopf WNT signaling pathway inhibitor 1	--	down	--	0.0928626	0.00192564	0.144619	-0.263701	-2.33307	-0.493499
81619	TSPAN14	tetraspanin 14	--	down	--	0.0303629	0.0391928	0.244285	-0.314985	-0.795632	-0.318868
1440	CSF3	colony stimulating factor 3	--	down	--	0.994559	0.00134903	0.994559	0	-2.63214	0
4927	NUP88	nucleoporin 88	--	down	down	0.192078	0.0487303	0.0408498	-0.308458	-0.663169	-0.736482
6347	CCL2	C-C motif chemokine ligand 2	--	down	--	0.377771	0.00514844	0.00179667	0	-1.21037	-0.422321
8821	INPP4B	inositol polyphosphate-4-phosphatase type II B	--	down	--	0.181131	0.0205514	0.75796	-0.723757	-1.04959	-0.0410015
1075	CTSC	cathepsin C	--	down	--	0.0696762	0.0349051	0.0169779	-0.525717	-0.690182	-0.379081
9404	LPXN	leupaxin	--	down	--	0.326016	0.0003317	0.168613	0.113431	-1.1503	0.274199
79080	CCDC86	coiled-coil domain containing 86	--	down	--	0.207124	0.00791958	0.223256	-0.190887	-0.907375	-0.0626165
3875	KRT18	keratin 18	--	down	--	0.244547	0.0108688	0.242932	-0.155832	-0.792798	-0.0584532
7421	VDR	vitamin D (1,25- dihydroxyvitamin D3) receptor	--	down	--	0.130183	0.0169327	0.428599	-0.469868	-0.78039	-0.302804
2054	STX2	syntaxin 2	--	down	--	0.0322874	0.0431918	0.137847	0.46975	-0.767517	0.17791
55003	PAK1IP1	PAK1 interacting protein 1	--	down	--	0.464503	0.0378752	0.357721	0.160804	-1.06523	-0.467245
2651	GCNT2	glucosaminyl (N-acetyl) transferase 2, I-branching enzyme (I blood group)	--	down	down	0.637459	0.0167572	0.01405	-0.0613741	-0.678422	-0.667814
221662	RBM24	RNA binding motif protein 24	--	down	--	0.0628413	0.0183451	0.336212	0.129333	-1.75068	-0.00106419
10486	CAP2	CAP, adenylate cyclase-associated protein, 2 (yeast)	--	down	down	0.10733	0.0485306	0.0311828	-0.11128	-0.955038	-0.737891
9444	QKI	QKI, KH domain containing RNA binding	--	down	--	0.0951734	0.0465337	0.574659	0.403359	-0.602614	-0.242916
705	BYSL	bystin like	--	down	--	0.0488979	0.0308029	0.237841	-0.332746	-0.709017	-0.123766
1839	HBEGF	heparin binding EGF like growth factor	up	down	up	0.012936	0.00909077	0.00580833	0.65577	-1.15537	1.39995
4015	LOX	lysyl oxidase	--	down	down	0.432448	0.0191543	0.0150392	0.0694417	-1.33456	-0.737088
55299	BRIX1	BRX1, biogenesis of ribosomes	--	down	--	0.472876	0.0282645	0.427259	-0.00311625	-0.963843	-0.301906
23286	WWC1	WW and C2 domain containing 1	--	down	--	0.726159	0.0241391	0.14142	0.0720444	-1.4075	-0.316279
7433	VIPR1	vasoactive intestinal peptide receptor 1	--	down	down	0.0342136	6.69645e-05	0.0242871	-0.157475	-1.67046	-0.892962
6747	SSR3	signal sequence receptor subunit 3	--	down	--	0.259435	0.0172507	0.509746	0.43075	-1.2375	-0.302617
3552	IL1A	interleukin 1 alpha	--	down	--	0.605804	0.0288089	0.994559	-0.0379362	-3.54637	0
30818	KCNIP3	potassium voltage-gated channel interacting protein 3	--	down	--	0.764465	0.000416522	0.0173079	0.00914692	-0.846721	-0.543188
10096	ACTR3	ARP3 actin related protein 3 homolog	--	down	--	0.282917	0.0337641	0.246625	-0.261192	-0.725641	-0.408932
2202	EFEMP1	EGF containing fibulin like extracellular matrix protein 1	--	down	down	0.375297	0.0010742	0.00589905	0	-0.928151	-1.47614
6382	SDC1	syndecan 1	--	down	--	0.0564686	0.00241385	0.0200896	-0.838965	-0.741994	-0.410218
27101	CACYBP	calcyclin binding protein	--	down	--	0.853616	0.0111095	0.419276	0.0661447	-0.643466	-0.0315055
57535	KIAA1324	KIAA1324	--	down	down	0.229981	0.0172851	0.00554694	-0.58243	-0.595261	-0.83314
79084	WDR77	WD repeat domain 77	--	down	--	0.0734699	0.0223314	0.206008	-0.453634	-0.715447	-0.0891775
10625	IVNS1ABP	influenza virus NS1A binding protein	--	down	--	0.0644269	0.0232436	0.0823698	-0.770701	-0.889584	-0.492144
10000	AKT3	AKT serine/threonine kinase 3	--	down	--	0.551651	0.0173007	0.84151	0.0780586	-0.861627	-0.130648
81849	ST6GALNAC5	ST6 N-acetylgalactosaminide alpha-2,6-sialyltransferase 5	--	down	--	0.529172	0.0160012	0.0810506	-0.0286608	-1.00148	-0.538012
6513	SLC2A1	solute carrier family 2 member 1	--	down	--	0.396603	0.00432119	0.321416	-0.431044	-1.65207	-0.18231
2152	F3	coagulation factor III, tissue factor	--	down	--	0.743666	0.0084435	0.0125252	-0.0489029	-1.24552	0.496134
10849	CD3EAP	CD3e molecule associated protein	--	down	--	0.0412555	0.0286678	0.734116	-0.301691	-0.82421	0.0677304
22868	FASTKD2	FAST kinase domains 2	--	down	--	0.673752	0.0398827	0.353669	0.292793	-0.793683	-0.374647
6446	SGK1	serum/glucocorticoid regulated kinase 1	--	down	--	0.00516552	0.00213294	0.329601	-0.494853	-1.1168	0.163258
10783	NEK6	NIMA related kinase 6	--	down	down	0.296779	0.0194033	0.0179774	-0.591328	-0.708066	-1.24201
8111	GPR68	G protein-coupled receptor 68	--	down	--	0.0912249	0.0140625	0.291781	-0.0220459	-1.05386	-0.0191182
29094	LGALSL	galectin like	--	down	down	0.0171098	0.0187916	0.0079013	0.550233	-0.647799	-0.793319
39	ACAT2	acetyl-CoA acetyltransferase 2	--	down	--	0.0672538	0.0110152	0.429181	-0.941688	-0.586009	-0.0598308
84955	NUDCD1	NudC domain containing 1	--	down	--	0.426345	0.0262605	0.601611	-0.147876	-1.38291	-0.208975
7045	TGFBI	transforming growth factor beta induced	--	down	--	0.9892	0.0162094	0.426642	-0.0398139	-0.67556	-0.0807362
10174	SORBS3	sorbin and SH3 domain containing 3	--	down	down	0.572756	0.0259266	0.0342153	-0.150791	-0.778787	-0.879165
64236	PDLIM2	PDZ and LIM domain 2	--	down	--	0.065861	0.00083092	0.0908519	-0.412718	-1.26686	-0.405601
29066	ZC3H7A	zinc finger CCCH-type containing 7A	--	down	--	0.0790746	0.0360389	0.0474785	-0.847309	-0.605753	-0.546437
3624	INHBA	inhibin beta A subunit	--	down	--	0.517125	0.00292804	0.0588896	-0.399116	-2.60545	-0.49523
5328	PLAU	plasminogen activator, urokinase	--	down	--	0.474032	0.023723	0.223265	-0.0306507	-1.29656	-0.317642
5552	SRGN	serglycin	--	down	--	0.843664	0.0167829	0.164307	-0.0280502	-0.944555	0.0614518
80114	BICC1	BicC family RNA binding protein 1	--	down	--	0.994559	0.0488181	0.319805	0	-0.591869	0.0824107
5393	EXOSC9	exosome component 9	--	down	--	0.212999	0.0210705	0.764014	-0.451789	-1.06514	-0.113331
725	C4BPB	complement component 4 binding protein beta	--	down	--	0.375297	0.00472323	0.954161	0	-1.60788	0.0267109
164781	DAW1	dynein assembly factor with WD repeats 1	--	down	--	0.994559	0.00132582	0.115853	0	-0.841572	0.0268428
56937	PMEPA1	prostate transmembrane protein, androgen induced 1	--	down	--	0.736505	0.00575999	0.190043	-0.233304	-0.802414	0.230653
3553	IL1B	interleukin 1 beta	--	down	--	0.113442	0.0407998	0.994559	-0.0534943	-2.56076	0
64430	PCNX4	pecanex homolog 4 (Drosophila)	--	down	--	0.118207	0.0497032	0.193478	0.287175	-0.680399	0.0334453
59269	HIVEP3	human immunodeficiency virus type I enhancer binding protein 3	--	down	--	0.949991	0.00856832	0.0879667	0.130977	-0.882117	-0.460775
57110	HRASLS	HRAS like suppressor	--	down	--	0.967829	0.0203589	0.10181	-0.256486	-0.630672	-0.0946334
65999	LRRC61	leucine rich repeat containing 61	--	down	down	0.325304	0.0181403	0.0046975	-0.304209	-0.990815	-1.17217
79000	AUNIP	aurora kinase A and ninein interacting protein	--	down	--	0.91442	0.00926501	0.266607	-0.027911	-0.794429	-0.172071
7277	TUBA4A	tubulin alpha 4a	--	down	--	0.06084	0.042159	0.987753	-0.880548	-0.650417	0.154445
25775	C22orf24	chromosome 22 open reading frame 24	--	down	--	0.215936	0.0257968	0.08807	-0.167379	-0.936541	-0.211555
611	OPN1SW	opsin 1, short wave sensitive	--	down	down	0.0168387	0.010086	0.0200429	-0.272628	-0.918752	-0.656442
90417	KNSTRN	kinetochore localized astrin/SPAG5 binding protein	--	down	--	0.120258	0.025566	0.124948	-0.804386	-0.771635	-0.117428
10053	AP1M2	adaptor related protein complex 1 mu 2 subunit	--	down	--	0.076168	0.00388246	0.512703	0.343372	-2.30319	0.153199
84962	AJUBA	ajuba LIM protein	--	down	--	0.712175	0.0410624	0.0698327	0.238288	-0.821943	-0.310922
148229	ATP8B3	ATPase phospholipid transporting 8B3	--	down	--	0.0281931	0.00921603	0.0381533	-0.314917	-0.643849	-0.0501302
1289	COL5A1	collagen type V alpha 1 chain	--	down	--	0.845582	0.00899562	0.162445	0.219473	-0.629386	-0.161651
4147	MATN2	matrilin 2	up	down	up	0.039943	0.0481001	0.000289222	0.657523	-0.684195	0.885686
9633	TESMIN	testis expressed metallothionein like protein	--	down	--	0.00833	0.022753	0.0548987	-0.541322	-0.721357	-0.331769
241	ALOX5AP	arachidonate 5-lipoxygenase activating protein	--	down	--	0.462354	0.00488212	0.994559	0.122744	-1.4497	0
10468	FST	follistatin	--	down	--	0.994559	0.00269215	0.0258511	0	-2.31508	-0.138254
91768	CABLES1	Cdk5 and Abl enzyme substrate 1	--	down	--	0.0275179	0.00216879	0.0157944	-0.336199	-1.11031	-0.442735
90853	SPOCD1	SPOC domain containing 1	--	down	--	0.0439213	0.00278065	0.5266	-0.0364977	-1.20967	-0.00108173
29889	GNL2	G protein nucleolar 2	--	down	--	0.599695	0.0291795	0.317412	0.303016	-0.689122	-0.372023
29015	SLC43A3	solute carrier family 43 member 3	--	down	--	0.375297	0.00360275	0.0185267	0	-0.99451	-0.520665
2113	ETS1	ETS proto-oncogene 1, transcription factor	--	down	--	0.313285	0.0464931	0.599738	0.000775746	-1.51656	-0.0139114
84946	LTV1	LTV1 ribosome biogenesis factor	--	down	--	0.630394	0.0239422	0.254333	0.611987	-0.95581	-0.181913
10200	MPHOSPH6	M-phase phosphoprotein 6	--	down	--	0.688396	0.0324595	0.552643	0.0716495	-0.650853	-0.175997
64965	MRPS9	mitochondrial ribosomal protein S9	--	down	--	0.663247	0.00859958	0.0737904	-0.134708	-0.751022	-0.221512
11137	PWP1	PWP1 homolog, endonuclein	--	down	--	0.94066	0.0426886	0.0606328	-0.0396976	-0.623476	-0.449878
3569	IL6	interleukin 6	--	down	down	0.378805	0.000618945	0.0155111	0	-1.59894	-0.733662
28969	BZW2	basic leucine zipper and W2 domains 2	--	down	down	0.0535807	0.00695451	0.00267861	-0.871843	-1.23977	-1.47134
11227	GALNT5	polypeptide N-acetylgalactosaminyltransferase 5	--	down	--	0.381302	0.0121413	0.994559	0	-0.783662	0
9373	PLAA	phospholipase A2 activating protein	--	down	--	0.169126	0.0471965	0.174019	-0.352524	-0.641845	-0.210892
2295	FOXF2	forkhead box F2	--	down	--	0.994559	0.0115189	0.18552	0	-0.699468	-0.252968
7057	THBS1	thrombospondin 1	--	down	--	0.31339	0.00357129	0.474289	0.203281	-2.86916	0.178262
316	AOX1	aldehyde oxidase 1	--	down	--	0.196576	0.0186836	0.0317093	0.0758192	-2.31423	-0.0418099
53371	NUP54	nucleoporin 54	--	down	--	0.403957	0.0413448	0.72594	-0.414559	-0.981174	-0.193402
306	ANXA3	annexin A3	--	down	--	0.0742925	0.0179474	0.397942	0.712534	-1.14979	0.426111
144165	PRICKLE1	prickle planar cell polarity protein 1	--	down	--	0.247625	0.0257422	0.38619	0.124099	-0.648288	-0.458858
347902	AMIGO2	adhesion molecule with Ig like domain 2	--	down	--	0.264458	0.00566362	0.550302	0.0506789	-0.915835	0.110702
8451	CUL4A	cullin 4A	--	down	--	0.176911	0.036064	0.0166497	-0.244691	-0.66971	-0.349646
122786	FRMD6	FERM domain containing 6	--	down	--	0.0115552	0.040276	0.0243525	0.395311	-0.940142	0.431665
8125	ANP32A	acidic nuclear phosphoprotein 32 family member A	--	down	--	0.145164	0.00200711	0.170747	-0.35364	-0.703994	-0.398996
80349	WDR61	WD repeat domain 61	--	down	--	0.573486	0.0027457	0.472919	-0.0454113	-0.706055	0.00531711
7168	TPM1	tropomyosin 1 (alpha)	--	down	--	0.0202341	0.0191927	0.358409	0.405193	-0.706287	-0.229365
1543	CYP1A1	cytochrome P450 family 1 subfamily A member 1	--	down	down	0.0578269	0.000756516	0.000948181	-0.845934	-1.82726	-4.71172
10300	KATNB1	katanin regulatory subunit B1	--	down	--	0.0420963	0.0314448	0.334634	-0.473118	-0.744376	0.303359
84916	UTP4	UTP4, small subunit processome component	--	down	down	0.928666	0.0249905	0.0209802	-0.0791497	-1.31334	-0.581585
3487	IGFBP4	insulin like growth factor binding protein 4	--	down	down	0.469716	0.000626775	0.00484254	-0.0362724	-1.05463	-0.777982
3491	CYR61	cysteine rich angiogenic inducer 61	--	down	--	0.328065	0.0237892	0.0657881	-0.253688	-1.47188	0.347197
1893	ECM1	extracellular matrix protein 1	--	down	--	0.0483061	0.00439811	0.526076	-0.178821	-0.801434	0.062739
57574	MARCH4	membrane associated ring-CH-type finger 4	--	down	--	0.994559	0.0401008	0.134251	0	-1.07138	0.0152893
26018	LRIG1	leucine rich repeats and immunoglobulin like domains 1	--	down	--	0.538531	0.0287087	0.0677958	-0.307394	-0.831735	-0.522418
90226	UCN2	urocortin 2	--	down	--	0.364773	0.0302007	0.656841	0.0985136	-1.03574	-0.0647568
55646	LYAR	Ly1 antibody reactive	--	down	--	0.121794	0.0105246	0.06978	0.462666	-0.735055	-0.325053
170690	ADAMTS16	ADAM metallopeptidase with thrombospondin type 1 motif 16	--	down	--	0.589076	0.0178162	0.957203	-0.0966882	-0.790068	0
10769	PLK2	polo like kinase 2	--	down	down	0.11133	0.0124643	0.00270738	-0.155068	-1.40273	-1.42468
50636	ANO7	anoctamin 7	--	down	--	0.0909829	0.000839551	0.0567479	-0.124353	-0.621662	-0.459392
93663	ARHGAP18	Rho GTPase activating protein 18	--	down	--	0.0626755	0.0441781	0.639078	0.10091	-1.13055	-0.0554781
3484	IGFBP1	insulin like growth factor binding protein 1	--	down	--	0.994559	0.0106385	0.164067	0	-0.878781	-0.0505626
7357	UGCG	UDP-glucose ceramide glucosyltransferase	--	down	--	0.85408	0.00906432	0.307995	0.00586016	-1.10091	0.175969
3934	LCN2	lipocalin 2	--	down	down	0.0705905	0.0315032	0.00124122	-0.377258	-1.22911	-1.19788
254427	PROSER2	proline and serine rich 2	--	down	--	0.549749	0.00939214	0.111616	0.106977	-0.953624	-0.216016
27063	ANKRD1	ankyrin repeat domain 1	--	down	down	0.197945	0.0210609	0.048352	0.124181	-2.05476	-1.15933
2900	GRIK4	glutamate ionotropic receptor kainate type subunit 4	--	down	--	0.0223188	0.00201148	0.181121	-0.105038	-1.14734	-0.00263048
51524	TMEM138	transmembrane protein 138	--	down	--	0.0609746	0.00448202	0.273597	-0.635009	-0.631281	-0.116386
161835	FSIP1	fibrous sheath interacting protein 1	--	down	--	0.196003	0.00115326	0.444733	0.0663185	-2.87618	0.10697
65987	KCTD14	potassium channel tetramerization domain containing 14	--	down	down	0.416141	0.00374118	0.00570744	0.0395911	-1.45904	-0.88907
55691	FRMD4A	FERM domain containing 4A	--	down	--	0.0215086	0.0162552	0.0202852	-0.407396	-0.623706	-0.481379
150776	LOC150776	sphingomyelin phosphodiesterase 4, neutral membrane (neutral sphingomyelinase-3) pseudogene	--	down	--	0.059791	0.00897771	0.729344	-0.533734	-0.693041	-0.0519547
2697	GJA1	gap junction protein alpha 1	--	down	--	0.994559	0.00397337	0.994559	0	-1.16902	0
55289	ACOXL	acyl-CoA oxidase like	--	down	--	0.161539	0.0316634	0.475909	0.0651865	-1.08942	0.00447998
112616	CMTM7	CKLF like MARVEL transmembrane domain containing 7	--	down	--	0.00704237	0.00814742	0.166529	0.441931	-0.649825	-0.346878
80790	CMIP	c-Maf inducing protein	--	down	--	0.305017	0.006483	0.4187	-0.314629	-0.967043	-0.189984
84959	UBASH3B	ubiquitin associated and SH3 domain containing B	--	down	--	0.105676	0.0352936	0.106504	-0.470908	-0.843071	-0.22503
54538	ROBO4	roundabout guidance receptor 4	--	down	--	0.994559	0.00554025	0.375297	0	-0.908497	0
55286	C4orf19	chromosome 4 open reading frame 19	--	down	down	0.354739	0.00263911	0.00652824	-0.128753	-0.748377	-0.976995
124739	USP43	ubiquitin specific peptidase 43	--	down	--	0.205532	0.00463243	0.0423254	-0.258106	-0.978124	-0.455469
112495	GTF3C6	general transcription factor IIIC subunit 6	--	down	down	0.0530608	0.0125728	0.0119297	-0.521659	-0.95505	-0.669161
118980	SFXN2	sideroflexin 2	--	down	down	0.012505	0.00252885	0.00461866	-0.559311	-1.10493	-1.00577
134285	TMEM171	transmembrane protein 171	--	down	--	0.657168	0.0187078	0.723515	-0.11293	-0.763749	0.107785
3084	NRG1	neuregulin 1	--	down	--	0.378805	0.00368275	0.110968	0	-1.28089	-0.00457263
134265	AFAP1L1	actin filament associated protein 1 like 1	--	down	--	0.267787	0.0306934	0.124921	0.168284	-1.12586	-0.430944
9577	BRE	brain and reproductive organ-expressed (TNFRSF1A modulator)	--	down	--	0.293121	0.0334373	0.034836	-0.509368	-0.625531	-0.547746
115572	FAM46B	family with sequence similarity 46 member B	--	down	--	0.310066	0.00914801	0.798229	-0.288807	-0.759911	0.27961
7791	ZYX	zyxin	--	down	--	0.889259	0.00426454	0.135326	-0.121981	-0.615334	-0.118599
11077	HSF2BP	heat shock transcription factor 2 binding protein	--	down	down	0.104134	0.00462912	0.0379819	-0.78101	-0.675562	-0.651837
8568	RRP1	ribosomal RNA processing 1	--	down	--	0.0585367	0.0152991	0.222579	-0.313047	-0.874278	-0.316341
126526	C19orf47	chromosome 19 open reading frame 47	--	down	--	0.0820926	0.02632	0.490314	-0.465756	-0.582131	-0.264125
54865	GPATCH4	G-patch domain containing 4	--	down	down	0.175112	0.0338111	0.0105803	-0.472287	-0.64709	-0.749281
54742	LY6K	lymphocyte antigen 6 family member K	--	down	down	0.194457	0.0165577	0.0248191	-0.157599	-0.761846	-0.743297
622	BDH1	3-hydroxybutyrate dehydrogenase 1	--	down	down	0.017184	0.0138341	0.0175166	-0.481655	-0.692046	-0.624698
8986	RPS6KA4	ribosomal protein S6 kinase A4	--	down	--	0.128083	0.00839515	0.47908	-0.475825	-0.643222	-0.122222
10158	PDZK1IP1	PDZK1 interacting protein 1	--	down	down	0.175846	0.0231058	0.000717137	-0.351715	-2.41054	-2.67071
7805	LAPTM5	lysosomal protein transmembrane 5	--	down	--	0.0596111	0.000421277	0.223152	0.103386	-1.67474	-0.113816
91624	NEXN	nexilin F-actin binding protein	--	down	--	0.116185	0.0416041	0.657313	0.0177172	-0.787639	0.0281813
11009	IL24	interleukin 24	--	down	--	0.0211534	0.000937044	0.0939263	-0.0847107	-2.54255	-0.0398802
9214	FCMR	Fc fragment of IgM receptor	--	down	--	0.122735	0.0433653	0.0261366	-0.125836	-0.894755	-0.43076
1293	COL6A3	collagen type VI alpha 3 chain	--	down	--	0.691236	0.0278285	0.0181262	0.000615442	-0.790695	-0.0297474
11167	FSTL1	follistatin like 1	--	down	--	0.105463	0.025252	0.0719601	-0.255203	-1.09118	-0.0795709
81788	NUAK2	NUAK family kinase 2	--	down	--	0.00939228	0.00171779	0.503422	-0.452389	-0.863254	-0.015793
9447	AIM2	absent in melanoma 2	--	down	--	0.269142	0.0241648	0.994559	-0.0470492	-0.671023	0
2919	CXCL1	C-X-C motif chemokine ligand 1	--	down	--	0.379308	0.0206294	0.381302	0	-1.73736	0
2150	F2RL1	F2R like trypsin receptor 1	--	down	--	0.874153	0.0137841	0.0468627	-0.0733136	-1.124	0.166955
84135	UTP15	UTP15, small subunit processome component	--	down	--	0.320003	0.0172016	0.942128	0.309179	-0.593741	0.0544261
1437	CSF2	colony stimulating factor 2	--	down	--	0.371516	0.023223	0.101297	0	-1.57629	0.202744
115004	MB21D1	Mab-21 domain containing 1	--	down	--	0.727301	0.00214692	0.140183	-0.00428062	-0.633431	0.626894
4982	TNFRSF11B	TNF receptor superfamily member 11b	--	down	--	0.745877	0.00816605	0.00960614	0.00271663	-1.14485	0.277299
137835	TMEM71	transmembrane protein 71	--	down	--	0.375297	0.0113277	0.116145	0	-1.25399	0.0235109
2203	FBP1	fructose-bisphosphatase 1	--	down	--	0.043495	0.00031287	0.200833	0.154076	-1.86977	0.365216
51222	ZNF219	zinc finger protein 219	--	down	--	0.0505541	0.0258082	0.283234	-1.10341	-0.77099	-0.243086
79789	CLMN	calmin	--	down	--	0.410489	0.0238885	0.0458283	0.0476105	-0.620996	-0.391767
170689	ADAMTS15	ADAM metallopeptidase with thrombospondin type 1 motif 15	--	down	--	0.598121	0.00327636	0.718734	0.0593901	-1.02955	0.0157753
115708	TRMT61A	tRNA methyltransferase 61A	--	down	--	0.220196	0.0268821	0.510095	-0.592175	-0.6139	0.51089
79827	CLMP	CXADR like membrane protein	--	down	--	0.242325	0.0154183	0.582249	-0.0567004	-0.957215	0.0188208
374868	ATP9B	ATPase phospholipid transporting 9B (putative)	--	down	--	0.549457	0.00230805	0.0814105	-0.157644	-1.07897	-0.283942
144100	PLEKHA7	pleckstrin homology domain containing A7	--	down	--	0.827935	0.00286804	0.0450277	0.113084	-1.11321	-0.525885
79850	FAM57A	family with sequence similarity 57 member A	--	down	--	0.0918091	0.00825168	0.280292	-0.798035	-0.645465	-0.491255
2125	EVPL	envoplakin	--	down	--	0.059231	0.00109907	0.0826113	-0.850334	-0.581743	-0.598641
146664	MGAT5B	mannosyl (alpha-1,6-)-glycoprotein beta-1,6-N-acetyl-glucosaminyltransferase, isozyme B	--	down	--	0.0921793	0.00138344	0.304297	-0.422195	-1.201	0.01823
50964	SOST	sclerostin	--	down	--	0.994559	0.0249967	0.113877	0	-0.78844	-0.0362123
5866	RAB3IL1	RAB3A interacting protein like 1	--	down	down	0.0579998	0.0307906	0.0145247	0.718054	-0.955529	-1.0318
64943	NT5DC2	5'-nucleotidase domain containing 2	--	down	--	0.933803	0.00244195	0.276763	-0.0162887	-0.663551	-0.220048
84879	MFSD2A	major facilitator superfamily domain containing 2A	--	down	--	0.0185278	0.00624914	0.344812	-0.452735	-0.927639	0.60551
8436	SDPR	serum deprivation response	--	down	--	0.994559	0.0140392	0.00407557	0	-1.76523	-0.289967
3575	IL7R	interleukin 7 receptor	--	down	--	0.024518	0.0054403	0.00231614	-0.0745643	-1.54608	-0.0595812
79628	SH3TC2	SH3 domain and tetratricopeptide repeats 2	--	down	down	0.0103765	0.0195057	0.0130368	-0.415131	-0.918202	-0.701827
154	ADRB2	adrenoceptor beta 2	--	down	down	0.668708	0.0200702	0.0204885	-0.00305175	-1.63197	-0.708671
3576	CXCL8	C-X-C motif chemokine ligand 8	--	down	--	0.496222	0.0187779	0.492425	-0.00920144	-1.76393	0.345459
7480	WNT10B	Wnt family member 10B	--	down	down	0.0200268	0.00994404	0.00854288	-0.47188	-0.694524	-0.914438
4071	TM4SF1	transmembrane 4 L six family member 1	--	down	--	0.166299	0.013994	0.532917	-0.656854	-0.960611	0.170217
4862	NPAS2	neuronal PAS domain protein 2	--	down	--	0.940905	0.00622658	0.00872297	0.151621	-0.667638	-0.332389
3814	KISS1	KiSS-1 metastasis-suppressor	--	down	--	0.0865463	0.0139585	0.400457	-0.535709	-0.798632	-0.297477
5036	PA2G4	proliferation-associated 2G4	--	down	--	0.0305798	0.00379193	0.240531	-0.576237	-0.729946	-0.0986765
5581	PRKCE	protein kinase C epsilon	--	down	--	0.191908	0.0308052	0.172454	0.341986	-1.2093	-0.436972
794	CALB2	calbindin 2	--	down	down	0.0895101	0.00210182	0.00176912	-0.512324	-1.73293	-1.86534
9915	ARNT2	aryl hydrocarbon receptor nuclear translocator 2	--	down	--	0.00896863	0.00287587	0.0704529	-0.105796	-1.5001	0.0975048
541471	MIR4435-2HG	MIR4435-2 host gene	--	down	--	0.232939	0.00286058	0.389693	-0.220896	-0.641916	-0.0882384
6288	SAA1	serum amyloid A1	--	down	--	0.178066	0.0133635	0.955995	-0.467162	-0.96184	0.12739
152816	C4orf26	chromosome 4 open reading frame 26	--	down	--	0.186568	0.0183649	0.580698	0.0383641	-1.00431	0
4023	LPL	lipoprotein lipase	--	down	--	0.981628	0.0104018	0.0991707	0	-0.703875	-0.145724
7351	UCP2	uncoupling protein 2	--	down	down	0.0508578	0.00024923	0.0270251	-2.04158	-1.94492	-0.909167
9699	RIMS2	regulating synaptic membrane exocytosis 2	--	down	--	0.128646	0.00602045	0.187138	-0.195521	-1.29051	-0.0395897
627	BDNF	brain derived neurotrophic factor	--	down	--	0.496748	0.00750206	0.596211	-0.0106509	-1.04114	-0.0408402
55884	WSB2	WD repeat and SOCS box containing 2	--	down	--	0.142839	0.00594996	0.0180241	-0.0882501	-0.730841	-0.248239
284358	MAMSTR	MEF2 activating motif and SAP domain containing transcriptional regulator	--	down	--	0.391306	0.0124948	0.0487251	-0.215185	-0.663511	-0.391055
5074	PAWR	pro-apoptotic WT1 regulator	--	down	--	0.0910348	0.0207428	0.618049	0.230783	-0.781944	0.0108898
1662	DDX10	DEAD-box helicase 10	--	down	down	0.882818	0.0456402	0.0372849	-0.122537	-0.677454	-0.614134
163071	ZNF114	zinc finger protein 114	--	down	--	0.926515	0.0182263	0.0408263	0.0753369	-1.13626	-0.200978
147991	DPY19L3	dpy-19 like 3 (C. elegans)	--	down	--	0.0438773	0.0246868	0.432817	0.204233	-0.727481	-0.266249
9212	AURKB	aurora kinase B	--	down	--	0.0545117	0.00944785	0.705415	-1.08645	-0.692318	-0.0322995
23212	RRS1	ribosome biogenesis regulator homolog	--	down	--	0.741662	0.0141889	0.113206	-0.0127289	-0.826993	-0.517274
1002	CDH4	cadherin 4	--	down	--	0.209158	0.00656751	0.433683	-0.242529	-1.77588	-0.00653117
541472	LOC541472	uncharacterized LOC541472	--	down	--	0.994559	0.0100676	0.308553	0	-0.838877	-0.0648497
3352	HTR1D	5-hydroxytryptamine receptor 1D	--	down	--	0.0207177	0.00911731	0.735424	-0.547952	-0.773469	-0.0122271
201164	PLD6	phospholipase D family member 6	--	down	--	0.0418246	0.00209109	0.0151021	0.232987	-0.743183	-0.492044
91663	MYADM	myeloid associated differentiation marker	--	down	down	0.0548398	0.00396165	0.00769194	-0.465124	-0.766241	-1.13613
151963	MB21D2	Mab-21 domain containing 2	up	down	--	0.0047392	0.00082055	0.110052	0.584837	-0.784045	0.17726
387914	SHISA2	shisa family member 2	--	down	--	0.542843	0.0201477	0.645137	0.374189	-0.783946	-0.0650994
64782	AEN	apoptosis enhancing nuclease	--	down	--	0.0615251	0.02634	0.359642	-0.544705	-0.991148	-0.085877
2149	F2R	coagulation factor II thrombin receptor	--	down	--	0.561563	0.0497691	0.0608638	-0.0860259	-0.790975	-0.419551
57621	ZBTB2	zinc finger and BTB domain containing 2	--	down	down	0.0817711	0.0061606	0.00987079	-0.610711	-1.33265	-1.42867
2131	EXT1	exostosin glycosyltransferase 1	--	down	--	0.196965	0.0319975	0.264281	0.316713	-0.732385	0.0331402
25825	BACE2	beta-site APP-cleaving enzyme 2	--	down	down	0.10382	0.00867799	0.0197152	-0.336704	-0.80708	-0.628638
3985	LIMK2	LIM domain kinase 2	--	down	--	0.0434522	0.0301861	0.0522241	-0.560426	-0.582562	-0.549089
201965	RWDD4	RWD domain containing 4	--	down	--	0.46207	0.0155746	0.765436	0.313854	-0.908374	-0.280712
1436	CSF1R	colony stimulating factor 1 receptor	--	down	--	0.217405	0.0476309	0.836566	0.226899	-0.620078	-0.134542
147372	CCBE1	collagen and calcium binding EGF domains 1	--	down	--	0.639714	0.0210006	0.164695	0.000869131	-0.78574	0.0296975
2275	FHL3	four and a half LIM domains 3	--	down	--	0.10156	0.0448165	0.171446	-0.105255	-0.644641	-0.279882
2825	GPR1	G protein-coupled receptor 1	--	down	--	0.0299905	0.0232917	0.226167	0.109175	-1.13594	-0.0375021
148641	SLC35F3	solute carrier family 35 member F3	--	down	--	0.0247522	0.014944	0.215708	-0.263877	-0.977647	0.0248479
6331	SCN5A	sodium voltage-gated channel alpha subunit 5	--	down	--	0.0199783	0.025062	0.844432	-0.0770777	-1.44859	0
340075	ARSI	arylsulfatase family member I	--	down	--	0.371516	0.00111748	0.11366	0	-0.925692	-0.0297395
7026	NR2F2	nuclear receptor subfamily 2 group F member 2	--	down	down	0.0385542	0.00667278	0.00521033	-0.547683	-0.935872	-0.911291
10623	POLR3C	RNA polymerase III subunit C	--	down	down	0.581915	0.026852	0.00254896	-0.000285779	-0.782308	-0.671516
4771	NF2	neurofibromin 2	--	down	--	0.850457	0.034039	0.703893	-0.214592	-0.71323	0.00839472
647024	C6orf132	chromosome 6 open reading frame 132	--	down	--	0.68695	0.00488074	0.121249	0.047075	-2.12851	-0.550878
388115	C15orf52	chromosome 15 open reading frame 52	--	down	down	0.180295	0.0135927	0.0298702	-0.749231	-1.4806	-0.771149
199953	TMEM201	transmembrane protein 201	--	down	--	0.32373	0.0141217	0.562086	-0.498331	-0.722059	-0.345325
3146	HMGB1	high mobility group box 1	--	down	--	0.0325241	0.022627	0.704883	-0.467431	-0.664904	-0.0669722
400745	SH2D5	SH2 domain containing 5	--	down	--	0.0463737	0.00123973	0.167937	-0.233008	-2.04508	-0.111913
26010	SPATS2L	spermatogenesis associated serine rich 2 like	--	down	down	0.859744	0.0126344	0.0103043	-0.0876948	-0.594079	-0.663962
3066	HDAC2	histone deacetylase 2	--	down	--	0.639946	0.0264245	0.50506	0.198611	-0.629586	-0.281286
3269	HRH1	histamine receptor H1	--	down	--	0.154025	0.0134246	0.935734	-0.411892	-0.812191	0.0368811
85301	COL27A1	collagen type XXVII alpha 1 chain	--	down	--	0.0451858	0.0156914	0.696536	-0.181939	-0.659647	0.000372882
388796	SNHG17	small nucleolar RNA host gene 17	up	down	--	0.00841805	0.0167409	0.0116469	0.595517	-0.840899	-0.529969
57181	SLC39A10	solute carrier family 39 member 10	--	down	--	0.596233	0.0252451	0.185275	-0.271816	-0.947138	-0.416252
309	ANXA6	annexin A6	--	down	--	0.0379686	0.0393004	0.280096	-0.251739	-0.750632	-0.315747
91373	UAP1L1	UDP-N-acetylglucosamine pyrophosphorylase 1 like 1	--	down	--	0.577491	0.0237617	0.0182593	-0.220656	-0.659427	-0.547845
1902	LPAR1	lysophosphatidic acid receptor 1	--	down	--	0.994559	0.00290713	0.00399473	0	-1.49813	-0.12529
9060	PAPSS2	3'-phosphoadenosine 5'-phosphosulfate synthase 2	--	down	--	0.0215847	0.0355312	0.00814936	0.0839404	-0.993291	-0.400193
92241	RCSD1	RCSD domain containing 1	--	down	down	0.939914	0.0020075	0.000430618	-0.0283039	-0.981283	-1.51265
100652748	TIMM23B	translocase of inner mitochondrial membrane 23 homolog B	--	down	--	0.617216	0.0190802	0.0712235	0.085777	-1.00637	-0.168088
100131897	FAM196B	family with sequence similarity 196 member B	--	down	--	0.994559	0.00411731	0.363873	0	-2.01742	-0.0173965
389602	LOC389602	uncharacterized LOC389602	--	down	--	0.944604	0.00902608	0.994559	-0.0242578	-0.621257	0
57126	CD177	CD177 molecule	--	down	down	0.994559	0.00569914	0.000623956	0	-0.777194	-0.925832
9289	ADGRG1	adhesion G protein-coupled receptor G1	up	down	--	0.0172701	0.00581255	0.0564464	0.742353	-1.34307	-0.214722
23243	ANKRD28	ankyrin repeat domain 28	--	down	--	0.622347	0.0237035	0.0330495	-0.110925	-1.11264	-0.556496
654321	SNORA75	small nucleolar RNA, H/ACA box 75	--	down	--	0.371516	0.0443886	0.300106	0	-0.627698	-0.607399
619564	SNORD72	small nucleolar RNA, C/D box 72	--	down	--	0.460542	0.0101437	0.916104	-0.351793	-1.38507	0
730755	KRTAP2-3	keratin associated protein 2-3	--	down	--	0.371516	0.000933726	0.889063	0	-1.44863	0.0371487
10962	MLLT11	myeloid/lymphoid or mixed-lineage leukemia; translocated to, 11	--	down	--	0.645407	0.00759855	0.0322247	-0.0644983	-0.669186	-0.352974
728643	HNRNPA1P33	heterogeneous nuclear ribonucleoprotein A1 pseudogene 33	--	down	--	0.1699	0.00322066	0.150824	-0.308209	-2.82107	-0.436269
63940	GPSM3	G-protein signaling modulator 3	--	down	--	0.0821131	0.0126622	0.0598416	-0.478816	-1.3004	-0.570774
51400	PPME1	protein phosphatase methylesterase 1	--	down	--	0.166794	0.0109249	0.135492	-0.357513	-0.953635	-0.396145
64283	ARHGEF28	Rho guanine nucleotide exchange factor 28	--	down	--	0.0347564	0.0197453	0.0110682	-0.118371	-0.879578	-0.454942
730101	LOC730101	uncharacterized LOC730101	--	down	--	0.0667206	0.0286612	0.112534	-0.300807	-0.896006	0.319392
414236	C10orf55	chromosome 10 open reading frame 55	--	down	--	0.633784	0.0431485	0.842821	-0.0076997	-1.42178	-0.0579675
4050	LTB	lymphotoxin beta	--	down	down	0.928961	0.0330294	0.00408419	0.00232396	-1.03951	-2.06425
100874032	PRRT3-AS1	PRRT3 antisense RNA 1	--	down	--	0.0306149	0.0334865	0.0836931	-0.545752	-0.769015	-0.539312
401585	LOC401585	uncharacterized LOC401585	--	down	--	0.0511462	0.00804799	0.257375	-0.155522	-0.930766	-0.0209791
101928099	PCAT7	prostate cancer associated transcript 7 (non-protein coding)	--	down	--	0.0220442	0.00607001	0.0560266	0.467286	-1.23621	0.223013
101927492	UTAT33	uncharacterized LOC101927492	--	down	--	0.415881	0.0386699	0.0265617	-0.16772	-0.745054	-0.566031
728463	TGFB2-AS1	TGFB2 antisense RNA 1 (head to head)	--	down	--	0.994559	0.00752454	0.958659	0	-2.32543	-0.293991
100506178	LOC100506178	uncharacterized LOC100506178	--	down	--	0.375297	0.000348952	0.177103	0	-1.70579	-0.0648595
400221	FLJ22447	uncharacterized LOC400221	--	down	--	0.0090302	0.00911597	0.515892	-0.226992	-1.26459	-0.0829403
100127888	SLCO4A1-AS1	SLCO4A1 antisense RNA 1	--	down	--	0.967072	0.00476199	0.572	-0.000269862	-1.38554	0.0104846
105372978	LINC01638	long intergenic non-protein coding RNA 1638	--	down	--	0.994559	0.00486106	0.994559	0	-2.31663	0
101927476	LOC101927476	uncharacterized LOC101927476	--	down	--	0.0992171	0.0248808	0.659114	-0.0311506	-1.23001	0.0258681
101927497	LOC101927497	uncharacterized LOC101927497	--	down	--	0.707407	0.0131653	0.0592635	0.11916	-0.928479	-0.220613
102724434	LOC102724434	uncharacterized LOC102724434	--	down	--	0.739634	0.0101694	0.383779	0	-0.811833	-0.0610092
147804	TPM3P9	tropomyosin 3 pseudogene 9	--	down	--	0.203125	0.0407115	0.329999	-0.313193	-0.592286	0.463451
6700	SPRR2A	small proline rich protein 2A	--	down	--	0.994559	0.0351028	0.994559	0	-0.653293	0
285972	LINC00996	long intergenic non-protein coding RNA 996	--	down	--	0.994559	0.0197385	0.994559	0	-0.634197	0
3692	EIF6	eukaryotic translation initiation factor 6	--	down	--	0.0186029	0.00240288	0.0700108	-0.320076	-0.674498	-0.387847
79986	ZNF702P	zinc finger protein 702, pseudogene	--	down	--	0.317834	0.0160505	0.727296	-0.0616554	-1.26777	0.00281298
5672	PSG4	pregnancy specific beta-1-glycoprotein 4	--	down	down	0.1024	0.00974	2.82126e-05	0.217383	-0.864856	-1.0529
339894	LINC00880	long intergenic non-protein coding RNA 880	--	down	--	0.0494216	0.0109531	0.106051	-0.0659514	-1.10313	-0.100016
727677	CASC8	cancer susceptibility 8 (non-protein coding)	--	down	--	0.234875	0.0374424	0.771462	-0.149932	-1.44897	-0.216496
646576	HHIP-AS1	HHIP antisense RNA 1	--	down	--	0.955272	0.00809066	0.325077	0	-1.01277	0.0455155
101928176	LINC01411	long intergenic non-protein coding RNA 1411	--	down	--	0.139397	0.00509138	0.378805	-0.0427558	-1.10731	0
255167	LINC01018	long intergenic non-protein coding RNA 1018	--	down	--	0.59957	0.0349772	0.0872152	-0.11829	-0.775133	-0.276377
255187	LOC255187	uncharacterized LOC255187	--	down	--	0.194649	0.00658575	0.0237386	-0.0602491	-0.947068	-0.222908
101927780	LOC101927780	uncharacterized LOC101927780	--	down	--	0.624545	0.0133776	0.415121	-0.0503159	-0.634438	-0.0334624
100128750	RBPMS-AS1	RBPMS antisense RNA 1	--	down	--	0.113212	0.00384285	0.146883	-0.822928	-0.724101	-0.333289
729991	BORCS8	BLOC-1 related complex subunit 8	--	down	--	0.0666808	0.0158696	0.0436912	-0.389912	-0.593801	-0.400693
105370681	LOC105370681	uncharacterized LOC105370681	--	down	--	0.121575	0.00871486	0.0308619	-0.0433159	-0.704178	-0.116826
645638	WFDC21P	WAP four-disulfide core domain 21, pseudogene	--	down	--	0.00395306	0.0219365	0.337615	0.0538412	-1.11606	-0.131796
100505817	LOC100505817	uncharacterized LOC100505817	--	down	--	0.865606	0.0192628	0.703556	0.000758944	-0.826197	0
643650	LINC00842	long intergenic non-protein coding RNA 842	--	down	down	0.0412898	0.00461516	0.00102649	-0.12532	-1.46849	-1.74527
100616436	MIR4449	microRNA 4449	--	down	--	0.901767	0.041949	0.425087	0.348281	-1.53758	0.880325
653145	ANXA8	annexin A8	--	down	down	0.00946663	0.00218246	8.8476e-05	-0.354455	-1.8988	-1.96573
100500854	MIR3671	microRNA 3671	--	down	--	0.639104	0.0440708	0.568017	-0.187574	-1.31558	0
84815	MGC12916	uncharacterized protein MGC12916	--	down	--	0.0270989	0.0225183	0.994559	-0.425125	-1.23262	0
104472717	LINC01224	long intergenic non-protein coding RNA 1224	--	down	down	0.994559	0.0104482	0.00459008	0	-0.764774	-1.32464
25786	DGCR11	DiGeorge syndrome critical region gene 11 (non-protein coding)	--	down	--	0.0295848	0.0137314	0.280979	-0.39835	-0.581329	0.142063
102465463	MIR6772	microRNA 6772	--	down	--	0.729028	0.0430634	0.375297	-0.717274	-2.09078	0
8330	HIST1H2AK	histone cluster 1 H2A family member k	--	down	--	0.286116	0.0409943	0.73165	0.260856	-0.61214	-0.0319668
3018	HIST1H2BB	histone cluster 1 H2B family member b	--	down	--	0.112168	0.0238388	0.0867492	-0.189285	-0.604919	0.365532
102466734	MIR6783	microRNA 6783	--	down	--	0.994559	0.00033216	0.994559	0	-1.55863	0
8366	HIST1H4B	histone cluster 1 H4 family member b	--	down	--	0.196846	0.00910882	0.865361	-0.179119	-0.687422	-0.0534672
126661	CCDC163	coiled-coil domain containing 163	--	down	--	0.206268	0.01945	0.763706	-0.351314	-0.611143	-0.089785
105377068	LINC02009	long intergenic non-protein coding RNA 2009	--	down	--	0.470239	0.00164619	0.375297	-0.0712333	-1.94633	0
6648	SOD2	superoxide dismutase 2	--	--	--	0.792295	0.283938	0.556825	0.271285	-0.0837863	-0.292291
51056	LAP3	leucine aminopeptidase 3	--	--	down	0.331619	0.107549	0.000774248	-0.305505	-0.392588	-1.25829
79007	DBNDD1	dysbindin domain containing 1	--	--	down	0.602925	0.444675	0.0125503	-0.257551	-0.625589	-0.903553
3683	ITGAL	integrin subunit alpha L	--	--	down	0.0129452	0.377771	0.0108427	-0.251201	0	-1.20476
6376	CX3CL1	C-X3-C motif chemokine ligand 1	--	up	down	0.862458	0.0100752	0.017439	0	0.86908	-0.600845
55001	TTC22	tetratricopeptide repeat domain 22	--	--	down	0.0183652	0.604617	0.0386327	-0.530035	-0.0262538	-0.866327
9569	GTF2IRD1	GTF2I repeat domain containing 1	--	--	down	0.993633	0.630396	0.0011659	0.0464318	-0.14623	-0.936837
51513	ETV7	ETS variant 7	--	--	down	0.0236735	0.0690024	0.0171489	-0.217216	0.465748	-0.854639
3077	HFE	hemochromatosis	--	--	down	0.0697775	0.663879	0.0193996	-0.496985	-0.0475459	-0.687163
22955	SCMH1	sex comb on midleg homolog 1 (Drosophila)	--	--	down	0.0442274	0.188287	0.00330984	-0.369449	-0.36523	-0.796095
9066	SYT7	synaptotagmin 7	--	--	down	0.522767	0.0200214	0.0161993	-0.225766	0.283707	-0.897249
7869	SEMA3B	semaphorin 3B	--	--	down	0.0774338	0.411512	0.0420047	-0.730059	-0.748532	-1.00947
923	CD6	CD6 molecule	--	--	down	0.964799	0.294384	0.00558663	-0.000752154	-0.0270248	-0.882979
53832	IL20RA	interleukin 20 receptor subunit alpha	--	--	down	0.0277236	0.609897	0.00142637	-0.114307	-0.00833571	-0.924454
58473	PLEKHB1	pleckstrin homology domain containing B1	--	--	down	0.511733	0.0515353	0.0199681	-0.0175741	0.458693	-0.833762
30846	EHD2	EH domain containing 2	--	--	down	0.401083	0.0579581	0.00978099	-0.0916508	0.225516	-1.21695
1890	TYMP	thymidine phosphorylase	--	--	down	0.120594	0.468932	0.004771	-0.255272	0.247318	-1.22485
11119	BTN3A1	butyrophilin subfamily 3 member A1	--	--	down	0.0304568	0.346868	0.00390272	-0.553196	-0.40835	-1.08385
57514	ARHGAP31	Rho GTPase activating protein 31	--	--	down	0.349215	0.0728771	0.0456821	0.0176501	-0.864205	-0.781638
9846	GAB2	GRB2 associated binding protein 2	--	--	down	0.123541	0.965892	0.00671439	0.649071	-0.46039	-1.04181
79567	RIPOR1	RHO family interacting cell polarization regulator 1	--	--	down	0.29151	0.0211364	0.0454917	-0.141238	-0.464261	-0.7013
26064	RAI14	retinoic acid induced 14	--	--	down	0.617364	0.217159	0.0424033	0.095776	-0.691398	-1.04287
1356	CP	ceruloplasmin	--	--	down	0.171927	0.951949	0.0164697	-1.55622	0.0862184	-1.45277
55187	VPS13D	vacuolar protein sorting 13 homolog D	--	--	down	0.443249	0.818623	0.0021954	-0.244379	0.167557	-0.958273
10079	ATP9A	ATPase phospholipid transporting 9A (putative)	--	--	down	0.524916	0.233573	0.0310802	-0.536134	0.146322	-0.842674
5610	EIF2AK2	eukaryotic translation initiation factor 2 alpha kinase 2	--	--	down	0.0138879	0.449799	0.0264325	0.550787	-0.209295	-1.04127
639	PRDM1	PR/SET domain 1	--	--	down	0.0594886	0.0103448	0.00514009	0.241196	-0.455863	-0.597839
57504	MTA3	metastasis associated 1 family member 3	--	--	down	0.683406	0.0180332	0.00153454	0.0101768	-0.220531	-0.606936
2139	EYA2	EYA transcriptional coactivator and phosphatase 2	--	--	down	0.0752996	0.371516	0.0102964	-0.293619	0	-0.879719
9351	SLC9A3R2	SLC9A3 regulator 2	--	--	down	0.178554	0.231135	0.00738812	-0.656006	0.410483	-0.681178
1606	DGKA	diacylglycerol kinase alpha	--	--	down	0.360545	0.64376	0.0389968	-0.209962	-0.178179	-0.639146
2065	ERBB3	erb-b2 receptor tyrosine kinase 3	--	--	down	0.129191	0.648711	0.0212534	-0.423003	-0.0553352	-0.761253
23216	TBC1D1	TBC1 domain family member 1	--	--	down	0.107488	0.178101	0.0143245	-0.194356	-0.253766	-0.605895
6672	SP100	SP100 nuclear antigen	--	--	down	0.758694	0.00426586	0.01143	-0.132025	-0.421909	-0.929522
3430	IFI35	interferon induced protein 35	--	--	down	0.10941	0.057285	0.0144236	-0.686168	1.0008	-0.721952
51083	GAL	galanin and GMAP prepropeptide	--	--	down	0.928976	0.0184241	0.0235858	0.209898	-0.182855	-1.50991
22859	ADGRL1	adhesion G protein-coupled receptor L1	--	--	down	0.427743	0.109429	0.00537926	-0.485419	-0.269365	-0.810802
56666	PANX2	pannexin 2	--	--	down	0.274772	0.315832	0.0487472	-0.481914	-0.0987416	-1.5711
8626	TP63	tumor protein p63	--	--	down	0.00516847	0.901426	0.0236404	-0.514774	-0.020032	-1.29965
8463	TEAD2	TEA domain transcription factor 2	--	--	down	0.07543	0.0223463	0.014902	-0.745656	-0.486588	-0.616967
55205	ZNF532	zinc finger protein 532	--	--	down	0.104724	0.222449	0.00710178	0.116099	-0.531125	-0.610707
5939	RBMS2	RNA binding motif single stranded interacting protein 2	--	--	down	0.215253	0.0452321	0.0177191	0.125078	-0.406967	-0.632365
2192	FBLN1	fibulin 1	--	--	down	0.0321094	0.00725732	0.0229349	-0.511314	-0.525313	-0.646026
56922	MCCC1	methylcrotonoyl-CoA carboxylase 1	--	--	down	0.344142	0.0956778	0.00650212	-0.29345	-0.227888	-0.751744
8871	SYNJ2	synaptojanin 2	--	--	down	0.0100005	0.649119	0.00705184	-0.38118	0.260663	-0.893704
7145	TNS1	tensin 1	--	--	down	0.182757	0.0175302	0.0498201	-0.268936	-0.504768	-1.25797
634	CEACAM1	carcinoembryonic antigen related cell adhesion molecule 1	--	--	down	0.0526604	0.916332	0.000484132	-1.41677	0.0387323	-2.44995
2037	EPB41L2	erythrocyte membrane protein band 4.1 like 2	--	--	down	0.397078	0.559009	0.0123898	-0.21769	-0.284598	-0.663077
260425	MAGI3	membrane associated guanylate kinase, WW and PDZ domain containing 3	--	--	down	0.119246	0.410453	0.00354738	-0.544186	-0.352623	-0.99258
6932	TCF7	transcription factor 7 (T-cell specific, HMG-box)	--	--	down	0.0195916	0.282741	0.04949	-0.13353	0.0848817	-0.587423
3776	KCNK2	potassium two pore domain channel subfamily K member 2	--	--	down	0.0852191	0.00767982	0.00501646	-0.0491529	-0.225528	-0.822961
79977	GRHL2	grainyhead like transcription factor 2	--	--	down	0.155412	0.112905	0.00567327	-0.354708	-0.0161212	-0.5987
1307	COL16A1	collagen type XVI alpha 1 chain	--	--	down	0.340475	0.299766	0.0199249	-0.0493765	-0.250876	-0.626074
[truncated: 499 more rows]
