# Supplementary material for: Nicotinamide (niacin) supplement increases lipid metabolism and ROS‐induced energy disruption in triple‐negative breast cancer: potential for drug repositioning as an anti‐tumor agent
Source: Mol Oncol. 2022 Mar 25;16(9):1795–815. doi: 10.1002/1878-0261.13209 (PMC9067146; doi:10.1002/1878-0261.13209)
Supplement: Supplementary file 7 — Table S3. DEPs between NAM‐treated cells and controls. [file MOL2-16-1795-s002.xlsx]

## Sheet: Description
Supplementary Table S3. Symbols and descriptions of all the DEPs in the three cell types, which were shown in the Venn diagrams in Fig. 3A and 3B, together with their log2-fold-changes and t-test p-values between nicotinamide-treated cells and non-treated cells. The shared DEPs (i.e., 8 up and 32 downregulated proteins in Fig. 3A and 3B) in all the three cell types can be found by filtering the D…

## Sheet: Upregulated proteins
Table S3. DEPs between NAM-treated cells and controls. Blanks mean that the protein was not detected in the corresponding cell type.
Annotation			Up- or down-regulation			t-test P-value			log2 fold-change
Entrez ID	Gene Symbol	Gene Description	BT20	MDA-MB-231	MDA-MB-468	BT20	MDA-MB-231	MDA-MB-468	BT20	MDA-MB-231	MDA-MB-468
3329	HSPD1	heat shock protein family D (Hsp60) member 1	up	--	--	0.00391127	0.198164	0.511585	0.313679	0	0
2804	GOLGB1	golgin B1	up	up	--	0.0333852	0.0287839	0.0172878	0.330592	0.428443	0.134466
10525	HYOU1	hypoxia up-regulated 1	up	--	--	0.000211848	0.0106515	0.00966852	0.293428	0.260447	0.249092
833	CARS1	cysteinyl-tRNA synthetase 1	up	--	--	0.00120066	0.379956	0.012487	0.341249	0.0598537	0.19142
8565	YARS1	tyrosyl-tRNA synthetase 1	up	--	--	0.00548676	0.961474	0.00136407	0.310963	0.0133576	0.120636
6520	SLC3A2	solute carrier family 3 member 2	up	--	--	0.000227682	0.0693907	0.0684767	0.500616	-0.0618339	-0.0376362
9320	TRIP12	thyroid hormone receptor interactor 12	up			0.0399304			0.654913
2744	GLS	glutaminase	up	up	up	0.0368616	0.0104777	0.00401272	0.335397	0.610162	0.811306
708	C1QBP	complement C1q binding protein	up	--	--	0.0149372	0.020199	0.0982244	0.296524	0.143168	-0.0889872
1737	DLAT	dihydrolipoamide S-acetyltransferase	up	--	--	0.00420857	0.00107743	0.0101905	0.277229	0.242091	0.0478981
29968	PSAT1	phosphoserine aminotransferase 1	up	--	up	0.000591319	0.158772	0.000467409	0.641679	-0.0462088	0.296044
10469	TIMM44	translocase of inner mitochondrial membrane 44	up	--	--	0.00896369	0.047001	0.127492	0.2625	0.129721	0.0679844
291	SLC25A4	solute carrier family 25 member 4	up	up	up	0.0180311	0.00826696	0.0146439	0.284764	0.46465	0.424623
3482	IGF2R	insulin like growth factor 2 receptor	up	--	--	0.00527054	0.118001	0.00502067	0.377248	0.0819183	0.255778
57552	NCEH1	neutral cholesterol ester hydrolase 1	up			0.0142965			0.266689
5516	PPP2CB	protein phosphatase 2 catalytic subunit beta	up	--	--	0.0335561	0.686454	0.0758047	0.274216	0.0460659	0.0603361
56648	EIF5A2	eukaryotic translation initiation factor 5A2	up	--	up	0.012668	0.428024	0.0118967	0.506513	0.0310161	0.665962
1496	CTNNA2	catenin alpha 2	up	--		0.0111589	0.18805		0.720301	0.0638134
1106	CHD2	chromodomain helicase DNA binding protein 2	up	--	--	3.0576e-05	0.0161677	0.00602464	0.308287	0.253549	0.210982
79188	TMEM43	transmembrane protein 43	up	--	--	0.00100819	0.907897	0.0554136	0.269273	0.00417861	0.074695
127829	ARL8A	ADP ribosylation factor like GTPase 8A	up	--	--	0.0107005	0.0458292	0.133989	0.277614	0.230986	0.0712455
26504	CNNM4	cyclin and CBS domain divalent metal cation transport mediator 4	up	up	up	0.00740349	0.00357709	0.000799682	0.26902	0.478703	0.319084
8971	H1-10	H1.10 linker histone	up	up	up	0.00162435	0.00181444	0.00399603	0.626902	0.901725	0.509994
51678	MPP6	membrane palmitoylated protein 6	up	--	--	0.00858559	0.0691528	0.0855201	0.266769	-0.0703047	-0.0383396
6782	HSPA13	heat shock protein family A (Hsp70) member 13	up	--	up	0.00237401	0.0162565	0.00391097	0.356069	0.229009	0.355036
6745	SSR1	signal sequence receptor subunit 1	up	--	--	0.0236836	0.0586641	0.312648	0.269789	0.110988	0.0408925
445329	SULT1A4	sulfotransferase family 1A member 4	up			0.00970298			0.433525
9945	GFPT2	glutamine-fructose-6-phosphate transaminase 2	up	--	up	0.00735654	0.0684405	0.00392024	2.10646	0.139062	0.715287
10797	MTHFD2	methylenetetrahydrofolate dehydrogenase (NADP+ dependent) 2, methenyltetrahydrofolate cyclohydrolase	up	--	--	0.00609446	0.703389	0.00767806	0.471799	0.0257444	0.16863
11127	KIF3A	kinesin family member 3A	up	--	--	0.00786295	0.0299934	0.0471502	0.284557	0.265957	0.0572136
338	APOB	apolipoprotein B	up	--	--	0.0283642	0.0192772	0.0761977	0.825017	-0.30447	-0.234351
3005	H1-0	H1.0 linker histone	up	up	up	0.00671471	0.00178429	0.00174324	0.444344	0.787053	0.408259
8140	SLC7A5	solute carrier family 7 member 5	up	--	--	0.0107628	0.0508102	0.0852419	0.558166	-0.142189	-0.0959722
2335	FN1	fibronectin 1	up		--	0.0362506		0.553364	0.344301		-0.00240138
84656	GLYR1	glyoxylate reductase 1 homolog	up	--		0.0101594	0.0130487		0.269007	0.238161
84706	GPT2	glutamic--pyruvic transaminase 2	up	--	--	0.00511657	0.102463	0.0259036	0.294226	-0.120057	0.0903352
54676	GTPBP2	GTP binding protein 2	up	--	--	0.00375839	0.0227455	0.0340355	0.359253	0.115208	0.144547
158747	MOSPD2	motile sperm domain containing 2	up	--	--	0.00536118	0.0263908	0.0298066	0.28779	0.189444	0.122095
440138	ALG11	ALG11 alpha-1,2-mannosyltransferase	up	--	--	0.0166869	0.0269826	0.0267912	0.270721	0.20661	0.209649
51295	ECSIT	ECSIT signaling integrator	up	--	--	0.0326265	0.0423993	0.0756476	0.271007	0.0954474	-0.0200374
6509	SLC1A4	solute carrier family 1 member 4	up	--	up	0.00452389	0.00550116	0.00141097	0.435172	0.266539	0.394604
56851	EMC7	ER membrane protein complex subunit 7	up	--	--	0.00394294	0.0238027	0.017686	0.330062	0.150717	0.125694
9926	LPGAT1	lysophosphatidylglycerol acyltransferase 1	up	--	--	0.00041223	0.0185202	0.132495	0.660887	0.244301	-0.0409905
50999	TMED5	transmembrane p24 trafficking protein 5	up	--	--	0.0152695	0.0237876	0.00786433	0.274935	0.204608	0.202445
221184	CPNE2	copine 2	up	--	--	0.0122468	0.00822996	0.580916	0.364319	-0.144289	-0.0186601
114880	OSBPL6	oxysterol binding protein like 6	up	--	--	0.0135375	0.016361	0.0561934	0.326903	0.181506	0.229552
3664	IRF6	interferon regulatory factor 6	up		--	0.00449222		0.0224006	0.309083		0.255199
3508	IGHMBP2	immunoglobulin mu DNA binding protein 2	up	--	--	0.00387961	0.0458002	0.111548	0.4789	-0.0409039	-0.0305338
55764	IFT122	intraflagellar transport 122	up		--	0.00531805		0.939278	0.421418		-0.0111184
84197	POMK	protein O-mannose kinase	up	--	--	0.046635	0.24406	0.134004	0.262497	0.00847927	-0.0212365
140809	SRXN1	sulfiredoxin 1	up	--	--	0.0137243	0.0570503	0.0263458	0.270105	0.125915	0.145265
8394	PIP5K1A	phosphatidylinositol-4-phosphate 5-kinase type 1 alpha	up	down		0.0061881	0.0208466		0.264286	-0.476318
23516	SLC39A14	solute carrier family 39 member 14	up	--	--	0.00306388	0.0633998	0.051421	0.488522	-0.104962	-0.14115
54664	TMEM106B	transmembrane protein 106B	up	--	--	0.0401065	0.0360759	0.0158773	0.312477	0.234795	0.271658
23262	PPIP5K2	diphosphoinositol pentakisphosphate kinase 2	up	--	--	0.0017887	0.161089	0.119985	0.262902	-0.0325855	0.0978597
79065	ATG9A	autophagy related 9A	up	--	--	0.00821622	0.149144	0.0161659	0.280066	0.0772259	0.157192
9759	HDAC4	histone deacetylase 4	up		up	0.00248048		0.0452984	0.763357		0.298038
9317	PTER	phosphotriesterase related	up	--	up	0.0125711	0.0237435	0.002062	0.403231	0.223648	0.355941
135112	NCOA7	nuclear receptor coactivator 7	up	--	up	0.00996014	0.439397	0.00120668	0.286952	0.0706692	0.307479
2495	FTH1	ferritin heavy chain 1	up	--	--	0.00249631	0.0834713	0.0647242	0.434129	0.0849909	0.161989
1287	COL4A5	collagen type IV alpha 5 chain	up	up	--	0.0172236	0.0253186	0.141524	0.604731	0.349255	0.218913
23731	TMEM245	transmembrane protein 245	up	--	--	0.0187333	0.00126901	0.06092	0.281717	0.258645	0.142865
2162	F13A1	coagulation factor XIII A chain	up	up		0.0251761	0.045741		0.408161	0.379201
8930	MBD4	methyl-CpG binding domain 4, DNA glycosylase	up	--	--	0.0178867	0.156525	0.165219	0.286255	-0.0787586	-0.0446584
11057	ABHD2	abhydrolase domain containing 2, acylglycerol lipase	up			0.000714715			0.44063
23568	ARL2BP	ADP ribosylation factor like GTPase 2 binding protein	up		up	0.0320254		0.0106751	0.341259		0.511787
51559	NT5DC3	5'-nucleotidase domain containing 3	up	--	--	0.0126923	0.065067	0.948556	0.261454	0.118949	-0.00666615
80315	CPEB4	cytoplasmic polyadenylation element binding protein 4	up	--	--	0.0056249	0.047661	0.0502705	0.365669	0.205546	0.179581
116496	NIBAN1	niban apoptosis regulator 1	up	--	--	0.000493857	0.0255409	0.0216985	0.91957	0.0781557	0.194369
6541	SLC7A1	solute carrier family 7 member 1	up	--	--	0.000351078	0.0539553	0.0155729	0.553002	-0.21335	0.226796
84668	FAM126A	family with sequence similarity 126 member A	up	--	up	0.00653344	0.654244	0.00713196	0.431649	0.044158	0.382013
8732	RNGTT	RNA guanylyltransferase and 5'-phosphatase	up	up	--	0.00160852	0.0112556	0.0237475	0.837774	0.520943	0.146887
3475	IFRD1	interferon related developmental regulator 1	up	--	--	0.00471799	0.00170536	0.0422244	0.567802	-0.253339	-0.141596
79982	DNAJB14	DnaJ heat shock protein family (Hsp40) member B14	up	--	--	0.00473382	0.0375968	0.0287048	0.665004	0.198063	0.107965
3101	HK3	hexokinase 3	up			0.0343467			0.455115
55151	TMEM38B	transmembrane protein 38B	up	up	--	0.0172727	0.00969001	0.0662949	0.315095	0.371919	0.1797
421	ARVCF	ARVCF delta catenin family member	up	--	--	0.0136926	0.508144	0.0120964	0.343305	-0.019848	0.15971
23012	STK38L	serine/threonine kinase 38 like	up	--	--	0.0151218	0.218023	0.0558015	0.300405	0.088803	0.18535
23175	LPIN1	lipin 1	up		--	0.0125405		0.134563	0.28983		-0.115128
57658	CALCOCO1	calcium binding and coiled-coil domain 1	up	--	up	0.00205132	0.00697958	5.72337e-05	0.26085	0.271877	0.500795
23396	PIP5K1C	phosphatidylinositol-4-phosphate 5-kinase type 1 gamma	up	--		0.0239274	0.0273038		0.26405	0.160685
1831	TSC22D3	TSC22 domain family member 3	up			0.0438198			0.336582
23286	WWC1	WW and C2 domain containing 1	up	--	--	0.00290145	0.00602741	0.0851759	0.63835	-0.2388	0.170383
56605	ERO1B	endoplasmic reticulum oxidoreductase 1 beta	up	up	--	0.0219558	0.00946992	0.0327931	0.412144	0.543334	0.256094
112464	CAVIN3	caveolae associated protein 3	up	--		0.0402981	0.0754496		0.298621	-0.138394
23657	SLC7A11	solute carrier family 7 member 11	up	down	--	0.0104584	0.030327	0.0859486	0.570412	-0.336864	0.223971
345778	MTX3	metaxin 3	up	--	up	0.0237106	0.0168787	0.00796661	0.348997	0.274055	0.285226
2512	FTL	ferritin light chain	up	--		0.0146451	0.0744594		0.271814	0.0750645
1801	DPH1	diphthamide biosynthesis 1	up	--	--	0.022166	0.225301	0.0331749	0.3822	-0.0992073	-0.107041
83638	C11orf68	chromosome 11 open reading frame 68	up	--	--	0.013507	0.391973	0.110157	0.285588	0.0320447	0.101616
889	KRIT1	KRIT1 ankyrin repeat containing	up	--	--	0.0207385	0.148516	0.0404025	0.386308	-0.103632	0.154143
54878	DPP8	dipeptidyl peptidase 8	up	--	--	0.0553404	0.0352221	0.128535	0.342556	0.114555	0.237673
5621	PRNP	prion protein	up	--	up	0.0185162	0.119288	0.0394213	0.401221	0.158526	0.281601
130507	UBR3	ubiquitin protein ligase E3 component n-recognin 3	up	--	--	0.0296918	0.419391	0.0081248	0.262383	0.105732	0.220457
51421	AMOTL2	angiomotin like 2	up	--	up	0.00748403	0.577651	0.0165919	0.525313	-0.0622811	0.30153
54899	PXK	PX domain containing serine/threonine kinase like	up	--	--	0.00257548	0.204986	0.0827732	0.316457	-0.0723867	0.0952214
10010	TANK	TRAF family member associated NFKB activator	up	--	--	0.0246959	0.406913	0.750005	0.274939	0.0219215	-0.00892995
4170	MCL1	MCL1 apoptosis regulator, BCL2 family member	up		--	0.0240784		0.186792	0.283847		-0.0474851
9711	RUBCN	rubicon autophagy regulator	up	--	up	0.026184	0.0575028	0.0442128	0.364338	0.291776	0.459622
4131	MAP1B	microtubule associated protein 1B	up	--	up	0.0113276	0.262076	0.0021558	0.571259	0.0578645	0.476258
201931	TMEM192	transmembrane protein 192	up	--	--	0.0142531	0.0193847	0.0964899	0.271939	0.265037	0.120043
80301	PLEKHO2	pleckstrin homology domain containing O2	up	--	up	0.0136156	0.267103	0.00333545	0.275389	0.0274199	0.515669
6872	TAF1	TATA-box binding protein associated factor 1	up	--	--	0.082249	0.0371454	0.0713164	0.398794	0.0985387	-0.0819429
64802	NMNAT1	nicotinamide nucleotide adenylyltransferase 1	up	--	--	0.0222468	0.030489	0.0100562	0.348349	0.172351	0.27616
246269	AFG1L	AFG1 like ATPase	up	--	--	0.00939612	0.0294052	0.324244	0.390116	0.227476	0.0650966
23207	PLEKHM2	pleckstrin homology and RUN domain containing M2	up	--	--	0.0330003	0.0893976	0.952681	0.317741	-0.0392915	-0.0174234
83667	SESN2	sestrin 2	up	--	--	0.00171717	0.0677465	0.0407488	0.490599	0.171666	0.145835
29974	A1CF	APOBEC1 complementation factor	up			0.00124597			1.12313
196	AHR	aryl hydrocarbon receptor	up	--	up	0.000607153	0.0256308	0.00937997	0.618945	0.273599	0.418427
133383	SETD9	SET domain containing 9	up		--	0.039009		0.730711	0.289525		-0.0280057
123879	DCUN1D3	defective in cullin neddylation 1 domain containing 3	up	--		0.00837128	0.201162		0.265218	-0.0796358
84833	ATP5MD	ATP synthase membrane subunit DAPIT	up	--	--	0.0349885	0.0847	0.22371	0.261901	0.0769648	0.0219031
663	BNIP2	BCL2 interacting protein 2	up		--	0.0329492		0.0125037	0.283987		0.246439
90390	MED30	mediator complex subunit 30	up	--	--	0.0215446	0.0403974	0.0375753	0.263492	-0.0944797	0.129367
89122	TRIM4	tripartite motif containing 4	up	up	--	0.00787879	0.000148006	0.0125397	0.340925	0.480693	0.1117
387332	TBPL2	TATA-box binding protein like 2	up			0.00273055			0.421807
63897	HEATR6	HEAT repeat containing 6	up	--	--	0.0249738	0.154632	0.13225	0.399788	0.0414212	0.0865218
81539	SLC38A1	solute carrier family 38 member 1	up	down	--	0.0147477	0.029841	0.10251	0.298533	-0.418497	0.104959
54407	SLC38A2	solute carrier family 38 member 2	up	--	up	0.0399435	0.0670358	0.00703816	0.481208	0.279036	0.674807
2781	GNAZ	G protein subunit alpha z	up			0.0527554			0.524119
1604	CD55	CD55 molecule (Cromer blood group)	up	--	--	0.00772482	0.723039	0.0796966	0.330141	-0.00290111	-0.0394674
283464	GXYLT1	glucoside xylosyltransferase 1	up	up	up	0.0031092	0.00810333	0.00979173	0.334084	0.383097	0.375042
284161	GDPD1	glycerophosphodiester phosphodiesterase domain containing 1	up	--	--	0.0309692	0.0397816	0.0311847	0.433031	0.276497	0.23583
134266	GRPEL2	GrpE like 2, mitochondrial	up	--	--	0.00353508	0.039932	0.0478333	0.349128	-0.255826	0.130804
10195	ALG3	ALG3 alpha-1,3- mannosyltransferase	up	--	--	0.0365209	0.0606085	0.828068	0.451409	0.292754	0.0239571
9764	KIAA0513	KIAA0513	up		--	0.0591428		0.185747	0.338755		0.0313521
4968	OGG1	8-oxoguanine DNA glycosylase	up		--	0.018688		0.443658	0.383857		0.0729147
9673	SLC25A44	solute carrier family 25 member 44	up	--		0.00910784	0.0349996		0.314597	0.330379
150962	PUS10	pseudouridine synthase 10	up	up	--	0.00485613	0.0331221	0.596206	0.468969	0.440346	-0.0949011
11072	DUSP14	dual specificity phosphatase 14	up			0.0471305			0.298093
8526	DGKE	diacylglycerol kinase epsilon	up		up	0.0548608		0.0438222	0.363054		0.353255
160897	GPR180	G protein-coupled receptor 180	up	up	--	0.0129107	0.0294801	0.0990199	0.288224	0.341504	0.162639
51175	TUBE1	tubulin epsilon 1	up		--	0.0433186		0.102718	0.484968		0.160337
56652	TWNK	twinkle mtDNA helicase	up	--	--	0.0116031	0.0275006	0.185292	0.401811	-0.297931	-0.195599
10628	TXNIP	thioredoxin interacting protein	up	--		0.0229017	0.0376462		0.336933	0.167855
55654	TMEM127	transmembrane protein 127	up		--	4.641e-05		0.951244	0.469816		0
55608	ANKRD10	ankyrin repeat domain 10	up		up	0.0207576		0.0269444	0.322496		0.393623
10193	RNF41	ring finger protein 41	up	--		0.0136768	0.858648		1.03396	0.0891119
8548	BLZF1	basic leucine zipper nuclear factor 1	up	--	--	0.00346956	0.0391292	0.0667477	0.789421	0.166058	0.380831
1047	CLGN	calmegin	up	--		0.0096623	0.0114806		0.450689	0.261066
9657	IQCB1	IQ motif containing B1	up	--	--	0.0271136	0.0246808	0.0406479	0.285369	-0.167895	0.266827
857	CAV1	caveolin 1	up	down	--	0.0159132	0.0116985	0.0150575	0.296725	-0.382623	-0.25382
79901	CYBRD1	cytochrome b reductase 1	up	--	up	0.0132624	0.159919	0.0246849	0.355888	0.0181649	0.364632
4622	MYH4	myosin heavy chain 4	up		--	0.00165602		0.0618148	1.12676		0.234153
114789	SLC25A25	solute carrier family 25 member 25	up	--	--	0.0230063	0.100755	0.00722496	0.283475	0.0850476	0.227566
549	AUH	AU RNA binding methylglutaconyl-CoA hydratase	up		--	0.00795468		0.870501	0.280448		0.0125639
4089	SMAD4	SMAD family member 4	up	--		0.0276476	0.0305537		0.345615	0.131896
9179	AP4M1	adaptor related protein complex 4 subunit mu 1	up		--	0.00244144		0.11767	0.392989		0.143807
81847	RNF146	ring finger protein 146	up		up	0.0584818		0.00494674	0.517876		0.862191
643246	MAP1LC3B2	microtubule associated protein 1 light chain 3 beta 2	up	--	--	0.00350014	0.110426	0.818856	0.487621	0.0509384	0.0304497
51250	MTRES1	mitochondrial transcription rescue factor 1	up		--	0.0363279		0.0229081	0.272632		0.224346
23316	CUX2	cut like homeobox 2	up			0.00930549			1.20079
28962	OSTM1	osteoclastogenesis associated transmembrane protein 1	up	--	--	0.0440128	0.0769281	0.0432766	0.298688	0.113135	0.185773
2531	KDSR	3-ketodihydrosphingosine reductase	up	--	up	0.0512269	0.104974	0.0168945	0.394701	0.0738465	0.290859
116841	SNAP47	synaptosome associated protein 47	up	--		0.0233505	0.871889		0.476472	-0.0166857
4799	NFX1	nuclear transcription factor, X-box binding 1	up	--	--	0.00372673	0.0425959	0.101756	0.491327	-0.111714	-0.0572255
1195	CLK1	CDC like kinase 1	up	--	--	0.0328266	0.0146548	0.00847059	0.333641	0.257777	0.27704
11154	AP4S1	adaptor related protein complex 4 subunit sigma 1	up		--	0.0470019		0.805682	0.330738		-0.00961824
284996	RNF149	ring finger protein 149	up	--	--	0.00101938	0.0433068	0.361175	1.20217	-0.106106	0
729665	CCDC175	coiled-coil domain containing 175	up	up	up	0.00627983	0.0117043	0.0191955	1.41177	0.78525	0.373269
84187	TMEM164	transmembrane protein 164	up			0.0412411			0.357665
374986	MIGA1	mitoguardin 1	up	--	--	0.0421897	0.00709744	0.0268537	0.269497	0.269106	0.149359
23266	ADGRL2	adhesion G protein-coupled receptor L2	up	--	--	0.0463991	0.00322516	0.0413638	0.378439	0.294552	0.119259
861	RUNX1	RUNX family transcription factor 1	up	--	--	0.0141059	0.050643	0.0706619	0.767832	0.0967144	-0.0969576
55254	TMEM39A	transmembrane protein 39A	up		--	0.0474122		0.338101	0.309751		-0.0661987
79871	RPAP2	RNA polymerase II associated protein 2	up	--	--	0.0210562	0.685646	0.160375	0.274278	-0.036766	0.0532222
23399	CTDNEP1	CTD nuclear envelope phosphatase 1	up	--		0.0233811	0.0295447		0.262285	0.0721208
140775	SMCR8	SMCR8-C9orf72 complex subunit	up	--		0.00715425	0.0227214		0.664078	0.223124
55258	THNSL2	threonine synthase like 2	up			0.0855261			0.32138
51478	HSD17B7	hydroxysteroid 17-beta dehydrogenase 7	up	up	up	0.0536784	0.0105035	0.0104425	0.295074	0.361719	0.440083
5652	PRSS8	serine protease 8	up		--	0.0269298		0.0324645	0.334744		0.16608
116150	NUS1	NUS1 dehydrodolichyl diphosphate synthase subunit	up	--	--	0.0221048	0.128217	0.37765	0.557902	-0.067803	0.0157211
22926	ATF6	activating transcription factor 6	up	--		0.00317035	0.862372		0.707402	0.0192491
9709	HERPUD1	homocysteine inducible ER protein with ubiquitin like domain 1	up	--	--	0.0459989	0.0278029	0.192086	0.277079	0.138791	-0.118784
200576	PIKFYVE	phosphoinositide kinase, FYVE-type zinc finger containing	up	--	--	0.0186601	0.82647	0.0333288	0.380194	-0.0444051	-0.118235
9722	NOS1AP	nitric oxide synthase 1 adaptor protein	up	--	up	0.0252383	0.126554	0.0223132	0.308285	-0.0231151	0.454075
6452	SH3BP2	SH3 domain binding protein 2	up			0.00418646			0.331377
25901	CCDC28A	coiled-coil domain containing 28A	up		--	0.0542899		0.0912851	0.313305		0.125957
9914	ATP2C2	ATPase secretory pathway Ca2+ transporting 2	up		up	0.0157868		0.00384632	0.445062		0.306907
633	BGN	biglycan	up			0.0163871			0.532452
79993	ELOVL7	ELOVL fatty acid elongase 7	up			0.0184109			0.59328
85439	STON2	stonin 2	up			0.0150205			0.319479
2539	G6PD	glucose-6-phosphate dehydrogenase	--	up	--	0.0250696	0.0318325	0.0253182	0.0844074	0.391297	0.122192
7280	TUBB2A	tubulin beta 2A class IIa	--	up	up	0.0299738	0.043169	0.00261288	0.19832	0.344486	0.678487
3030	HADHA	hydroxyacyl-CoA dehydrogenase trifunctional multienzyme complex subunit alpha	--	up	--	0.0333694	0.00786323	0.0115861	0.0766088	0.385991	0.176688
3417	IDH1	isocitrate dehydrogenase (NADP(+)) 1	--	up	--	0.00348676	0.0438728	0.0163773	-0.120988	0.350081	0.202685
2934	GSN	gelsolin	--	up	up	0.55341	0.0006367	0.000544515	0.0100194	0.45552	0.308094
3032	HADHB	hydroxyacyl-CoA dehydrogenase trifunctional multienzyme complex subunit beta	--	up	--	0.0330625	0.00271646	0.00992051	0.0728859	0.365872	0.169086
30001	ERO1A	endoplasmic reticulum oxidoreductase 1 alpha	--	up	--	0.0353552	0.00753981	0.00386566	0.104526	0.332876	0.21136
2052	EPHX1	epoxide hydrolase 1	--	up	up	0.0581744	0.00317665	0.000251987	0.0746821	0.464002	0.314668
51	ACOX1	acyl-CoA oxidase 1	--	up	--	0.0230844	0.00347321	0.0640599	0.0810613	0.371448	0.0984622
847	CAT	catalase	--	up	--	0.0759675	0.00270138	0.00179014	-0.0697372	0.390651	0.171427
84263	HSDL2	hydroxysteroid dehydrogenase like 2	--	up	--	0.0471575	0.0111287	0.00861129	0.0574847	0.342751	0.145629
58472	SQOR	sulfide quinone oxidoreductase	--	up	--	0.00673055	0.00224339	0.0409634	0.155486	0.351499	0.042043
2108	ETFA	electron transfer flavoprotein subunit alpha	--	up	--	0.449141	0.018487	0.0246561	0.0239563	0.369497	0.197153
224	ALDH3A2	aldehyde dehydrogenase 3 family member A2	--	up	--	0.00517991	0.00023078	0.046287	0.194011	0.761976	0.113124
5825	ABCD3	ATP binding cassette subfamily D member 3	--	up	--	0.00778706	0.0056933	0.00465501	0.132584	0.344916	0.220695
9652	TTC37	tetratricopeptide repeat domain 37	--	up	--	0.508055	0.104167	0.0603018	0.02063	0.360274	-0.0637178
2180	ACSL1	acyl-CoA synthetase long chain family member 1	--	up	--	0.268304	0.00279485	0.0144139	0.0331435	0.347043	0.113261
22824	HSPA4L	heat shock protein family A (Hsp70) member 4 like	--	up	--	0.0143238	0.0283007	0.00724165	0.172816	0.376235	0.2378
1374	CPT1A	carnitine palmitoyltransferase 1A	--	up	--	0.0149984	0.00711251	0.00904054	0.176737	0.371132	0.164619
2109	ETFB	electron transfer flavoprotein subunit beta	--	up	--	0.0594289	0.0122927	0.0137435	0.0739081	0.361061	0.166334
55066	PDPR	pyruvate dehydrogenase phosphatase regulatory subunit	--	up	--	0.00961016	0.00653913	0.00697138	0.245832	0.461792	0.222021
10935	PRDX3	peroxiredoxin 3	--	up	--	0.020133	0.0105772	0.0137602	0.15447	0.352285	0.231329
23071	ERP44	endoplasmic reticulum protein 44	--	up	--	0.00499645	0.00903549	0.001031	0.101115	0.355146	0.214402
7466	WFS1	wolframin ER transmembrane glycoprotein	--	up	up	0.0731054	0.00294176	0.0540419	0.0906594	0.4238	0.332868
1431	CS	citrate synthase	--	up	--	0.0240625	0.018777	0.00194118	0.142869	0.337346	0.134256
51449	PCYOX1	prenylcysteine oxidase 1	--	up	up	0.016006	0.00286501	0.0105132	0.149388	0.467586	0.361486
3673	ITGA2	integrin subunit alpha 2	--	up	--	0.044228	0.00788297	0.039912	0.105365	0.356191	0.102812
59342	SCPEP1	serine carboxypeptidase 1	--	up	--	0.0180743	0.00796766	0.0177162	-0.196069	0.460294	0.16922
2110	ETFDH	electron transfer flavoprotein dehydrogenase	--	up	up	0.0113074	0.00268631	0.0109663	0.134485	0.489856	0.311144
57326	PBXIP1	PBX homeobox interacting protein 1	--	up	--	0.0131299	0.00388763	0.0540586	0.127818	0.404344	0.132589
51181	DCXR	dicarbonyl and L-xylulose reductase	--	up	--	0.0424764	0.0105476	0.0229274	0.13406	0.464873	0.213522
51635	DHRS7	dehydrogenase/reductase 7	--	up	up	0.00564073	0.00231766	0.000644674	0.206483	0.492849	0.347727
79944	L2HGDH	L-2-hydroxyglutarate dehydrogenase	--	up	--	0.030184	0.000958476	0.0315954	0.132529	0.549079	0.216256
1376	CPT2	carnitine palmitoyltransferase 2	--	up	--	0.0325676	0.00740578	0.000396661	0.0741228	0.386728	0.18375
8574	AKR7A2	aldo-keto reductase family 7 member A2	--	up	--	0.395903	0.0163906	0.0186884	0.000537196	0.419892	0.171488
10476	ATP5PD	ATP synthase peripheral stalk subunit d	--	up	--	0.0670824	0.00913992	0.0747337	0.132806	0.342026	0.0565176
6558	SLC12A2	solute carrier family 12 member 2	--	up	--	0.399	0.00428642	0.120943	-0.0295702	0.380708	-0.0388736
950	SCARB2	scavenger receptor class B member 2	--	up	up	0.0278957	0.00360724	0.00844171	0.10439	0.380915	0.363303
143098	MPP7	membrane palmitoylated protein 7	--	up	--	0.0467363	0.0412433	0.148505	0.083122	0.37674	0.0287655
84932	RAB2B	RAB2B, member RAS oncogene family	--	up	--	0.0422252	0.00206578	0.0568556	0.132364	0.529402	0.238993
6654	SOS1	SOS Ras/Rac guanine nucleotide exchange factor 1	--	up	--	0.115382	0.00556037	0.987847	0.0499328	0.476597	-0.005944
55275	VPS53	VPS53 subunit of GARP complex	--	up	--	0.0662206	0.00953981	0.152565	0.0433054	0.544971	0.174259
1629	DBT	dihydrolipoamide branched chain transacylase E2	--	up	up	0.0268993	0.00590818	0.000618442	0.15715	0.462914	0.296163
51109	RDH11	retinol dehydrogenase 11	--	up	--	0.0153587	0.00702426	0.0181714	0.130665	0.354629	0.211762
54625	PARP14	poly(ADP-ribose) polymerase family member 14	--	up	--	0.0365539	0.00121036	0.0533503	-0.0978365	0.593111	0.0912192
9545	RAB3D	RAB3D, member RAS oncogene family	--	up	--	0.208759	0.000899822	0.750524	-0.0654693	0.512351	-0.000580555
7915	ALDH5A1	aldehyde dehydrogenase 5 family member A1	--	up	--	0.069205	0.00228752	0.00661606	0.0838145	0.528227	0.220042
10447	FAM3C	FAM3 metabolism regulating signaling molecule C	--	up	--	0.950554	0.0019619	0.056536	-0.00819971	0.352562	0.118128
535	ATP6V0A1	ATPase H+ transporting V0 subunit a1	--	up	up	0.0400508	0.00191668	0.00591415	0.0645522	0.449196	0.330432
23184	MESD	mesoderm development LRP chaperone	--	up	up	0.000895987	0.014996	0.0172576	0.24008	0.359819	0.334464
9524	TECR	trans-2,3-enoyl-CoA reductase	--	up	--	0.0611592	0.00591723	0.0134054	0.0958109	0.429158	0.214311
8836	GGH	gamma-glutamyl hydrolase	--	up	up	0.00186104	0.00662601	0.00714865	0.159637	0.335558	0.447002
253959	RALGAPA1	Ral GTPase activating protein catalytic subunit alpha 1	--	up	--	0.026234	0.0509574	0.0602941	0.105071	0.368513	0.060692
64710	NUCKS1	nuclear casein kinase and cyclin dependent kinase substrate 1	--	up	--	0.208865	0.0045098	0.0475909	0.0905439	0.386202	0.129908
5170	PDPK1	3-phosphoinositide dependent protein kinase 1	--	up	up	0.0081234	0.0257202	0.00264626	0.240895	0.345047	0.475245
2235	FECH	ferrochelatase	--	up	--	0.0190876	0.0020211	0.0516214	0.20229	0.345806	0.110126
3708	ITPR1	inositol 1,4,5-trisphosphate receptor type 1	--	up		0.0270674	0.00197698		0.0923637	0.511089
4043	LRPAP1	LDL receptor related protein associated protein 1	--	up	up	0.209518	0.00641825	0.0147695	-0.0310029	0.412752	0.28062
3155	HMGCL	3-hydroxy-3-methylglutaryl-CoA lyase	--	up	up	0.0239432	0.00443497	0.00683068	0.122456	0.501995	0.437082
60558	GUF1	GUF1 homolog, GTPase	--	up	--	0.00203549	0.00655119	0.292743	0.164169	0.40576	0.116487
318	NUDT2	nudix hydrolase 2	--	up	--	0.0211512	0.00962971	0.28603	0.129984	0.354948	0.0195135
2286	FKBP2	FKBP prolyl isomerase 2	--	up	--	0.110826	0.00658133	0.0119828	0.0632973	0.372482	0.164815
80224	NUBPL	nucleotide binding protein like	--	up	--	0.0732798	0.0406455	0.956052	0.0949267	0.337313	-0.00409711
7381	UQCRB	ubiquinol-cytochrome c reductase binding protein	--	up	--	0.0454163	0.00128409	0.0244589	0.147901	0.338888	0.1813
10724	OGA	O-GlcNAcase	--	up	up	0.00254382	0.0103399	7.39269e-05	0.157823	0.491546	0.542193
51566	ARMCX3	armadillo repeat containing X-linked 3	--	up		0.132093	0.000973551		-0.0238774	0.365139
9453	GGPS1	geranylgeranyl diphosphate synthase 1	--	up	up	0.743584	0.0635565	0.00155882	0.0103381	0.337565	0.354564
10908	PNPLA6	patatin like phospholipase domain containing 6	--	up	--	0.0102334	0.000341236	0.0130861	0.135598	0.398817	0.213648
10956	OS9	OS9 endoplasmic reticulum lectin	--	up	up	0.00698335	0.00146224	0.0061505	0.252652	0.521792	0.32523
81533	ITFG1	integrin alpha FG-GAP repeat containing 1	--	up	--	0.305312	0.0172627	0.349161	-0.109008	0.490424	0.121972
5789	PTPRD	protein tyrosine phosphatase receptor type D	--	up		0.176422	7.53734e-06		-0.0870073	0.540622
27072	VPS41	VPS41 subunit of HOPS complex	--	up	--	0.0268075	0.0264355	0.0188307	0.134031	0.485514	0.273768
5698	PSMB9	proteasome 20S subunit beta 9	--	up	--	0.147737	0.00399452	0.0112581	-0.0314923	0.500258	0.185501
51573	GDE1	glycerophosphodiester phosphodiesterase 1	--	up	--	0.0736852	0.00479731	0.0310999	0.0987297	0.476965	0.173498
63929	XPNPEP3	X-prolyl aminopeptidase 3	--	up	--	0.10053	0.00848568	0.0141357	0.0942282	0.418238	0.215337
3422	IDI1	isopentenyl-diphosphate delta isomerase 1	--	up	--	0.0273459	0.00581335	0.00716534	-0.175959	0.480801	0.217696
255520	ELMOD2	ELMO domain containing 2	--	up	--	0.0814494	0.00215458	0.010607	0.08385	0.377885	0.155142
56005	MYDGF	myeloid derived growth factor	--	up	--	0.00806224	0.024816	0.010983	0.192251	0.380062	0.257576
65108	MARCKSL1	MARCKS like 1	--	up	--	0.202165	0.000592024	0.0458196	-0.168874	0.792367	0.12733
9581	PREPL	prolyl endopeptidase like	--	up	--	0.895502	0.0114217	0.179886	-0.0345167	0.489987	0.0330442
83693	HSDL1	hydroxysteroid dehydrogenase like 1	--	up	--	0.00470216	0.00205071	0.042739	0.151724	0.398612	0.146035
64795	RMND5A	required for meiotic nuclear division 5 homolog A	--	up	--	0.0872954	0.016819	0.0439512	-0.0444738	0.340579	0.159469
7162	TPBG	trophoblast glycoprotein	--	up	--	0.108537	0.00656626	0.0145284	0.0493416	0.467939	0.201292
23275	POFUT2	protein O-fucosyltransferase 2	--	up	up	0.00482555	0.0051465	0.00549126	0.123987	0.383115	0.41862
23062	GGA2	golgi associated, gamma adaptin ear containing, ARF binding protein 2	--	up	--	0.103305	0.0365983	0.462569	-0.0182115	0.456593	0.0149295
388	RHOB	ras homolog family member B	--	up	--	0.0407235	0.0222497	0.0482138	0.250588	0.4884	0.181729
23589	CARHSP1	calcium regulated heat stable protein 1	--	up	up	0.329813	0.00471701	0.0206367	-0.210231	0.413407	0.320212
9562	MINPP1	multiple inositol-polyphosphate phosphatase 1	--	up	--	0.00840322	0.00467233	0.0188609	0.137147	0.540086	0.228048
788	SLC25A20	solute carrier family 25 member 20	--	up	--	0.440039	0.00560504	0.30634	-0.0109107	0.345607	0.031254
7321	UBE2D1	ubiquitin conjugating enzyme E2 D1	--	up	--	0.585007	0.0468305	0.0737485	0.0437416	0.376461	0.163028
10157	AASS	aminoadipate-semialdehyde synthase	--	up		0.115194	0.00480636		0.0696299	0.383156
55471	NDUFAF7	NADH:ubiquinone oxidoreductase complex assembly factor 7	--	up	--	0.0410511	0.00179937	0.141349	0.129238	0.335449	-0.0438341
200205	IBA57	iron-sulfur cluster assembly factor IBA57	--	up	--	0.0424458	0.0125898	0.114693	0.164261	0.334786	0.0673491
4540	ND5	NADH dehydrogenase, subunit 5 (complex I)	--	up	--	0.0325867	0.0135491	0.396156	0.097801	0.337954	0.0433122
130535	KCTD18	potassium channel tetramerization domain containing 18	--	up	--	0.0590543	0.0108919	0.0382976	0.0797395	0.364942	0.152496
9536	PTGES	prostaglandin E synthase	--	up	down	0.0505392	0.00804303	0.00512878	0.0877733	1.03267	-0.284379
151742	PPM1L	protein phosphatase, Mg2+/Mn2+ dependent 1L	--	up	--	0.0332195	0.00659641	0.033911	0.0926407	0.649052	0.230321
137695	TMEM68	transmembrane protein 68	--	up	--	0.0292727	0.014865	0.290641	0.139837	0.359357	0.0182709
23555	TSPAN15	tetraspanin 15	--	up	--	0.026905	0.0164484	0.992572	-0.135135	0.497574	0.01843
26229	B3GAT3	beta-1,3-glucuronyltransferase 3	--	up	up	0.0101392	0.0179419	0.00258267	0.179532	0.35112	0.291906
133957	CCDC127	coiled-coil domain containing 127	--	up	--	0.0198376	0.00881321	0.0742615	0.253501	0.362976	0.129451
55033	FKBP14	FKBP prolyl isomerase 14	--	up	up	0.0185905	0.00371687	0.00368124	0.246911	0.594706	0.418591
57132	CHMP1B	charged multivesicular body protein 1B	--	up	--	0.216928	0.0380715	0.0618768	0.0756274	0.546272	0.0713169
55856	ACOT13	acyl-CoA thioesterase 13	--	up	--	0.0718468	0.00519117	0.0702289	0.078174	0.400659	0.0891216
6809	STX3	syntaxin 3	--	up	--	0.0247218	0.0231068	0.00906253	0.0945664	0.366056	0.258901
5641	LGMN	legumain	--	up	up	0.11612	0.00850377	0.0119552	-0.08176	0.456285	0.603084
57476	GRAMD1B	GRAM domain containing 1B	--	up		0.0560988	0.00245005		0.213216	0.576497
23151	GRAMD4	GRAM domain containing 4	--	up	--	0.338644	0.0226255	0.0716463	0.0405597	0.333511	-0.146136
55776	SAYSD1	SAYSVFN motif domain containing 1	--	up	--	0.0423287	5.97506e-05	0.0687096	0.18779	0.59368	0.180134
84309	NUDT16L1	nudix hydrolase 16 like 1	--	up		0.177696	0.00106838		0.0675933	0.540042
3621	ING1	inhibitor of growth family member 1	--	up	--	0.0732621	0.0272145	0.0594966	0.0645487	0.441545	0.0778147
25874	MPC2	mitochondrial pyruvate carrier 2	--	up	up	0.0937417	0.00948061	0.0147997	0.188834	0.463134	0.379606
55643	BTBD2	BTB domain containing 2	--	up	--	0.0725209	0.0069053	0.136432	-0.118788	0.451323	-0.0700716
97	ACYP1	acylphosphatase 1	--	up	up	0.658009	0.0103755	0.00647138	-0.0313254	0.38156	0.479191
50640	PNPLA8	patatin like phospholipase domain containing 8	--	up	--	0.0178299	0.00233274	0.884282	0.18667	0.358168	-0.0072886
55454	CSGALNACT2	chondroitin sulfate N-acetylgalactosaminyltransferase 2	--	up	--	0.0339648	0.0042031	0.0582107	0.157134	0.378913	0.158314
81790	RNF170	ring finger protein 170	--	up	--	0.0925242	0.00328491	0.0168201	0.0444241	0.436019	0.137138
51669	SARAF	store-operated calcium entry associated regulatory factor	--	up	--	0.847473	0.00280526	0.497396	-0.030259	0.425546	0.138769
55647	RAB20	RAB20, member RAS oncogene family	--	up	--	0.233619	0.0426038	0.094398	-0.0566886	0.375973	-0.0441903
57462	MYORG	myogenesis regulating glycosidase (putative)	--	up	--	0.0396746	0.00667014	0.439198	-0.207794	0.376162	0.0313716
56180	MOSPD1	motile sperm domain containing 1	--	up	up	0.0556347	0.0156662	0.0111969	0.202164	0.340026	0.281979
55500	ETNK1	ethanolamine kinase 1	--	up	--	0.0243912	0.0173225	0.229293	0.0353223	0.619646	0.0116911
1347	COX7A2	cytochrome c oxidase subunit 7A2	--	up	--	0.147326	0.0177245	0.0760829	0.0482996	0.379263	0.136583
2677	GGCX	gamma-glutamyl carboxylase	--	up	--	0.0682812	0.00216966	0.0405366	-0.31177	0.345496	-0.130563
6252	RTN1	reticulon 1	--	up		0.28548	0.0362914		0.106837	0.422243
22853	LMTK2	lemur tyrosine kinase 2	--	up	--	0.0262916	0.00713225	0.0911089	0.201179	0.376089	-0.117331
8100	IFT88	intraflagellar transport 88	--	up	--	0.155452	0.0139951	0.232529	0.0331682	0.346801	0.0759656
4724	NDUFS4	NADH:ubiquinone oxidoreductase subunit S4	--	up	--	0.106582	0.0156941	0.0448914	0.200471	0.416473	0.105711
51439	FAM8A1	family with sequence similarity 8 member A1	--	up	--	0.916254	0.00626477	0.0401672	-0.0383037	0.333024	0.210979
51062	ATL1	atlastin GTPase 1	--	up	down	0.181506	0.00387255	0.0414881	-0.221257	0.377478	-0.287904
6609	SMPD1	sphingomyelin phosphodiesterase 1	--	up	--	0.0582596	0.00262711	0.0229825	0.120216	0.343571	0.263012
116151	FAM210B	family with sequence similarity 210 member B	--	up	--	0.198604	0.0266721	0.10863	-0.111807	0.437415	0.0500892
285315	C3orf33	chromosome 3 open reading frame 33	--	up		0.990343	0.00780403		0.0340727	0.343614
79840	NHEJ1	non-homologous end joining factor 1	--	up	--	0.458732	0.00986022	0.0697104	0.0686806	0.38389	0.0968833
3556	IL1RAP	interleukin 1 receptor accessory protein	--	up	--	0.080816	0.0032956	0.131595	0.123863	0.394817	0.119234
11041	B4GAT1	beta-1,4-glucuronyltransferase 1	--	up		0.824381	0.00356201		-0.0264322	0.347195
22836	RHOBTB3	Rho related BTB domain containing 3	--	up		0.0386435	0.00282034		-0.098927	0.361614
10423	CDIPT	CDP-diacylglycerol--inositol 3-phosphatidyltransferase	--	up	--	0.0347445	0.00802193	0.0953577	0.15303	0.349537	0.153122
79147	FKRP	fukutin related protein	--	up	--	0.14518	0.0119416	0.114226	0.121159	0.359298	0.0777
6198	RPS6KB1	ribosomal protein S6 kinase B1	--	up	--	0.262444	0.00807921	0.166297	0.0357579	0.369577	0.227219
1486	CTBS	chitobiase	--	up	up	0.869103	1.50747e-05	0.00819475	0.0169304	1.15634	0.511165
11064	CNTRL	centriolin	down	up	down	0.0348425	0.019474	0.0262737	-0.484968	0.502517	-1.17345
112812	FDX2	ferredoxin 2	--	up	--	0.217277	0.013519	0.307063	0.110486	0.637045	0.0440316
905	CCNT2	cyclin T2	--	up	up	0.0684245	0.0311991	0.00309698	0.0845406	0.494397	0.319744
57544	TXNDC16	thioredoxin domain containing 16	--	up	up	0.311934	0.0386411	0.0190374	0.0692783	0.436822	0.419393
10975	UQCR11	ubiquinol-cytochrome c reductase, complex III subunit XI	--	up	--	0.121443	0.00897629	0.0760072	0.151787	0.374383	0.176524
5874	RAB27B	RAB27B, member RAS oncogene family	--	up	--	0.903822	0.0170881	0.0563922	-0.0359508	0.393514	0.0872276
79158	GNPTAB	N-acetylglucosamine-1-phosphate transferase subunits alpha and beta	--	up	--	0.0665225	0.0204062	0.3726	0.0584932	0.358863	-0.0376728
54769	DIRAS2	DIRAS family GTPase 2	--	up	down	0.751938	0.00746444	0.0273219	-0.0252262	0.661493	-0.550964
7076	TIMP1	TIMP metallopeptidase inhibitor 1	--	up		0.0111906	0.0212276		-0.125267	0.340809
389203	SMIM20	small integral membrane protein 20	--	up	--	0.0572069	0.00261203	0.111548	0.170524	0.333409	0.108823
4508	ATP6	ATP synthase F0 subunit 6	--	up	--	0.101337	0.00574757	0.0804971	0.123756	0.610795	0.178727
54808	DYM	dymeclin	--	up	--	0.669089	0.00943593	0.0938935	-0.0193978	0.394046	0.139757
4240	MFGE8	milk fat globule EGF and factor V/VIII domain containing	--	up	up	0.0947224	0.00465123	0.0258702	0.100815	0.35781	0.322566
57095	PITHD1	PITH domain containing 1	--	up	--	0.0312563	0.0310703	0.0440482	-0.143034	0.346578	0.142315
116068	LYSMD3	LysM domain containing 3	--	up		0.0323672	0.0129894		0.174137	0.345848
79966	SCD5	stearoyl-CoA desaturase 5	--	up	--	0.82533	0.00119063	0.827948	0.0272469	0.488491	0.0815405
4536	ND2	MTND2	--	up		0.0252746	0.0030873		0.146149	0.431837
84888	SPPL2A	signal peptide peptidase like 2A	--	up		0.127272	0.0328645		-0.0904706	0.504074
79877	DCAKD	dephospho-CoA kinase domain containing	--	up	--	0.174182	0.0136596	0.034146	0.0349696	0.487887	0.0699676
23467	NPTXR	neuronal pentraxin receptor	--	up	--	0.0199096	0.0171298	0.239229	-0.215089	0.374258	0.101214
114990	VASN	vasorin	--	up		0.0783574	0.00394628		0.0955482	0.61941
84447	SYVN1	synoviolin 1	--	up	up	0.301504	0.0349845	0.00708506	0.0661086	0.398767	0.437459
83594	NUDT12	nudix hydrolase 12	--	up	--	0.614008	0.0152635	0.0147443	0.0517434	0.41384	0.155933
3295	HSD17B4	hydroxysteroid 17-beta dehydrogenase 4		up	--		0.00208387	0.00374483		0.388993	0.136308
217	ALDH2	aldehyde dehydrogenase 2 family member		up	--		0.00799781	0.0410397		0.392919	0.102718
7112	TMPO	thymopoietin		up	up		0.0181351	0.0361685		0.478338	0.342955
6812	STXBP1	syntaxin binding protein 1		up	up		0.00029656	0.0142621		0.427408	0.389801
343069	HNRNPCL1	heterogeneous nuclear ribonucleoprotein C like 1		up	--		0.0468154	0.351816		0.338527	0.0229748
55824	PAG1	phosphoprotein membrane anchor with glycosphingolipid microdomains 1		up			0.00173962			0.372039
79896	THNSL1	threonine synthase like 1		up	--		0.00341401	0.0270008		0.378755	0.119437
57458	TMCC3	transmembrane and coiled-coil domain family 3		up			0.00334028			0.454482
84769	MPV17L2	MPV17 mitochondrial inner membrane protein like 2		up	up		0.00445005	0.00116296		0.457941	0.542873
9695	EDEM1	ER degradation enhancing alpha-mannosidase like protein 1		up			0.00857585			0.350507
5864	RAB3A	RAB3A, member RAS oncogene family		up			0.0301269			0.353893
10656	KHDRBS3	KH RNA binding domain containing, signal transduction associated 3		up			0.00541702			0.554836
51661	FKBP7	FKBP prolyl isomerase 7		up			0.00696451			0.378012
80318	GKAP1	G kinase anchoring protein 1		up			0.00813348			0.670393
54677	CROT	carnitine O-octanoyltransferase		up	up		0.0127365	0.0685554		0.374796	0.3053
10580	SORBS1	sorbin and SH3 domain containing 1		up			0.00293052			0.385462
497661	C18orf32	chromosome 18 open reading frame 32		up	--		0.00798273	0.0671137		0.549225	0.174764
84902	CEP89	centrosomal protein 89		up			0.000504317			0.82596
1191	CLU	clusterin		up	--		0.00274058	0.0602607		0.748399	0.0989287
374654	KIF7	kinesin family member 7		up			0.0148582			0.367995
63906	GPATCH3	G-patch domain containing 3		up			0.0219238			0.509653
55788	LMBRD1	LMBR1 domain containing 1		up	--		0.0286167	0.0812538		0.378728	0.05429
8611	PLPP1	phospholipid phosphatase 1		up	--		0.0106364	0.0529767		0.572347	0.120842
374	AREG	amphiregulin		up			0.000271618			0.989607
4591	TRIM37	tripartite motif containing 37		up			0.037969			0.335942
2043	EPHA4	EPH receptor A4		up	down		0.0256996	0.0612165		0.874778	-0.279086
4713	NDUFB7	NADH:ubiquinone oxidoreductase subunit B7		up	--		0.00873839	0.607657		0.342482	-0.0233777
145508	CEP128	centrosomal protein 128		up			0.0236401			0.511983
4624	MYH6	myosin heavy chain 6		up	--		0.00372948	0.189939		1.03545	0.498819
6383	SDC2	syndecan 2		up			0.0124854			0.42638
26084	ARHGEF26	Rho guanine nucleotide exchange factor 26		up			0.017542			0.473415
219654	ZCCHC24	zinc finger CCHC-type containing 24		up			0.00579279			0.595731
79085	SLC25A23	solute carrier family 25 member 23		up			0.00397643			0.390219
2890	GRIA1	glutamate ionotropic receptor AMPA type subunit 1		up	down		0.0141908	0.0336561		0.610024	-1.1917
29994	BAZ2B	bromodomain adjacent to zinc finger domain 2B		up	--		0.0185021	0.235168		0.619683	0.0983836
1203	CLN5	CLN5 intracellular trafficking protein		up	up		0.00649198	0.00175994		0.525475	0.393807
2953	GSTT2	glutathione S-transferase theta 2 (gene/pseudogene)		up			0.0164103			0.378273
9569	GTF2IRD1	GTF2I repeat domain containing 1		up	--		0.0416673	0.285091		0.394628	-0.0264869
8434	RECK	reversion inducing cysteine rich protein with kazal motifs		up			0.0354411			0.511666
100506144	TMEM35B	transmembrane protein 35B		up	--		0.00264218	0.750149		0.585876	0.0167763
116236	ABHD15	abhydrolase domain containing 15		up			0.0525164			0.337259
2159	F10	coagulation factor X		up			0.00507222			0.725316
84804	MFSD9	major facilitator superfamily domain containing 9		up			0.00132877			0.531745
126204	NLRP13	NLR family pyrin domain containing 13		up			0.0229651			0.53673
340348	TSPAN33	tetraspanin 33		up			0.0482412			0.368907
957	ENTPD5	ectonucleoside triphosphate diphosphohydrolase 5 (inactive)		up	up		0.00845608	0.0062194		0.365189	0.403316
583	BBS2	Bardet-Biedl syndrome 2		up	up		0.0138912	0.0176153		0.414107	0.336399
200895	DHFR2	dihydrofolate reductase 2		up			0.0320521			0.456768
10609	P3H4	prolyl 3-hydroxylase family member 4 (inactive)		up			0.00607866			0.35795
80254	CEP63	centrosomal protein 63		up			0.0415384			0.348426
3290	HSD11B1	hydroxysteroid 11-beta dehydrogenase 1		up			0.018472			0.507358
26227	PHGDH	phosphoglycerate dehydrogenase	--	--	up	0.0231308	0.503169	0.000325914	0.152941	0.127484	0.300483
47	ACLY	ATP citrate lyase	--	--	up	0.0671193	0.112341	0.0173964	-0.0811742	-0.124077	0.320333
84617	TUBB6	tubulin beta 6 class V	--	--	up	0.0737745	0.0661486	0.00325835	0.0521353	0.109042	0.295974
10236	HNRNPR	heterogeneous nuclear ribonucleoprotein R	--	--	up	0.302286	0.00921365	0.0489528	0.179894	0.320078	0.47036
4048	LTA4H	leukotriene A4 hydrolase	--	--	up	0.0317281	0.0276996	0.00381876	0.0825984	0.281804	0.337098
375056	MIA3	MIA SH3 domain ER export factor 3	--	--	up	0.00941196	0.0117314	0.0102676	0.132103	0.220318	0.29224
23637	RABGAP1	RAB GTPase activating protein 1	--	--	up	0.0111906	0.0573175	0.00189428	0.145366	0.170641	0.334009
223	ALDH9A1	aldehyde dehydrogenase 9 family member A1	--	--	up	0.0501373	0.00759901	0.00018124	0.0388014	0.240114	0.281185
6647	SOD1	superoxide dismutase 1	--	--	up	0.511729	0.0167014	0.0344571	-0.0711514	0.0672303	0.306984
55968	NSFL1C	NSFL1 cofactor	--	--	up	0.0736227	0.151081	0.0353818	-0.0485121	0.0517053	0.364773
5611	DNAJC3	DnaJ heat shock protein family (Hsp40) member C3	--	--	up	0.0015632	0.0146107	0.00267965	0.178377	0.292506	0.280475
55577	NAGK	N-acetylglucosamine kinase	--	--	up	0.0877879	0.636772	0.00670668	-0.0209638	0.0715633	0.282092
5567	PRKACB	protein kinase cAMP-activated catalytic subunit beta	--	--	up	0.198664	0.0518399	2.7027e-05	0.00952226	0.0947872	0.417235
2026	ENO2	enolase 2	--	--	up	0.0207073	0.0293321	0.00151643	0.230994	0.245182	0.379011
55902	ACSS2	acyl-CoA synthetase short chain family member 2	--	--	up	0.0232064	0.0474425	0.0053132	0.122488	0.223761	0.386455
4642	MYO1D	myosin ID	--		up	0.0710824		0.00168283	0.0303575		0.295941
3074	HEXB	hexosaminidase subunit beta	--	--	up	0.0238968	0.00253885	0.00663275	0.144753	0.249719	0.330444
23200	ATP11B	ATPase phospholipid transporting 11B (putative)	--	--	up	0.0399593	0.016834	0.0436317	0.0758946	0.185755	0.337327
6046	BRD2	bromodomain containing 2	--	--	up	6.22441e-05	0.00958449	0.000511129	0.254446	0.303426	0.383105
22911	WDR47	WD repeat domain 47	--	--	up	0.0270579	0.0132564	0.000670641	0.160714	0.154354	0.60953
3073	HEXA	hexosaminidase subunit alpha	--	--	up	0.143376	0.025135	0.00691335	0.0694555	0.125728	0.281098
728642	CDK11A	cyclin dependent kinase 11A	--	--	up	0.856557	0.941865	0.0313442	-0.0159006	0.00475419	0.31755
490	ATP2B1	ATPase plasma membrane Ca2+ transporting 1	--	--	up	0.0422569	0.0167165	0.0158606	0.209926	0.238409	0.314964
8682	PEA15	proliferation and apoptosis adaptor protein 15	--	--	up	0.414199	0.819032	0.00864467	0.0402904	0.0112812	0.425375
51015	ISOC1	isochorismatase domain containing 1	--	--	up	0.0717434	0.0505748	0.00149523	0.10463	0.198878	0.302435
132789	GNPDA2	glucosamine-6-phosphate deaminase 2	--	--	up	0.859796	0.0399778	0.0259338	0.0266763	0.31209	0.385075
22978	NT5C2	5'-nucleotidase, cytosolic II	--	--	up	0.0851125	0.0660617	0.00322496	-0.0676617	0.183099	0.509022
5337	PLD1	phospholipase D1	--	--	up	0.399246	0.0774011	0.035434	-0.0200847	0.0505986	0.463531
50484	RRM2B	ribonucleotide reductase regulatory TP53 inducible subunit M2B	--	--	up	0.0251185	0.0709705	0.00981955	0.224388	0.346765	0.287216
23673	STX12	syntaxin 12	--	--	up	0.0130737	0.0160052	0.0051248	0.138035	0.323684	0.382131
64175	P3H1	prolyl 3-hydroxylase 1	--	--	up	0.00031941	0.028799	0.00166614	0.177285	0.17933	0.308973
2588	GALNS	galactosamine (N-acetyl)-6-sulfatase	--	--	up	0.0645981	0.382665	0.00199841	0.0579694	0.176522	0.367633
22879	MON1B	MON1 homolog B, secretory trafficking associated	--	--	up	0.0127704	0.0567019	0.0141961	0.112771	-0.0808883	0.29895
79598	CEP97	centrosomal protein 97	--	--	up	0.348478	0.147734	0.000151033	0.00776522	0.0325919	0.428105
9855	FARP2	FERM, ARH/RhoGEF and pleckstrin domain protein 2	--	--	up	0.144531	0.0568239	0.0417432	0.110468	0.126662	0.283011
4983	OPHN1	oligophrenin 1	--	--	up	0.018745	0.0688576	0.00593084	-0.0586038	0.240016	0.291082
81553	CYRIA	CYFIP related Rac1 interactor A	--		up	0.144856		0.0371277	0.0776432		0.300684
134510	UBLCP1	ubiquitin like domain containing CTD phosphatase 1	--	--	up	0.0279566	0.182972	0.0111007	0.238669	0.175904	0.286624
23048	FNBP1	formin binding protein 1	--	--	up	0.11369	0.16726	0.00123291	0.0418042	0.162986	0.376881
283209	PGM2L1	phosphoglucomutase 2 like 1	--	--	up	0.137189	0.0482713	0.00336566	0.0912954	0.329587	0.322757
151195	CCNYL1	cyclin Y like 1	--	--	up	0.0151376	0.246616	0.00962162	0.119841	0.0736847	0.404456
11215	AKAP11	A-kinase anchoring protein 11	--	--	up	0.0553948	0.736341	0.0148903	-0.088988	-0.0311966	0.414183
6286	S100P	S100 calcium binding protein P	--		up	0.828959		0.0202909	-0.0292151		0.390554
3920	LAMP2	lysosomal associated membrane protein 2	--	--	up	0.594529	0.0212427	0.00995045	0.0035681	0.2295	0.327382
84747	UNC119B	unc-119 lipid binding chaperone B	--	--	up	0.144028	0.851649	0.0211889	0.0381058	0.0601351	0.301769
9482	STX8	syntaxin 8	--	--	up	0.0151534	0.00751185	0.0189881	0.162627	0.293682	0.402247
79989	TTC26	tetratricopeptide repeat domain 26	--	--	up	0.0840117	0.0479657	0.0150548	0.121231	0.0922765	0.287638
23659	PLA2G15	phospholipase A2 group XV	--	--	up	0.0580792	0.120915	0.00594754	0.092706	0.0693902	0.382692
84826	SFT2D3	SFT2 domain containing 3	--	--	up	0.926399	0.0768521	0.0421969	-0.0754699	0.0926729	0.287201
140735	DYNLL2	dynein light chain LC8-type 2	--		up	0.377894		0.0123079	0.0548863		0.361333
25801	GCA	grancalcin	--	--	up	0.0255719	0.0562711	0.0105299	0.182664	0.267542	0.315002
51371	POMP	proteasome maturation protein	--	--	up	0.0961283	0.205002	0.0456855	-0.0610935	-0.103847	0.298574
6388	SDF2	stromal cell derived factor 2	--	--	up	0.04284	0.0496185	0.0206534	0.195562	0.191351	0.519091
94121	SYTL4	synaptotagmin like 4	--	--	up	0.615523	0.955551	0.0124184	0.0418125	-0.0970383	0.282615
8737	RIPK1	receptor interacting serine/threonine kinase 1	--	--	up	0.32242	0.228426	0.000739269	0.0375998	0.0672401	0.284013
23333	DPY19L1	dpy-19 like C-mannosyltransferase 1	--	--	up	0.0214248	0.000453611	0.0181248	0.187314	0.211867	0.3794
2717	GLA	galactosidase alpha	--	--	up	0.0583216	0.0479959	0.016018	0.100749	0.127669	0.297181
158219	TTC39B	tetratricopeptide repeat domain 39B	--		up	0.874559		0.0109059	-0.00969957		0.349254
1119	CHKA	choline kinase alpha	--	--	up	0.660874	0.0252312	0.00757207	0.0574257	0.24539	0.343098
55222	LRRC20	leucine rich repeat containing 20	--	--	up	0.0879102	0.601656	0.0020318	-0.125139	-0.113095	0.306669
11230	PRAF2	PRA1 domain family member 2	--	--	up	0.0400666	0.0254666	0.0295435	0.202204	0.109359	0.328595
79048	SECISBP2	SECIS binding protein 2	--	--	up	0.0719066	0.104412	0.0121767	0.187207	0.0680994	0.289594
51527	GSKIP	GSK3B interacting protein	--	--	up	0.0519203	0.0658131	0.0179714	0.198374	0.154653	0.417595
55964	SEPTIN3	septin 3	--		up	0.875868		0.00672337	0.00757383		0.285152
5147	PDE6D	phosphodiesterase 6D	--		up	0.486224		0.0453588	-0.0181088		0.419021
151613	TTC14	tetratricopeptide repeat domain 14	--	--	up	0.061344	0.510258	0.0219102	0.126443	0.14717	0.304878
79607	FAM118B	family with sequence similarity 118 member B	--		up	0.00616325		0.00324987	0.202546		0.476928
83642	SELENOO	selenoprotein O	--	--	up	0.219466	0.127975	0.00623609	0.0614029	0.136542	0.321904
6507	SLC1A3	solute carrier family 1 member 3	--		up	0.129464		0.0114621	-0.104288		0.305597
2589	GALNT1	polypeptide N-acetylgalactosaminyltransferase 1	--	--	up	0.0452124	0.0732208	0.159917	0.159954	0.330327	0.280635
54858	PGPEP1	pyroglutamyl-peptidase I	--		up	0.961464		0.0289057	-0.000249728		0.323998
80210	ARMC9	armadillo repeat containing 9	--	--	up	0.0375485	0.830588	0.0103821	0.170658	0.040174	0.399389
22927	HABP4	hyaluronan binding protein 4	--	--	up	0.0690273	0.105818	0.0198855	0.158767	-0.0934883	0.458792
152007	GLIPR2	GLI pathogenesis related 2	--	--	up	0.0715632	0.0304388	0.00881558	0.174227	0.180991	0.443887
83699	SH3BGRL2	SH3 domain binding glutamate rich protein like 2	--		up	0.025498		0.0270276	0.148524		0.314149
4249	MGAT5	alpha-1,6-mannosylglycoprotein 6-beta-N-acetylglucosaminyltransferase	--	--	up	0.0334939	0.484046	0.0293752	0.166386	0.0126524	0.325405
23429	RYBP	RING1 and YY1 binding protein	--	--	up	0.0593983	0.0139208	0.014986	0.193382	0.195544	0.318206
6674	SPAG1	sperm associated antigen 1	--	--	up	0.610242	0.0143097	0.00164944	0.0469197	0.123351	0.431217
54344	DPM3	dolichyl-phosphate mannosyltransferase subunit 3, regulatory	--	--	up	0.0485804	0.581385	0.0140119	0.106152	0.0614382	0.347305
4155	MBP	myelin basic protein	--	--	up	0.775002	0.223341	0.0461807	-0.0242095	-0.115374	0.603793
137492	VPS37A	VPS37A subunit of ESCRT-I	--	--	up	0.100008	0.695543	0.0409165	0.124046	0.059065	0.322915
51135	IRAK4	interleukin 1 receptor associated kinase 4	--		up	0.378918		0.0141659	-0.0365881		0.312009
81706	PPP1R14C	protein phosphatase 1 regulatory inhibitor subunit 14C	--		up	0.168294		0.0490996	0.31108		0.352142
91607	SLFN11	schlafen family member 11	--		up	0.0654354		0.00585824	0.0990081		0.440622
2745	GLRX	glutaredoxin	--	--	up	0.0757084	0.215098	0.0257756	0.105431	0.0276235	0.298026
7009	TMBIM6	transmembrane BAX inhibitor motif containing 6	--	--	up	0.153216	0.0215379	0.0124653	-0.0851917	0.273454	0.44906
670	BPHL	biphenyl hydrolase like	--	--	up	0.0443686	0.0192578	0.00574642	0.125117	0.315114	0.341253
4907	NT5E	5'-nucleotidase ecto	--	--	up	0.178674	0.0230772	0.000273185	-0.193397	0.135791	0.495007
11322	TMC6	transmembrane channel like 6	--		up	0.141266		0.00365607	-0.048305		0.306428
9663	LPIN2	lipin 2	--		up	0.445455		0.0148466	-0.0967556		0.31949
196394	AMN1	antagonist of mitotic exit network 1 homolog	--		up	0.219541		0.00751749	-0.0968392		0.436073
26039	SS18L1	SS18L1 subunit of BAF chromatin remodeling complex	--		up	0.695208		0.0236312	0.0360284		0.385815
120224	TMEM45B	transmembrane protein 45B	--		up	0.490812		0.00488315	0.0155564		0.569238
23306	NEMP1	nuclear envelope integral membrane protein 1	--	--	up	0.192314	0.0255305	0.023362	0.0832252	0.290519	0.34983
1491	CTH	cystathionine gamma-lyase		--	up		0.434568	0.00788686		0.0803584	0.439173
11120	BTN2A1	butyrophilin subfamily 2 member A1		--	up		0.02173	0.0156532		0.247806	0.337854
84267	C9orf64	chromosome 9 open reading frame 64		--	up		0.0417846	0.0157636		0.219916	0.312561
1490	CCN2	cellular communication network factor 2		down	up		0.0201634	0.0414928		-0.364863	0.331245
6001	RGS10	regulator of G protein signaling 10		--	up		0.0168916	0.00576312		-0.234651	0.301216
29107	NXT1	nuclear transport factor 2 like export factor 1		--	up		0.109694	0.0301659		0.0926855	0.296337
79070	POGLUT2	protein O-glucosyltransferase 2		--	up		0.0237139	0.0051717		0.315191	0.308783
162394	SLFN5	schlafen family member 5		--	up		0.00478087	0.000120827		0.267529	0.296415
29767	TMOD2	tropomodulin 2		--	up		0.739409	0.0617202		-0.0653996	0.321723
80114	BICC1	BicC family RNA binding protein 1		--	up		0.0535941	0.0279544		-0.155475	0.585296
147407	SLC25A52	solute carrier family 25 member 52		--	up		0.0400521	0.0302096		0.180011	0.314317
23389	MED13L	mediator complex subunit 13L		--	up		0.184934	0.00879889		-0.0586041	0.34132
4835	NQO2	N-ribosyldihydronicotinamide:quinone reductase 2		--	up		0.0359819	0.00958824		0.122663	0.286342
84100	ARL6	ADP ribosylation factor like GTPase 6		--	up		0.0152937	0.0270079		0.268999	0.341584
57728	WDR19	WD repeat domain 19		--	up		0.173707	0.0213919		0.0346316	0.382897
7168	TPM1	tropomyosin 1			up			0.0163439			0.287289
4133	MAP2	microtubule associated protein 2			up			0.0021725			0.557575
384	ARG2	arginase 2			up			0.0112748			0.317948
260293	CYP4X1	cytochrome P450 family 4 subfamily X member 1			up			0.00753922			0.395672
203111	ERICH5	glutamate rich 5			up			0.00331479			0.404602
287	ANK2	ankyrin 2			up			0.00695469			0.652179
10974	ADIRF	adipogenesis regulatory factor			up			0.0475101			0.335208
6560	SLC12A4	solute carrier family 12 member 4			up			0.00736645			0.357243
57704	GBA2	glucosylceramidase beta 2			up			0.00537679			0.391889
57568	SIPA1L2	signal induced proliferation associated 1 like 2			up			0.0321253			0.362697
79868	ALG13	ALG13 UDP-N-acetylglucosaminyltransferase subunit			up			0.0227507			0.375735
6318	SERPINB4	serpin family B member 4			up			0.0556566			0.311368
6498	SKIL	SKI like proto-oncogene			up			0.0454017			0.294992
4337	MOCS1	molybdenum cofactor synthesis 1			up			0.0199022			0.282911
83641	FAM107B	family with sequence similarity 107 member B			up			0.0403688			0.370145
140733	MACROD2	mono-ADP ribosylhydrolase 2			up			0.0321889			0.473275
376940	ZC3H6	zinc finger CCCH-type containing 6			up			0.0254889			0.364817
1573	CYP2J2	cytochrome P450 family 2 subfamily J member 2			up			0.0164486			0.417239
123688	HYKK	hydroxylysine kinase			up			0.0306616			0.549855
8658	TNKS	tankyrase			up			0.0497027			0.369889
64801	ARV1	ARV1 homolog, fatty acid homeostasis modulator			up			0.0132674			0.323199
8605	PLA2G4C	phospholipase A2 group IVC			up			0.0286881			0.373832
119392	SFR1	SWI5 dependent homologous recombination repair protein 1			up			0.0271622			0.47372
57412	AS3MT	arsenite methyltransferase			up			0.0222464			0.473319
1138	CHRNA5	cholinergic receptor nicotinic alpha 5 subunit			up			0.0325654			0.351647
6785	ELOVL4	ELOVL fatty acid elongase 4			up			0.00341627			0.894187
8789	FBP2	fructose-bisphosphatase 2			up			0.0498116			0.285848
158584	FAAH2	fatty acid amide hydrolase 2			up			0.0502318			0.333518
23038	WDTC1	WD and tetratricopeptide repeats 1			up			0.0249573			0.295042

## Sheet: Downregulated proteins
Table S3. DEPs between NAM-treated cells and controls. Blanks mean that the protein was not detected in the corresponding cell type.
Annotation			Up- and down-regulation			t-test P-value			log2 fold-change
Entrez ID	Gene Symbol	Gene Description	BT20	MDA-MB-231	MDA-MB-468	BT20	MDA-MB-231	MDA-MB-468	BT20	MDA-MB-231	MDA-MB-468
159	ADSS2	adenylosuccinate synthase 2	down	--	down	0.00234289	0.0283867	0.00807313	-0.337469	-0.27481	-0.327555
890	CCNA2	cyclin A2	down	down	down	0.00737701	0.0171695	0.0198969	-0.537	-0.557484	-0.340753
684	BST2	bone marrow stromal cell antigen 2	down	--	down	0.00440404	0.0671024	0.0144669	-0.375951	0.0828634	-0.490623
891	CCNB1	cyclin B1	down	down	down	0.00374939	0.00506372	0.0037496	-0.518015	-0.793127	-0.344401
1655	DDX5	DEAD-box helicase 5	down	--	--	0.00212995	0.00886446	0.00121807	-0.329678	-0.202348	-0.246517
1509	CTSD	cathepsin D	down	--	--	0.000870871	0.0129593	0.758662	-0.322958	0.194133	-0.0638447
991	CDC20	cell division cycle 20	down	down	down	0.0111089	0.00433987	0.0118638	-0.42888	-0.524564	-0.436147
1265	CNN2	calponin 2	down	down	down	0.00662681	0.0141439	0.00930127	-0.356889	-0.355227	-0.349501
5580	PRKCD	protein kinase C delta	down			0.00721185			-0.281352
54443	ANLN	anillin actin binding protein	down	down	--	0.00691865	0.00121694	0.0347459	-0.442113	-0.638115	-0.268898
2036	EPB41L1	erythrocyte membrane protein band 4.1 like 1	down		down	0.000962599		0.00125358	-0.273215		-0.32933
9368	SLC9A3R1	SLC9A3 regulator 1	down	--	--	0.00804778	0.00346581	0.149579	-0.305686	-0.130189	-0.0409492
5111	PCNA	proliferating cell nuclear antigen	down	--	--	0.00292984	0.151392	0.0167867	-0.676868	-0.0842239	-0.119056
55183	RIF1	replication timing regulatory factor 1	down	down	--	0.000261534	0.000502124	0.00300874	-0.374653	-0.482234	-0.241567
995	CDC25C	cell division cycle 25C	down		down	0.0317281		0.0371553	-0.280009		-0.294188
1063	CENPF	centromere protein F	down	down	--	0.00359432	0.00642593	0.028022	-0.416316	-0.452453	-0.255772
1163	CKS1B	CDC28 protein kinase regulatory subunit 1B	down		down	0.00191373		0.0229187	-0.559136		-0.460023
2752	GLUL	glutamate-ammonia ligase	down	down	down	3.0576e-05	0.00191366	0.00297536	-0.737017	-0.428086	-0.485386
23394	ADNP	activity dependent neuroprotector homeobox	down	--	--	0.00107235	0.28133	0.00414308	-0.305809	-0.0602997	-0.1028
4942	OAT	ornithine aminotransferase	down	--	--	0.000168714	0.0172923	0.0165395	-0.416123	0.232844	0.124759
4076	CAPRIN1	cell cycle associated protein 1	down	--	--	0.0041436	0.0155187	0.00598198	-0.4343	-0.214422	-0.233657
689	BTF3	basic transcription factor 3	down	down	down	0.0265089	0.0234631	0.0408482	-0.861941	-0.940618	-0.315389
51592	TRIM33	tripartite motif containing 33	down	--	--	0.0490956	0.0565452	0.271521	-0.353703	-0.292435	-0.0433278
79718	TBL1XR1	TBL1X receptor 1	down	--	--	0.00288343	0.0220913	0.0495008	-0.311913	-0.226348	-0.147674
5931	RBBP7	RB binding protein 7, chromatin remodeling factor	down	--	--	0.00356593	0.00300836	0.119432	-0.280377	-0.263862	0.0306027
57648	KIAA1522	KIAA1522	down			0.0430109			-0.340218
3838	KPNA2	karyopherin subunit alpha 2	down	down	down	0.00736691	0.00555242	0.00773052	-0.417929	-0.429124	-0.520455
1382	CRABP2	cellular retinoic acid binding protein 2	down		down	0.00243571		0.0468151	-0.538257		-0.291599
55215	FANCI	FA complementation group I	down	--	--	0.0123	0.047317	0.0143916	-0.32253	-0.142626	-0.231045
64778	FNDC3B	fibronectin type III domain containing 3B	down	--	--	0.0149738	0.0418969	0.108706	-0.357845	-0.215831	0.0482402
1266	CNN3	calponin 3	down	--	--	0.00322086	0.027918	0.104166	-0.360607	-0.278592	-0.0499324
3978	LIG1	DNA ligase 1	down	--	--	0.0130652	0.193198	0.00879491	-0.265915	-0.0635078	-0.144489
4288	MKI67	marker of proliferation Ki-67	down	down	down	0.000578761	0.00257256	0.0137303	-0.465422	-0.577103	-0.553897
3694	ITGB6	integrin subunit beta 6	down		--	0.0029899		0.0778582	-0.418338		-0.107048
22974	TPX2	TPX2 microtubule nucleation factor	down	down	down	0.000307944	0.000846101	0.0244732	-0.545033	-0.660591	-0.401087
128866	CHMP4B	charged multivesicular body protein 4B	down	--	--	0.0221859	0.11771	0.037376	-0.279771	-0.0708437	-0.0797247
5925	RB1	RB transcriptional corepressor 1	down	--		0.00124898	0.0703163		-0.432701	-0.110602
1854	DUT	deoxyuridine triphosphatase	down	--	--	0.00750287	0.0422272	0.0221306	-0.343671	-0.100892	-0.261873
11169	WDHD1	WD repeat and HMG-box DNA binding protein 1	down	down	--	0.00411193	0.00887954	0.422866	-0.278917	-0.347261	-0.0305446
51719	CAB39	calcium binding protein 39	down	--	--	0.00128529	0.00169028	0.488184	-0.294359	-0.25265	-0.00704348
3833	KIFC1	kinesin family member C1	down	down	--	0.00320502	0.00246101	0.0316301	-0.292548	-0.354938	-0.229949
3157	HMGCS1	3-hydroxy-3-methylglutaryl-CoA synthase 1	down		--	0.0114925		0.0286993	-0.544907		-0.179515
54869	EPS8L1	EPS8 like 1	down		--	0.0271152		0.00488712	-0.283121		-0.145485
5033	P4HA1	prolyl 4-hydroxylase subunit alpha 1	down	--	--	0.0321335	0.0134795	0.0202337	-0.303124	0.327543	0.155975
10562	OLFM4	olfactomedin 4	down			0.0774398			-0.282434
128239	IQGAP3	IQ motif containing GTPase activating protein 3	down	down	--	0.0135605	0.000770728	0.0145548	-0.271813	-0.441681	-0.117471
7164	TPD52L1	TPD52 like 1	down			0.0485834			-0.269091
10043	TOM1	target of myb1 membrane trafficking protein	down			0.031139			-0.279676
1894	ECT2	epithelial cell transforming 2	down	down	down	0.00385586	0.00152803	0.0139187	-0.432069	-0.494162	-0.297524
84188	FAR1	fatty acyl-CoA reductase 1	down	--	--	0.0170614	0.286901	0.0900159	-0.305326	-0.0105953	-0.070512
92291	CAPN13	calpain 13	down			0.000490308			-0.423662
2177	FANCD2	FA complementation group D2	down	down	--	0.0137008	0.00898232	0.0161325	-0.350259	-0.404094	-0.266475
10403	NDC80	NDC80 kinetochore complex component	down	down	--	0.010169	0.0126997	0.0244295	-0.265853	-0.334669	-0.192692
5347	PLK1	polo like kinase 1	down	down	down	0.00594322	0.00175058	0.020368	-0.343807	-0.395247	-0.39303
8721	EDF1	endothelial differentiation related factor 1	down	down	--	0.0158534	0.00908565	0.0406558	-0.327372	-0.450177	-0.220172
8520	HAT1	histone acetyltransferase 1	down	--	--	0.00267022	0.0611347	0.375621	-0.326225	-0.327876	-0.0160561
7083	TK1	thymidine kinase 1	down	down	--	0.00599017	0.0444336	0.0231887	-0.493347	-0.478741	-0.27046
10460	TACC3	transforming acidic coiled-coil containing protein 3	down	down	--	0.00706689	0.00694532	0.0465024	-0.550357	-0.50317	-0.256992
6240	RRM1	ribonucleotide reductase catalytic subunit M1	down	down	down	0.00012558	0.0175716	0.00826391	-0.86316	-0.38694	-0.399426
10494	STK25	serine/threonine kinase 25	down	down	--	0.027131	0.0270481	0.103564	-0.525023	-0.382179	-0.12393
5527	PPP2R5C	protein phosphatase 2 regulatory subunit B'gamma	down		--	0.00521212		0.822053	-0.35169		0.00264474
6241	RRM2	ribonucleotide reductase regulatory subunit M2	down	down	down	0.000173082	0.0355554	0.00332989	-0.768493	-0.397114	-0.404969
9692	PRORP	protein only RNase P catalytic subunit	down	--	--	0.0112654	0.222404	0.0575477	-0.265759	-0.0861419	-0.177141
1999	ELF3	E74 like ETS transcription factor 3	down		down	0.00540759		0.0051725	-0.308008		-0.372285
8724	SNX3	sorting nexin 3	down	--	--	0.0103904	0.00404276	0.0474942	-0.274523	-0.242107	-0.12878
2969	GTF2I	general transcription factor IIi	down	--	down	0.00015288	0.00727148	6.3593e-05	-0.424524	-0.306841	-0.287929
51087	YBX2	Y-box binding protein 2	down		--	0.04949		0.0272544	-0.353519		-0.196209
6790	AURKA	aurora kinase A	down	down	down	0.00354436	0.00419186	0.0195673	-0.4705	-0.487819	-0.54764
1605	DAG1	dystroglycan 1	down	--	--	0.0374453	0.109104	0.040982	-0.28564	0.0453997	-0.225617
57504	MTA3	metastasis associated 1 family member 3	down	--	--	0.0267562	0.0562724	0.0529388	-0.2725	-0.218109	-0.151792
3169	FOXA1	forkhead box A1	down		down	0.010534		0.03011	-0.376455		-0.33392
2222	FDFT1	farnesyl-diphosphate farnesyltransferase 1	down	--	--	0.0312247	0.0286378	0.661103	-0.279783	0.160174	0.0101527
79689	STEAP4	STEAP4 metalloreductase	down		--	0.0478728		0.127394	-0.320007		0.042932
11060	WWP2	WW domain containing E3 ubiquitin protein ligase 2	down	--	--	0.00412776	0.0596725	0.0371078	-0.279176	-0.110639	-0.233559
147841	SPC24	SPC24 component of NDC80 kinetochore complex	down	--		0.020225	0.0378701		-0.275728	-0.23271
3437	IFIT3	interferon induced protein with tetratricopeptide repeats 3	down	--	down	0.0031133	0.670839	0.000941971	-0.308253	0.0293571	-0.431145
3161	HMMR	hyaluronan mediated motility receptor	down	--	--	0.00010647	0.0426109	0.0329769	-0.35309	-0.281486	-0.121701
84248	FYTTD1	forty-two-three domain containing 1	down	--	--	0.00600137	0.0363042	0.0459004	-0.295514	-0.176995	0.147241
9249	DHRS3	dehydrogenase/reductase 3	down	--	--	0.00467595	0.0527721	0.0127125	-0.402703	0.124171	-0.19555
50848	F11R	F11 receptor	down	--	--	0.00466011	0.120742	0.285676	-0.280124	0.0515683	0.0187357
7272	TTK	TTK protein kinase	down	down	down	0.00151624	0.00203152	0.0142541	-0.395835	-0.6334	-0.318317
83540	NUF2	NUF2 component of NDC80 kinetochore complex	down	--	--	0.00679416	0.0116684	0.00291441	-0.309543	-0.272686	-0.171511
1356	CP	ceruloplasmin	down			0.00179361			-0.771371
720	C4A	complement C4A (Rodgers blood group)	down			0.00594813			-0.512409
7298	TYMS	thymidylate synthetase	down	down	down	0.000637456	0.0117572	0.00256041	-0.621124	-0.380379	-0.434154
9787	DLGAP5	DLG associated protein 5	down	down	down	0.00315861	0.0126696	0.00523609	-0.504769	-0.483399	-0.339586
7555	CNBP	CCHC-type zinc finger nucleic acid binding protein	down	down	down	0.0510306	0.0194384	0.00885533	-0.333954	-0.346534	-0.34753
5422	POLA1	DNA polymerase alpha 1, catalytic subunit	down	--	--	0.00204941	0.0251109	0.00127027	-0.411554	-0.269193	-0.221027
3959	LGALS3BP	galectin 3 binding protein	down	--	down	0.00342342	0.0340751	0.00177424	-0.288421	0.176876	-0.29887
5018	OXA1L	OXA1L mitochondrial inner membrane protein	down	--	--	0.0175493	0.741207	0.0238105	-0.266688	0	-0.0658239
10762	NUP50	nucleoporin 50	down	--	--	0.0161638	0.03932	0.00259618	-0.285691	-0.186681	-0.154001
5699	PSMB10	proteasome 20S subunit beta 10	down	--	--	0.00118782	0.553584	0.0448662	-0.298496	-0.0184759	-0.127171
84930	MASTL	microtubule associated serine/threonine kinase like	down	--	--	0.0259959	0.272072	0.0149173	-0.260631	0.10505	-0.102959
79031	PDCL3	phosducin like 3	down	--	--	0.0104379	0.0281666	0.0123272	-0.311402	-0.263834	-0.224727
1719	DHFR	dihydrofolate reductase	down	--	--	0.0124887	0.234937	0.039505	-0.313284	0.0142102	-0.177051
4582	MUC1	mucin 1, cell surface associated	down		down	0.0134846		0.00852544	-0.602294		-0.502599
5538	PPT1	palmitoyl-protein thioesterase 1	down	--	--	0.000895168	0.0222971	0.0745999	-0.336989	-0.0765274	0.0688003
4651	MYO10	myosin X	down	--	down	0.0173241	0.0493493	0.00231426	-0.290059	-0.116509	-0.337737
8906	AP1G2	adaptor related protein complex 1 subunit gamma 2	down	--	--	0.00344936	0.308017	0.00241415	-0.333321	-0.0042026	0.202212
780	DDR1	discoidin domain receptor tyrosine kinase 1	down		--	0.0196358		0.0257218	-0.266673		-0.249365
4938	OAS1	2'-5'-oligoadenylate synthetase 1	down		down	0.00998335		0.012421	-0.299831		-0.522408
5352	PLOD2	procollagen-lysine,2-oxoglutarate 5-dioxygenase 2	down	--	down	0.0105624	0.0206134	0.00361208	-0.473213	-0.145198	-0.328915
9055	PRC1	protein regulator of cytokinesis 1	down	down	down	0.0103301	0.00100973	0.0205326	-0.456542	-0.470008	-0.455699
14	AAMP	angio associated migratory cell protein	down	--	--	0.00844854	0.00187885	0.00981479	-0.279555	-0.188113	-0.231702
55165	CEP55	centrosomal protein 55	down	down	--	0.0136216	0.00739153	0.0329507	-0.279329	-0.353677	-0.138314
9133	CCNB2	cyclin B2	down	down	down	0.0112935	0.00663259	0.0270684	-0.410539	-0.537895	-0.288058
286262	TPRN	taperin	down	--	--	0.00819547	0.28412	0.75807	-0.316922	-0.00820669	0.0537751
10714	POLD3	DNA polymerase delta 3, accessory subunit	down	down	--	0.00718127	0.0133057	0.0720636	-0.291697	-0.53507	-0.112691
51668	HSPB11	heat shock protein family B (small) member 11	down	--	--	0.0184464	0.881419	0.196124	-0.296297	0.0740434	0.119576
57655	GRAMD1A	GRAM domain containing 1A	down	--	--	0.00592738	0.0186668	0.0851065	-0.270938	-0.152598	-0.0816641
5426	POLE	DNA polymerase epsilon, catalytic subunit	down	--	--	0.0110278	0.0274318	0.361987	-0.314781	-0.137111	0.0624585
6256	RXRA	retinoid X receptor alpha	down	--	--	0.041478	0.704349	0.559593	-0.265457	0.164702	-0.126861
4179	CD46	CD46 molecule	down	--	--	0.0168157	0.131264	0.875872	-0.299765	0.0599494	0.0246621
9700	ESPL1	extra spindle pole bodies like 1, separase	down	down	down	0.0316828	0.0146375	0.00338712	-0.261674	-0.354572	-0.470395
10112	KIF20A	kinesin family member 20A	down	down	down	0.00105324	0.00189859	0.0212107	-0.375606	-0.44839	-0.382417
9212	AURKB	aurora kinase B	down	down	--	0.0102531	0.0101612	0.0182321	-0.390693	-0.522313	-0.239434
57535	ELAPOR1	endosome-lysosome associated apoptosis and autophagy regulator 1	down		--	0.0081406		0.0604033	-0.637862		-0.059832
89796	NAV1	neuron navigator 1	down	--	--	0.0217611	0.58134	0.0288988	-0.347278	0.000894392	-0.124786
9833	MELK	maternal embryonic leucine zipper kinase	down	--	--	0.0228747	0.0145526	0.00386725	-0.265292	-0.202562	-0.171164
118	ADD1	adducin 1	down	--	--	0.00154791	0.0672682	0.0833256	-0.285949	-0.0830061	-0.0766158
29899	GPSM2	G protein signaling modulator 2	down	--	--	0.000740104	0.0866723	0.0425379	-0.468157	-0.0780624	-0.269568
6929	TCF3	transcription factor 3	down		down	0.0170308		0.0296865	-0.579084		-0.459169
8208	CHAF1B	chromatin assembly factor 1 subunit B	down	--	--	0.0153191	0.0241417	0.0443492	-0.306051	-0.236234	-0.125636
51319	RSRC1	arginine and serine rich coiled-coil 1	down	--	--	0.00609118	0.0284465	0.0369303	-0.284609	-0.162327	-0.155326
92597	MOB1B	MOB kinase activator 1B	down	--	--	0.0093822	0.0910182	0.0532901	-0.374541	-0.135734	0.05728
89958	SAPCD2	suppressor APC domain containing 2	down		--	0.00690281		0.00785082	-0.289978		-0.26483
5303	PIN4	peptidylprolyl cis/trans isomerase, NIMA-interacting 4	down	--	--	0.0188548	0.65593	0.0302263	-0.418315	-0.240938	0.169023
10783	NEK6	NIMA related kinase 6	down	--		0.00722768	0.813076		-0.291225	0.0224506
8613	PLPP3	phospholipid phosphatase 3	down	--	--	0.000216216	0.0123555	0.60474	-0.658604	-0.146644	-0.0800815
4105	MAGEA6	MAGE family member A6	down		--	0.00237346		0.0314327	-0.428386		-0.193326
7153	TOP2A	DNA topoisomerase II alpha	down	--	down	0.00225116	0.00513745	0.0237146	-0.477775	-0.32267	-0.39514
80011	PSME3IP1	proteasome activator subunit 3 interacting protein 1	down	--	--	0.0229517	0.11012	0.497591	-0.277792	-0.0787658	-0.0358637
11011	TLK2	tousled like kinase 2	down	--	--	0.00845864	0.759699	0.057739	-0.28326	0.0369748	-0.0890933
6513	SLC2A1	solute carrier family 2 member 1	down	down	--	0.00111439	0.00340606	0.0176955	-0.406433	-0.467083	-0.204019
10477	UBE2E3	ubiquitin conjugating enzyme E2 E3	down	down	down	0.0069282	0.0177939	0.0154229	-0.475909	-0.373465	-0.296824
2787	GNG5	G protein subunit gamma 5	down	--	--	0.0378253	0.112026	0.0628227	-0.329127	-0.0272985	-0.0836387
10190	TXNDC9	thioredoxin domain containing 9	down	down	--	0.000474474	0.0375615	0.0610935	-0.568194	-0.334085	-0.0925728
10743	RAI1	retinoic acid induced 1	down	--	--	0.016608	0.0846507	0.0619695	-0.278665	-0.102554	-0.166578
123	PLIN2	perilipin 2	down	--	--	0.033418	0.053368	0.306052	-0.405675	0.0658338	0.0158324
6382	SDC1	syndecan 1	down	down	--	0.0285998	0.0231073	0.0369873	-0.296036	-0.586991	-0.21097
55827	DCAF6	DDB1 and CUL4 associated factor 6	down		--	0.0106041		0.148909	-0.294528		-0.0397373
23518	R3HDM1	R3H domain containing 1	down	--	--	0.00969233	0.488166	0.262803	-0.267401	-0.0763584	-0.0715954
55256	ADI1	acireductone dioxygenase 1	down	--	--	0.00161016	0.302587	0.0499075	-0.444462	0.0566495	-0.25566
132299	OCIAD2	OCIA domain containing 2	down	--	--	0.00880863	0.0964062	0.132092	-0.265615	-0.068461	-0.0274329
7111	TMOD1	tropomodulin 1	down		--	0.00249686		0.0140628	-0.325227		-0.174735
7324	UBE2E1	ubiquitin conjugating enzyme E2 E1	down	--	down	0.0126981	0.559641	0.0335445	-0.291872	-0.0980942	-0.328102
7371	UCK2	uridine-cytidine kinase 2	down	--	down	0.0142266	0.0379877	0.00542369	-0.268601	-0.263646	-0.296453
977	CD151	CD151 molecule (Raph blood group)	down	--	--	0.010015	0.0922371	0.0112756	-0.319358	-0.132765	-0.212871
9022	CLIC3	chloride intracellular channel 3	down	--	down	0.00263964	0.0131978	0.00216693	-0.52642	-0.249123	-0.373315
11004	KIF2C	kinesin family member 2C	down	down	down	0.0112812	0.00764287	0.0123105	-0.325918	-0.458078	-0.350329
57037	ANKMY2	ankyrin repeat and MYND domain containing 2	down	--	--	0.00851515	0.0753326	0.0355278	-0.286908	0.200508	-0.11673
1062	CENPE	centromere protein E	down	--	--	0.0115064	0.0146866	0.0236645	-0.401233	-0.229309	-0.169783
3619	INCENP	inner centromere protein	down	down	--	0.0015591	0.0193074	0.0646237	-0.507052	-0.41041	-0.203972
83461	CDCA3	cell division cycle associated 3	down	down	--	0.00927464	0.00991037	0.124936	-0.372183	-0.456651	-0.158626
9246	UBE2L6	ubiquitin conjugating enzyme E2 L6	down		--	0.0173705		0.037195	-0.264881		-0.256531
10020	GNE	glucosamine (UDP-N-acetyl)-2-epimerase/N-acetylmannosamine kinase	down	--	down	0.0234311	0.0359518	0.0016566	-0.411928	0.254515	-0.374205
10103	TSPAN1	tetraspanin 1	down		down	0.0288236		0.0264221	-0.49513		-0.493292
113246	C12orf57	chromosome 12 open reading frame 57	down	--	--	0.00891018	0.0693756	0.66343	-0.262015	-0.104108	0.00420137
88745	RRP36	ribosomal RNA processing 36	down	--	--	0.0344575	0.0599663	0.0302205	-0.293227	-0.201089	-0.192892
54949	SDHAF2	succinate dehydrogenase complex assembly factor 2	down	down	--	0.0013317	0.0533534	0.127038	-0.779034	-0.498007	-0.106499
11065	UBE2C	ubiquitin conjugating enzyme E2 C	down	down	down	0.000382746	0.0157901	0.00535453	-0.94801	-0.545904	-0.770397
26133	TRPC4AP	transient receptor potential cation channel subfamily C member 4 associated protein	down	--	--	0.00877123	0.514457	0.540613	-0.326827	0.0173125	0.047222
5575	PRKAR1B	protein kinase cAMP-dependent type I regulatory subunit beta	down	--	--	0.0226235	0.0290914	0.0361789	-0.27311	-0.239485	-0.0819946
26030	PLEKHG3	pleckstrin homology and RhoGEF domain containing G3	down	--	--	0.0150292	0.0838287	0.0534332	-0.305066	-0.0942252	-0.180435
26010	SPATS2L	spermatogenesis associated serine rich 2 like	down	down	down	0.00222058	0.000796218	0.00909698	-0.592556	-0.510109	-0.37547
6502	SKP2	S-phase kinase associated protein 2	down		--	0.00933579		0.0471921	-0.404063		-0.181635
29089	UBE2T	ubiquitin conjugating enzyme E2 T	down	down	down	0.00176194	0.0266041	0.030048	-0.547978	-0.670918	-0.469395
116844	LRG1	leucine rich alpha-2-glycoprotein 1	down		--	0.0146385		0.0546744	-0.384112		-0.142952
3122	HLA-DRA	major histocompatibility complex, class II, DR alpha	down	down		0.0681073	0.00408743		-0.551322	-0.415995
55040	EPN3	epsin 3	down		--	0.00560688		0.175446	-0.388396		-0.194368
5087	PBX1	PBX homeobox 1	down			0.00938711			-0.379356
10410	IFITM3	interferon induced transmembrane protein 3	down	--	down	0.00556047	0.0814214	0.000449126	-0.955176	-0.131913	-0.339998
55159	RFWD3	ring finger and WD repeat domain 3	down			0.0067341			-0.274685
6525	SMTN	smoothelin	down	down	--	0.00449686	0.000636152	0.120082	-0.386274	-0.537219	-0.0795881
55148	UBR7	ubiquitin protein ligase E3 component n-recognin 7	down	--	--	0.00963964	0.971925	0.0844062	-0.328364	0.0197813	0.049109
602	BCL3	BCL3 transcription coactivator	down	--	--	0.00137592	0.0340069	0.0401123	-0.275155	0.30759	-0.27355
51203	NUSAP1	nucleolar and spindle associated protein 1	down	down	down	9.06361e-05	0.0122587	0.035443	-0.840584	-0.37238	-0.340886
10428	CFDP1	craniofacial development protein 1	down	--	down	0.0308761	0.0913466	0.0180207	-0.275799	-0.259911	-0.288997
84661	DPY30	dpy-30 histone methyltransferase complex regulatory subunit	down		--	0.0165586		0.0570914	-0.301402		0.254745
22882	ZHX2	zinc fingers and homeoboxes 2	down		--	0.00623696		0.0537356	-0.329625		-0.208072
8636	SSNA1	SS nuclear autoantigen 1	down	down		0.00548949	0.0258569		-0.40485	-0.501178
54069	MIS18A	MIS18 kinetochore protein A	down	down	down	0.00873273	0.0167187	0.0164107	-0.320801	-0.33877	-0.452479
219970	GLYATL2	glycine-N-acyltransferase like 2	down		--	0.0192462		0.0595011	-0.296664		-0.0533967
677	ZFP36L1	ZFP36 ring finger protein like 1	down	down	--	0.00479716	0.00402768	0.172691	-0.391796	-0.762649	0.0611406
374393	FAM111B	family with sequence similarity 111 member B	down	--	--	0.00667076	0.00868741	0.0232981	-0.415833	-0.319634	-0.125863
256586	LYSMD2	LysM domain containing 2	down			0.0161796			-0.339328
92799	SHKBP1	SH3KBP1 binding protein 1	down	--	--	0.00445045	0.0409108	0.0784359	-0.275713	-0.205536	-0.126417
27076	LYPD3	LY6/PLAUR domain containing 3	down		--	0.0379135		0.197493	-0.366041		-0.146178
10362	HMG20B	high mobility group 20B	down	--	--	0.00781327	0.815071	0.0153712	-0.268846	-0.02713	-0.162672
1755	DMBT1	deleted in malignant brain tumors 1	down			0.0462086			-0.582809
56852	RAD18	RAD18 E3 ubiquitin protein ligase	down	down	down	0.0145921	0.00254077	0.0356852	-0.293648	-0.422366	-0.335395
10933	MORF4L1	mortality factor 4 like 1	down	--	down	0.0109405	0.00997012	0.010093	-0.280253	-0.248082	-0.369353
634	CEACAM1	CEA cell adhesion molecule 1	down		--	0.0108646		0.0626092	-0.653517		-0.258759
3070	HELLS	helicase, lymphoid specific	down	--	--	0.00326836	0.0112115	0.0280334	-0.476268	-0.201181	-0.134315
120	ADD3	adducin 3	down	--	--	0.000689599	0.51773	0.21009	-0.296183	-0.0395789	-0.0221999
90417	KNSTRN	kinetochore localized astrin (SPAG5) binding protein	down	down	--	0.0179214	0.000561875	0.0116055	-0.335585	-0.570077	-0.199108
51442	VGLL1	vestigial like family member 1	down		down	0.0559227		0.0154073	-0.264271		-0.512184
9338	TCEAL1	transcription elongation factor A like 1	down		--	0.025258		0.084261	-0.369254		-0.196983
8099	CDK2AP1	cyclin dependent kinase 2 associated protein 1	down	--		0.014822	0.0160148		-0.366501	-0.267973
8914	TIMELESS	timeless circadian regulator	down	--	--	0.00657903	0.072339	0.0135657	-0.334906	-0.144384	-0.25294
55771	PRR11	proline rich 11	down	down	--	0.0206238	0.0159556	0.16976	-0.264294	-0.482888	-0.0396069
2120	ETV6	ETS variant transcription factor 6	down	--	--	0.00329894	0.83668	0.0346169	-0.436266	-0.0427736	-0.178266
8318	CDC45	cell division cycle 45	down		--	0.0100393		0.0190037	-0.520152		-0.226334
5557	PRIM1	DNA primase subunit 1	down	--	--	0.0416192	0.0186518	0.0313993	-0.261389	-0.235016	-0.126912
8819	SAP30	Sin3A associated protein 30	down	--	--	0.0102689	0.0294913	0.0443649	-0.285197	-0.23568	-0.109008
84901	NFATC2IP	nuclear factor of activated T cells 2 interacting protein	down	--	--	0.00892602	0.108625	0.0837515	-0.534748	-0.127861	-0.0993645
153090	DAB2IP	DAB2 interacting protein	down	--	--	0.0041911	0.0470514	0.00312242	-0.353459	-0.12637	-0.223183
90378	SAMD1	sterile alpha motif domain containing 1	down	--	--	0.0172312	0.0729072	0.0584862	-0.340104	-0.202831	-0.136117
51659	GINS2	GINS complex subunit 2	down		--	0.0245018		0.710972	-0.357921		-0.0673654
22944	KIN	Kin17 DNA and RNA binding protein	down	--	--	0.0110535	0.055673	0.00447138	-0.303254	-0.111653	-0.196809
124359	CDYL2	chromodomain Y like 2	down	--		0.0283175	0.091064		-0.334877	0.0639482
11130	ZWINT	ZW10 interacting kinetochore protein	down		--	0.00337701		0.035558	-0.516621		-0.247529
2356	FPGS	folylpolyglutamate synthase	down	down	--	0.0153792	0.00678169	0.0358222	-0.300458	-0.373138	-0.124714
1111	CHEK1	checkpoint kinase 1	down	down	--	0.00388752	0.0275796	0.00663831	-0.376016	-0.364918	-0.255099
51372	TMA7	translation machinery associated 7 homolog	down	--	--	0.0381679	0.0186222	0.58534	-0.444923	-0.285462	0.0436369
55830	GLT8D1	glycosyltransferase 8 domain containing 1	down	--	down	0.0144925	0.0461927	0.0310869	-0.418158	-0.137903	-0.369649
2702	GJA5	gap junction protein alpha 5	down			0.0316522			-0.387213
3783	KCNN4	potassium calcium-activated channel subfamily N member 4	down	--	--	0.00286759	0.0318895	0.110959	-0.412069	-0.287064	-0.0936104
10440	TIMM17A	translocase of inner mitochondrial membrane 17A	down	--	--	0.0175449	0.0163108	0.226562	-0.329655	-0.177984	0.0693277
2021	ENDOG	endonuclease G	down	--	--	0.00338821	0.0649437	0.241032	-0.648526	0.136617	0.0148745
1827	RCAN1	regulator of calcineurin 1	down		--	0.048757		0.122035	-0.359567		0.0488734
64759	TNS3	tensin 3	down	down	down	0.00342779	0.0127148	0.00462692	-0.473489	-0.336396	-0.421395
51341	ZBTB7A	zinc finger and BTB domain containing 7A	down	--	--	0.00417527	0.00716705	0.0148158	-0.370983	-0.235958	-0.179961
54960	GEMIN8	gem nuclear organelle associated protein 8	down		--	0.00887278		0.437068	-0.278305		0.0255904
221150	SKA3	spindle and kinetochore associated complex subunit 3	down	down	--	0.039318	0.0212515	0.0123877	-0.262611	-0.506624	-0.141207
8537	BCAS1	brain enriched myelin associated protein 1	down			0.0159044			-0.751159
8550	MAPKAPK5	MAPK activated protein kinase 5	down		--	0.0236421		0.0889687	-0.27613		-0.0630247
122769	LRR1	leucine rich repeat protein 1	down	down		0.0014742	0.0309494		-0.539302	-0.419361
6480	ST6GAL1	ST6 beta-galactoside alpha-2,6-sialyltransferase 1	down			0.0104537			-0.418328
57456	KIAA1143	KIAA1143	down	--	--	0.0149047	0.112103	0.129549	-0.48216	-0.323008	-0.076122
25878	MXRA5	matrix remodeling associated 5	down			0.0131411			-0.451783
8479	HIRIP3	HIRA interacting protein 3	down	--		0.0134382	0.533207		-0.301515	-0.0646729
51231	VRK3	VRK serine/threonine kinase 3	down	--	--	0.0364769	0.0398588	0.0929836	-0.346558	0.15042	0.105979
7465	WEE1	WEE1 G2 checkpoint kinase	down			0.0162255			-0.322127
116988	AGAP3	ArfGAP with GTPase domain, ankyrin repeat and PH domain 3	down	--	--	0.0248463	0.081073	0.206046	-0.298225	-0.060919	-0.0250996
10169	SERF2	small EDRK-rich factor 2	down		--	0.00941387		0.0627946	-0.329769		-0.259799
11064	CNTRL	centriolin	down	up	down	0.0348425	0.019474	0.0262737	-0.484968	0.502517	-1.17345
55872	PBK	PDZ binding kinase	down	--	down	0.00153208	0.0193375	0.00134102	-0.355073	-0.297979	-0.383102
401474	SAMD12	sterile alpha motif domain containing 12	down		--	0.011804		0.124275	-0.285283		0.0326323
64130	LIN7B	lin-7 homolog B, crumbs cell polarity complex component	down			0.0107275			-0.31918
84080	ENKD1	enkurin domain containing 1	down			0.00524788			-0.263416
26521	TIMM8B	translocase of inner mitochondrial membrane 8 homolog B	down	--	--	0.00510674	0.143324	0.117447	-0.344281	-0.251344	-0.0913296
56261	GPCPD1	glycerophosphocholine phosphodiesterase 1	down	--	down	0.0358829	0.0605101	0.0033132	-0.267465	-0.143839	-0.501432
5307	PITX1	paired like homeodomain 1	down			0.0119459			-0.284027
8000	PSCA	prostate stem cell antigen	down			0.0116929			-0.547637
57621	ZBTB2	zinc finger and BTB domain containing 2	down	--	--	0.026772	0.0430887	0.16101	-0.2879	-0.215505	0.28429
11030	RBPMS	RNA binding protein, mRNA processing factor	down		--	0.00696506		0.166047	-0.284554		-0.125588
11182	SLC2A6	solute carrier family 2 member 6	down	--		0.0431062	0.0342612		-0.262266	0.0694676
89846	FGD3	FYVE, RhoGEF and PH domain containing 3	down		down	0.00351734		0.0388045	-0.534545		-0.471635
2650	GCNT1	glucosaminyl (N-acetyl) transferase 1	down	--		0.0348266	0.241343		-0.273549	0.0250629
9232	PTTG1	PTTG1 regulator of sister chromatid separation, securin	down			0.0195747			-0.338107
93426	SYCE1	synaptonemal complex central element protein 1	down			0.0186547			-0.287232
25949	SYF2	SYF2 pre-mRNA splicing factor	down	--	--	0.037015	0.0455053	0.00935851	-0.281266	-0.123433	-0.234879
6640	SNTA1	syntrophin alpha 1	down		--	0.0106959		0.654645	-0.821578		-0.154485
9587	MAD2L1BP	MAD2L1 binding protein	down	--	--	0.0233541	0.0300858	0.0262295	-0.401817	-0.238756	-0.165802
167153	TENT2	terminal nucleotidyltransferase 2	down		--	0.0193137		0.721655	-0.306101		0.0498544
150696	PROM2	prominin 2	down		down	0.00573246		0.0042504	-0.367214		-0.366079
9334	B4GALT5	beta-1,4-galactosyltransferase 5	down	--	--	0.0212984	0.0707307	0.0317899	-0.880955	0.0948075	0.167076
84722	PSRC1	proline and serine rich coiled-coil 1	down	down		0.00113022	0.0200751		-0.548679	-0.651567
8554	PIAS1	protein inhibitor of activated STAT 1	down	--	--	0.0296126	0.0249925	0.0846301	-0.28206	-0.21503	-0.0568499
51162	EGFL7	EGF like domain multiple 7	down	--		0.00641414	0.125016		-0.308836	-0.0364701
80824	DUSP16	dual specificity phosphatase 16	down			0.00710319			-0.344292
23759	PPIL2	peptidylprolyl isomerase like 2	down			0.00686759			-0.317672
157506	RDH10	retinol dehydrogenase 10	down	--	down	0.00114606	0.0387894	0.0188725	-0.625614	0.241604	-0.352044
10635	RAD51AP1	RAD51 associated protein 1	down	--		0.00774311	0.146486		-0.374742	-0.193329
4291	MLF1	myeloid leukemia factor 1	down			0.0271627			-0.326263
9824	ARHGAP11A	Rho GTPase activating protein 11A	down	--	--	0.0120328	0.0983426	0.0560861	-0.574568	-0.130219	-0.207262
8618	CADPS	calcium dependent secretion activator	down			0.0182067			-0.336941
3988	LIPA	lipase A, lysosomal acid type	down	--	--	0.0163953	0.0228867	0.178601	-0.338226	0.172012	-0.0238257
116028	RMI2	RecQ mediated genome instability 2	down			0.0590734			-0.270699
23514	SPIDR	scaffold protein involved in DNA repair	down		--	0.0314739		0.380885	-0.3671		-0.00792083
114991	ZNF618	zinc finger protein 618	down			0.0476784			-0.619882
51123	ZNF706	zinc finger protein 706	down	down	--	0.0144824	0.0135105	0.789779	-0.478439	-0.451699	0.0544485
598	BCL2L1	BCL2 like 1	down	--	--	0.0474267	0.967846	0.117417	-0.271306	-0.0137002	-0.101045
283248	RCOR2	REST corepressor 2	down		--	0.0350322		0.768452	-0.26896		-0.0290118
92305	TMEM129	transmembrane protein 129, E3 ubiquitin ligase	down			0.0337338			-0.330389
79596	OBI1	ORC ubiquitin ligase 1	down	down	--	0.0174592	0.0184095	0.0212822	-0.368056	-0.606421	-0.224266
79832	QSER1	glutamine and serine rich 1	down	down	down	0.00512258	0.0109897	0.0032663	-0.313198	-0.41643	-0.346768
3119	HLA-DQB1	major histocompatibility complex, class II, DQ beta 1	down			0.0262058			-0.43476
27246	RNF115	ring finger protein 115	down	--	--	0.00325253	0.320771	0.338954	-0.924468	-0.238544	-0.126747
27173	SLC39A1	solute carrier family 39 member 1	down	--	--	0.0741682	0.021081	0.0513302	-0.410339	-0.305277	-0.242376
78990	OTUB2	OTU deubiquitinase, ubiquitin aldehyde binding 2	down			0.0222626			-0.318174
5888	RAD51	RAD51 recombinase	down	down		0.0276618	0.00243086		-0.622224	-0.386614
64858	DCLRE1B	DNA cross-link repair 1B	down			0.0118799			-0.270874
6337	SCNN1A	sodium channel epithelial 1 subunit alpha	down			0.0100614			-0.621569
1003	CDH5	cadherin 5	down			0.00157166			-1.02752
9123	SLC16A3	solute carrier family 16 member 3	down	--		0.0347491	0.0315963		-0.392383	-0.142178
401152	C4orf3	chromosome 4 open reading frame 3	down	--	--	0.0173399	0.993249	0.0849192	-0.344887	-0.0404772	-0.0584972
92610	TIFA	TRAF interacting protein with forkhead associated domain	down	--	--	0.0194518	0.21531	0.458842	-0.410431	-0.0693113	0.0523566
64747	MFSD1	major facilitator superfamily domain containing 1	down	--		0.0425807	0.825863		-0.37223	-0.000412558
197259	MLKL	mixed lineage kinase domain like pseudokinase	down	--	down	0.00654846	0.0613142	0.00437758	-0.275002	-0.271119	-0.480273
79038	ZFYVE21	zinc finger FYVE-type containing 21	down	--	--	0.0225523	0.0882516	0.47983	-0.299859	0.0850681	-0.0694828
84445	LZTS2	leucine zipper tumor suppressor 2	down	--		0.0156735	0.0197114		-0.261588	0.169358
157313	CDCA2	cell division cycle associated 2	down	down	--	0.0220319	0.00587639	0.0733569	-0.550822	-0.487516	-0.191036
9200	HACD1	3-hydroxyacyl-CoA dehydratase 1	down	--		0.0151403	0.051183		-0.33553	0.157045
1070	CETN3	centrin 3	down	--	--	0.00569752	0.0128286	0.0529934	-0.264015	-0.178252	0.142711
4212	MEIS2	Meis homeobox 2	down			0.0106347			-0.38711
1663	DDX11	DEAD/H-box helicase 11	down			0.0162867			-0.391938
1201	CLN3	CLN3 lysosomal/endosomal transmembrane protein, battenin	down	--	--	0.0498676	0.780225	0.0551145	-0.276448	-0.0207485	0.069931
26273	FBXO3	F-box protein 3	down	--	--	0.0130958	0.762671	0.0301433	-0.359953	0.0652057	-0.0849568
1515	CTSV	cathepsin V	down			0.0073205			-0.587248
57178	ZMIZ1	zinc finger MIZ-type containing 1	down		--	0.0371147		0.666701	-0.445226		-0.00220231
359948	IRF2BP2	interferon regulatory factor 2 binding protein 2	down	--	down	0.00503959	0.69911	0.0239526	-0.353603	0.0299943	-0.347794
125170	MIEF2	mitochondrial elongation factor 2	down			0.0412959			-0.340721
2948	GSTM4	glutathione S-transferase mu 4	down	--		0.0344993	0.0497758		-0.485395	0.0524662
51005	AMDHD2	amidohydrolase domain containing 2	down	--	--	0.0717791	0.617917	0.711861	-0.329723	0.0810179	0.031917
100885850	PTGES3L-AARSD1	PTGES3L-AARSD1 readthrough	down	--	down	0.0038018	0.211255	0.00106916	-0.649504	-0.0100898	-0.502796
332	BIRC5	baculoviral IAP repeat containing 5	down	down	--	0.0366972	8.82554e-05	0.093066	-0.437648	-0.339819	-0.241855
9188	DDX21	DExD-box helicase 21	--	down	down	0.0186446	0.00151295	0.000528352	-0.148086	-0.442153	-0.325218
3315	HSPB1	heat shock protein family B (small) member 1	--	down	down	0.857381	0.01025	0.00249709	-0.0515165	-0.415591	-0.356496
3068	HDGF	heparin binding growth factor	--	down	down	0.0622815	0.0484377	0.00749523	-0.123771	-0.352402	-0.281633
4082	MARCKS	myristoylated alanine rich protein kinase C substrate	--	down	--	0.0432973	0.00606962	0.0347011	-0.19143	-0.452108	-0.191378
26135	SERBP1	SERPINE1 mRNA binding protein 1	--	down	--	0.048677	0.00824503	0.012191	-0.105928	-0.33369	-0.146745
7171	TPM4	tropomyosin 4	--	down	--	0.037852	0.0348935	0.0406256	-0.171324	-0.349666	-0.0953881
64787	EPS8L2	EPS8 like 2	--	down	--	0.0363686	0.000886118	0.00510758	-0.10846	-0.446199	-0.146605
800	CALD1	caldesmon 1	--	down	--	0.0560289	0.0144777	0.030889	0.276178	-0.463936	-0.204297
3655	ITGA6	integrin subunit alpha 6	--	down	--	0.154691	0.0134954	0.0926068	-0.0644742	-0.714808	-0.0215266
23332	CLASP1	cytoplasmic linker associated protein 1	--	down		0.0749039	0.0439937		-0.245394	-0.448227
9564	BCAR1	BCAR1 scaffold protein, Cas family member	--	down	--	0.0096006	0.00365739	0.0242928	-0.152396	-0.361348	-0.192615
28969	BZW2	basic leucine zipper and W2 domains 2	--	down	down	0.0118346	0.0301505	0.000385533	-0.189342	-0.342541	-0.371977
3066	HDAC2	histone deacetylase 2	--	down	--	0.00818591	0.0103689	0.0317117	-0.246643	-0.391326	-0.231981
309	ANXA6	annexin A6	--	down	--	0.13815	0.00321447	0.00192899	-0.0120001	-0.598027	0.0736926
9612	NCOR2	nuclear receptor corepressor 2	--	down	--	0.0076683	0.00185336	0.00251908	-0.215445	-0.485399	-0.253267
7791	ZYX	zyxin	--	down	--	0.433411	0.0148932	0.0197912	-0.0722173	-0.366282	-0.199546
10611	PDLIM5	PDZ and LIM domain 5	--	down	--	0.23402	0.0183558	0.0396211	-0.0119727	-0.368646	-0.158161
23187	PHLDB1	pleckstrin homology like domain family B member 1	--	down		0.00650205	0.0112265		-0.199293	-0.396245
55269	PSPC1	paraspeckle component 1	--	down	down	0.00300573	0.00733178	3.33863e-05	-0.199845	-0.333751	-0.393867
54517	PUS7	pseudouridine synthase 7	--	down	--	0.185359	0.0393641	0.0281375	-0.0199345	-0.334676	-0.113176
55833	UBAP2	ubiquitin associated protein 2	--	down	--	0.04186	0.00369768	0.0747952	-0.184195	-0.365575	-0.0693435
7311	UBA52	ubiquitin A-52 residue ribosomal protein fusion product 1	--	down	--	0.0716405	0.00792326	0.0741799	-0.0998007	-0.41634	-0.144573
51507	RTF2	replication termination factor 2	--	down	--	0.0225318	0.0195563	0.00810652	-0.169828	-0.626041	-0.227788
79080	CCDC86	coiled-coil domain containing 86	--	down	--	0.233929	0.00709333	0.0275276	0.117264	-0.404105	-0.2035
79039	DDX54	DEAD-box helicase 54	--	down	--	0.00493038	0.0406858	0.0624494	0.099387	-0.414299	-0.148443
6281	S100A10	S100 calcium binding protein A10	--	down	--	0.726651	0.00736193	0.1068	0	-0.51036	0.0887412
84364	ARFGAP2	ADP ribosylation factor GTPase activating protein 2	--	down	--	0.00115042	0.00607811	0.0875657	-0.249171	-0.377309	-0.0442353
705	BYSL	bystin like	--	down	--	0.802945	0.00420693	0.00723291	0.0279968	-0.349047	-0.228868
483	ATP1B3	ATPase Na+/K+ transporting subunit beta 3	--	down	down	0.0104854	0.0213554	0.00152226	-0.170504	-0.423442	-0.587924
10049	DNAJB6	DnaJ heat shock protein family (Hsp40) member B6	--	down	--	0.0336759	0.0097536	0.902633	-0.158188	-0.334218	0.00414694
647024	C6orf132	chromosome 6 open reading frame 132	--	down	--	0.80416	0.000129094	0.0287724	0.0166996	-0.501617	-0.111813
6169	RPL38	ribosomal protein L38	--	down	--	0.271407	0.0153943	0.0646961	-0.0529824	-0.359095	-0.0681841
144100	PLEKHA7	pleckstrin homology domain containing A7	--	down	--	0.0155394	0.047519	0.0169719	-0.190801	-0.479267	-0.183993
7764	ZNF217	zinc finger protein 217	--	down	--	0.0736443	0.00553433	0.0438752	-0.226896	-0.383016	-0.119549
280636	SELENOH	selenoprotein H	--	down	--	0.0508242	0.00158832	0.0134012	-0.195654	-0.600204	-0.160796
9643	MORF4L2	mortality factor 4 like 2	--	down	down	0.0242337	0.0005468	0.00623927	-0.205042	-0.414521	-0.357102
55700	MAP7D1	MAP7 domain containing 1	--	down	--	0.0162708	0.00768754	0.0211804	-0.194853	-0.344061	-0.173758
26586	CKAP2	cytoskeleton associated protein 2	--	down	--	0.0140885	0.0115861	0.125396	-0.196031	-0.364597	-0.103614
9052	GPRC5A	G protein-coupled receptor class C group 5 member A	--	down	--	0.0258474	0.0190223	0.0783678	-0.252932	-0.529739	-0.106001
9904	RBM19	RNA binding motif protein 19	--	down	--	0.0984357	0.00238619	0.0236979	-0.044595	-0.381134	-0.148417
51575	ESF1	ESF1 nucleolar pre-rRNA processing protein homolog	--	down	--	0.109957	0.0136133	0.0679971	-0.0504849	-0.462706	-0.070473
6613	SUMO2	small ubiquitin like modifier 2	--	down	--	0.527639	0.0383434	0.677479	-0.0675638	-0.382171	-0.0286053
60312	AFAP1	actin filament associated protein 1	--	down	--	0.255304	0.00849719	0.0228413	0.0145692	-0.392145	0.205547
1021	CDK6	cyclin dependent kinase 6	--	down	down	0.0334928	0.00177717	0.0140715	-0.155744	-0.664556	-0.367074
7468	NSD2	nuclear receptor binding SET domain protein 2	--	down	--	0.00627327	0.0116834	0.0330374	-0.219485	-0.34004	-0.171443
7389	UROD	uroporphyrinogen decarboxylase	--	down	--	0.70493	0.053206	0.424165	0.0040406	-0.373022	-0.0482048
53615	MBD3	methyl-CpG binding domain protein 3	--	down	--	0.00603658	0.00675154	0.00974086	-0.184917	-0.368275	-0.240459
8394	PIP5K1A	phosphatidylinositol-4-phosphate 5-kinase type 1 alpha	up	down		0.0061881	0.0208466		0.264286	-0.476318
51018	RRP15	ribosomal RNA processing 15 homolog	--	down	--	0.0935708	0.000592024	0.0751738	-0.0385982	-0.391059	-0.0817847
84864	RIOX2	ribosomal oxygenase 2	--	down	--	0.0145141	0.0037758	0.024907	-0.253774	-0.382903	-0.111525
387082	SUMO4	small ubiquitin like modifier 4	--	down	--	0.337996	0.0460282	0.797157	0.118679	-0.479423	-0.0715034
7057	THBS1	thrombospondin 1	--	down	--	0.0452282	0.000177607	0.282346	0.149802	-1.02372	0.0885691
5074	PAWR	pro-apoptotic WT1 regulator	--	down	--	0.198153	0.00614444	0.0164981	-0.106648	-0.587416	-0.22333
57099	AVEN	apoptosis and caspase activation inhibitor	--	down	--	0.285947	0.0176906	0.490757	-0.0215408	-0.663787	0.0515271
79968	WDR76	WD repeat domain 76	--	down	--	0.0254805	0.00565082	0.266025	-0.231552	-0.402789	-0.0296943
84946	LTV1	LTV1 ribosome biogenesis factor	--	down	--	0.0251444	0.00567028	0.0328845	0.0719096	-0.440625	-0.229718
1545	CYP1B1	cytochrome P450 family 1 subfamily B member 1	--	down	down	0.0806129	0.00111306	0.000633545	-0.067457	-0.373918	-0.769174
150468	CKAP2L	cytoskeleton associated protein 2 like	--	down	--	0.0252219	0.00302343	0.335951	-0.21717	-0.634385	-0.0567242
56950	SMYD2	SET and MYND domain containing 2	--	down	down	0.0237731	0.0165923	0.0536751	-0.244564	-0.365103	-0.313736
5558	PRIM2	DNA primase subunit 2	--	down	--	0.000832924	0.0120469	0.199015	-0.226721	-0.401903	-0.0244822
54892	NCAPG2	non-SMC condensin II complex subunit G2	--	down		0.055184	0.00842182		-0.209898	-0.388065
9411	ARHGAP29	Rho GTPase activating protein 29	--	down	--	0.0257426	0.0071084	0.00452146	-0.214227	-0.448501	-0.240478
146909	KIF18B	kinesin family member 18B	--	down	--	0.0144076	0.00260354	0.0280003	-0.223707	-0.505043	-0.174302
29102	DROSHA	drosha ribonuclease III	--	down	--	0.0259075	0.00464986	0.161393	-0.0964405	-0.33522	-0.0798499
8412	BCAR3	BCAR3 adaptor protein, NSP family member	--	down	--	0.0515651	0.00363327	0.00260466	-0.092844	-0.393597	-0.18528
55143	CDCA8	cell division cycle associated 8	--	down	--	0.00711903	0.00487049	0.0249372	-0.218744	-0.440784	-0.233924
9497	SLC4A7	solute carrier family 4 member 7	--	down		0.794393	0.00414718		0.0596784	-0.36724
23657	SLC7A11	solute carrier family 7 member 11	up	down	--	0.0104584	0.030327	0.0859486	0.570412	-0.336864	0.223971
83596	BCL2L12	BCL2 like 12	--	down	--	0.0637412	0.0242653	0.0467817	-0.14632	-0.369264	-0.16842
27341	RRP7A	ribosomal RNA processing 7 homolog A	--	down	--	0.118165	0.00044347	0.027765	-0.0463211	-0.340862	-0.131498
10174	SORBS3	sorbin and SH3 domain containing 3	--	down	--	0.618394	0.0179671	0.0279719	-0.0451895	-0.33628	-0.230729
64397	ZNF106	zinc finger protein 106	--	down	--	0.0517581	0.00173112	0.0789528	-0.207048	-0.332957	-0.0660829
2305	FOXM1	forkhead box M1	--	down		0.0675973	0.01963		0.11893	-0.446441
3897	L1CAM	L1 cell adhesion molecule	--	down		0.0267764	0.0105309		-0.148762	-0.359186
79682	CENPU	centromere protein U	--	down	--	0.480916	0.0126847	0.304785	-0.0294168	-0.384356	0.0249427
80305	TRABD	TraB domain containing	--	down	down	0.153097	0.00146827	0.00357313	-0.130623	-0.350757	-0.282218
51512	GTSE1	G2 and S-phase expressed 1	--	down	--	0.528713	0.0221787	0.0845008	0.0467593	-0.424792	-0.145844
83855	KLF16	Kruppel like factor 16	--	down	--	0.0675304	0.00535891	0.0840228	-0.108673	-0.387356	-0.136188
254427	PROSER2	proline and serine rich 2	--	down	--	0.271352	0.00149788	0.716143	-0.0697494	-0.403407	-0.0194248
81619	TSPAN14	tetraspanin 14	--	down	--	0.0157505	0.00681129	0.0450803	-0.167438	-0.427851	-0.129857
64785	GINS3	GINS complex subunit 3	--	down		0.0227486	0.0277229		-0.23131	-0.402369
55607	PPP1R9A	protein phosphatase 1 regulatory subunit 9A	--	down		0.827914	0.0168765		0.0212923	-0.544102
55320	MIS18BP1	MIS18 binding protein 1	--	down	--	0.0405788	0.00705879	0.0554732	-0.25523	-0.447624	-0.197673
84733	CBX2	chromobox 2	--	down	--	0.123574	0.0123911	0.0988718	-0.252789	-0.387791	-0.149081
81539	SLC38A1	solute carrier family 38 member 1	up	down	--	0.0147477	0.029841	0.10251	0.298533	-0.418497	0.104959
54908	SPDL1	spindle apparatus coiled-coil protein 1	--	down	--	0.013226	0.0214277	0.223683	-0.204824	-0.366776	0.0512089
699	BUB1	BUB1 mitotic checkpoint serine/threonine kinase	--	down	--	0.0138922	0.00865726	0.156443	-0.227658	-0.377494	-0.0429843
114825	PWWP2A	PWWP domain containing 2A	--	down	--	0.355649	0.0259811	0.0581884	-0.0545105	-0.58733	-0.120799
84231	TRAF7	TNF receptor associated factor 7	--	down	--	0.635659	0.0107677	0.0945583	0.0213935	-0.40447	-0.11559
7866	IFRD2	interferon related developmental regulator 2	--	down	down	0.034098	0.00240373	0.00624642	0.214235	-0.471581	-0.426389
220134	SKA1	spindle and kinetochore associated complex subunit 1	--	down	--	0.927794	0.0284018	0.0681852	-0.0173848	-0.376521	-0.0581195
857	CAV1	caveolin 1	up	down	--	0.0159132	0.0116985	0.0150575	0.296725	-0.382623	-0.25382
4209	MEF2D	myocyte enhancer factor 2D	--	down	--	0.078712	0.0209275	0.0524181	0.131539	-0.430633	-0.237021
5939	RBMS2	RNA binding motif single stranded interacting protein 2	--	down	--	0.0373972	0.00124654	0.656782	0.24894	-0.36836	0.0111661
8986	RPS6KA4	ribosomal protein S6 kinase A4	--	down	--	0.238694	0.00342113	0.0211638	-0.0503251	-0.382701	-0.120458
23764	MAFF	MAF bZIP transcription factor F	--	down	--	0.0425965	0.00201645	0.0445249	-0.146681	-0.396619	0.131103
6621	SNAPC4	small nuclear RNA activating complex polypeptide 4	--	down	--	0.771629	0.0224358	0.0106725	0.0397682	-0.379374	-0.102747
151648	SGO1	shugoshin 1	--	down	--	0.0272361	0.016518	0.0123439	-0.229633	-0.374724	-0.27453
6949	TCOF1	treacle ribosome biogenesis factor 1		down			0.00784953			-0.352161
3491	CCN1	cellular communication network factor 1		down			0.000428395			-0.762758
2152	F3	coagulation factor III, tissue factor		down			0.00106701			-0.793054
8436	CAVIN2	caveolae associated protein 2		down			0.00612032			-0.415275
9351	SLC9A3R2	SLC9A3 regulator 2		down			0.0305145			-1.0267
56342	PPAN	peter pan homolog		down	--		0.00355461	0.0181749		-0.341163	-0.198271
5328	PLAU	plasminogen activator, urokinase		down	--		0.00855584	0.883909		-0.459033	0.0448308
8061	FOSL1	FOS like 1, AP-1 transcription factor subunit		down			0.0199712			-0.357284
6289	SAA2	serum amyloid A2		down			0.00428066			-0.789751
29103	DNAJC15	DnaJ heat shock protein family (Hsp40) member C15		down	down		0.0179123	0.0094221		-0.370743	-0.28209
3125	HLA-DRB3	major histocompatibility complex, class II, DR beta 3		down			0.0314176			-0.394832
221395	ADGRF5	adhesion G protein-coupled receptor F5		down			0.00636618			-0.693281
3123	HLA-DRB1	major histocompatibility complex, class II, DR beta 1		down			0.0454206			-0.384376
3725	JUN	Jun proto-oncogene, AP-1 transcription factor subunit		down			0.00605454			-0.341987
5318	PKP2	plakophilin 2		down	--		0.010102	0.0699955		-0.461193	0.0488787
3572	IL6ST	interleukin 6 signal transducer		down			0.0192622			-0.417158
949	SCARB1	scavenger receptor class B member 1		down			0.00770262			-0.385266
91624	NEXN	nexilin F-actin binding protein		down			0.0222675			-0.442526
1490	CCN2	cellular communication network factor 2		down	up		0.0201634	0.0414928		-0.364863	0.331245
7357	UGCG	UDP-glucose ceramide glucosyltransferase		down	--		0.00441305	0.0918985		-0.496267	0.166097
7045	TGFBI	transforming growth factor beta induced		down			0.00143867			-0.369767
3552	IL1A	interleukin 1 alpha		down			0.000741126			-0.979823
3995	FADS3	fatty acid desaturase 3		down			0.00497437			-0.360569
54984	PINX1	PIN2 (TERF1) interacting telomerase inhibitor 1		down	--		0.00278662	0.080699		-0.383714	-0.0925975
54883	CWC25	CWC25 spliceosome associated protein homolog		down	--		0.00707743	0.00299205		-0.352606	-0.213925
7042	TGFB2	transforming growth factor beta 2		down	--		0.00840866	0.0916566		-0.677245	0.152369
51335	NGRN	neugrin, neurite outgrowth associated		down	--		0.024464	0.548336		-0.351065	-0.0401828
5806	PTX3	pentraxin 3		down			0.014751			-0.44245
23314	SATB2	SATB homeobox 2		down			0.0169453			-0.413513
2150	F2RL1	F2R like trypsin receptor 1		down			0.00728656			-0.625696
6275	S100A4	S100 calcium binding protein A4		down	--		0.00394847	0.0481855		-0.358027	-0.174517
6542	SLC7A2	solute carrier family 7 member 2		down			0.0211928			-0.361316
11167	FSTL1	follistatin like 1		down			0.0147458			-0.550218
29015	SLC43A3	solute carrier family 43 member 3		down	down		0.0131583	0.0278975		-0.677993	-0.350559
397	ARHGDIB	Rho GDP dissociation inhibitor beta		down	--		0.00216445	0.0120649		-0.468429	-0.21743
51232	CRIM1	cysteine rich transmembrane BMP regulator 1		down			0.0172594			-0.507914
7041	TGFB1I1	transforming growth factor beta 1 induced transcript 1		down			0.0171846			-0.407042
195827	PRXL2C	peroxiredoxin like 2C		down			0.0138183			-0.55312
5327	PLAT	plasminogen activator, tissue type		down			0.000333562			-0.752925
2113	ETS1	ETS proto-oncogene 1, transcription factor		down	--		0.00740661	0.762509		-0.664963	-0.052556
79960	JADE1	jade family PHD finger 1		down			0.0484881			-0.334294
83990	BRIP1	BRCA1 interacting protein C-terminal helicase 1		down			0.00917994			-0.336484
81622	UNC93B1	unc-93 homolog B1, TLR signaling regulator		down	--		0.0295017	0.340464		-0.333164	-0.16468
9641	IKBKE	inhibitor of nuclear factor kappa B kinase subunit epsilon		down			0.0176459			-0.37326
2189	FANCG	FA complementation group G		down	--		0.00092586	0.967173		-0.381141	-0.0865401
586	BCAT1	branched chain amino acid transaminase 1		down			0.0104722			-0.345966
8317	CDC7	cell division cycle 7		down	--		0.0124358	0.0196235		-0.380974	-0.11964
65987	KCTD14	potassium channel tetramerization domain containing 14		down	--		0.00489105	0.0265798		-0.458453	-0.206045
64326	COP1	COP1 E3 ubiquitin ligase		down	--		0.00214581	0.0769838		-0.373552	-0.0928
25825	BACE2	beta-secretase 2		down	--		0.00920406	0.0652114		-0.407421	-0.214507
990	CDC6	cell division cycle 6		down			0.00766342			-0.391898
11186	RASSF1	Ras association domain family member 1		down	--		0.00683651	0.780882		-0.57903	0.0236838
26147	PHF19	PHD finger protein 19		down	down		0.00833438	0.017429		-0.37915	-0.306859
653067	XAGE1B	X antigen family member 1B		down			0.0471643			-0.374349
3487	IGFBP4	insulin like growth factor binding protein 4		down			0.0134532			-0.678759
6273	S100A2	S100 calcium binding protein A2		down	down		0.00352446	0.0037194		-0.382012	-0.641428
9994	CASP8AP2	caspase 8 associated protein 2		down	--		0.0354625	0.907945		-0.337788	-0.00419615
10317	B3GALT5	beta-1,3-galactosyltransferase 5		down			0.00526984			-0.400831
348235	SKA2	spindle and kinetochore associated complex subunit 2		down	down		0.0110489	0.0152999		-0.588407	-0.361761
89795	NAV3	neuron navigator 3		down			0.0216204			-0.629992
84986	ARHGAP19	Rho GTPase activating protein 19		down			0.0192877			-0.362469
51199	NIN	ninein		down			0.0288847			-0.476888
7398	USP1	ubiquitin specific peptidase 1		down	down		0.00980787	0.0116857		-0.583554	-0.387639
51293	CD320	CD320 molecule		down			0.017405			-0.407377
139231	FAM199X	family with sequence similarity 199, X-linked		down			0.0160419			-0.33668
3576	CXCL8	C-X-C motif chemokine ligand 8		down			0.00127669			-0.548765
27063	ANKRD1	ankyrin repeat domain 1		down			0.0650434			-0.352852
154	ADRB2	adrenoceptor beta 2		down			0.0358786			-0.464326
56937	PMEPA1	prostate transmembrane protein, androgen induced 1		down			0.0323023			-0.360508
26747	NUFIP1	nuclear FMR1 interacting protein 1		down	--		0.00410854	0.505112		-0.525321	0.107162
51192	CKLF	chemokine like factor		down			0.0322294			-0.334981
79447	PAGR1	PAXIP1 associated glutamate rich protein 1		down	--		0.0327935	0.117529		-0.473547	0.059264
55835	CENPJ	centromere protein J		down			0.0147217			-0.582361
1039	CDR2	cerebellar degeneration related protein 2		down			0.0268264			-0.691914
51230	PHF20	PHD finger protein 20		down	--		0.0196105	0.0850281		-0.336752	-0.0747534
1295	COL8A1	collagen type VIII alpha 1 chain		down			0.0325717			-0.338112
6583	SLC22A4	solute carrier family 22 member 4		down			0.0854702			-0.360869
2919	CXCL1	C-X-C motif chemokine ligand 1		down			0.00690064			-0.418304
11098	PRSS23	serine protease 23		down			0.0245493			-0.350684
3084	NRG1	neuregulin 1		down			0.0132756			-0.511569
56479	KCNQ5	potassium voltage-gated channel subfamily Q member 5		down			0.00409346			-0.639359
64073	C19orf33	chromosome 19 open reading frame 33		down			0.0316338			-0.66453
23338	JADE2	jade family PHD finger 2		down			0.0308658			-0.440221
6650	CAPN15	calpain 15		down	--		0.0334096	0.0396759		-0.352725	-0.249546
1839	HBEGF	heparin binding EGF like growth factor		down			0.0078054			-0.83765
10926	DBF4	DBF4 zinc finger		down			0.0156456			-0.644065
6711	SPTBN1	spectrin beta, non-erythrocytic 1	--		down	0.23163		0.0100763	0.0102791		-0.351201
1832	DSP	desmoplakin	--	--	down	0.00482774	0.029895	0.000299947	-0.141567	-0.272411	-0.420902
476	ATP1A1	ATPase Na+/K+ transporting subunit alpha 1	--	--	down	0.0166983	0.00702755	0.00187838	-0.139653	-0.315049	-0.421289
220	ALDH1A3	aldehyde dehydrogenase 1 family member A3	--	--	down	0.662042	0.145787	0.00388394	-0.0144239	0.0980528	-0.502417
871	SERPINH1	serpin family H member 1	--	--	down	0.0391381	0.0393852	0.00248569	-0.158502	-0.331984	-0.372846
9319	TRIP13	thyroid hormone receptor interactor 13	--	--	down	0.123303	0.197296	0.000693959	0.0700229	-0.0991043	-0.282137
286077	FAM83H	family with sequence similarity 83 member H	--	--	down	0.0218542	0.233048	0.00114626	-0.174592	-0.057462	-0.421782
9322	TRIP10	thyroid hormone receptor interactor 10	--	--	down	0.447636	0.149036	0.0363225	0.0167845	-0.0552491	-0.315428
3912	LAMB1	laminin subunit beta 1	--	--	down	0.159044	0.001633	0.0172382	-0.0907699	-0.224662	-0.312656
84365	NIFK	nucleolar protein interacting with the FHA domain of MKI67	--	--	down	0.145021	0.00946362	0.0172621	0.0279469	-0.22707	-0.299179
260425	MAGI3	membrane associated guanylate kinase, WW and PDZ domain containing 3	--	--	down	0.012139	0.622717	0.00697377	-0.135683	0.00134674	-0.302707
2634	GBP2	guanylate binding protein 2	--	--	down	0.173334	0.56377	0.0192557	-0.179166	0.0217982	-0.356577
9820	CUL7	cullin 7	--	--	down	0.0121586	0.743916	0.0294595	-0.173838	0.00142795	-0.353351
84816	RTN4IP1	reticulon 4 interacting protein 1	--	--	down	0.890816	0.0154568	0.0322933	0.00759116	0.268594	-0.290426
3835	KIF22	kinesin family member 22	--	--	down	0.056691	0.0224155	0.018504	-0.0787285	-0.165986	-0.295496
1122	CHML	CHM like Rab escort protein	--	--	down	0.0417404	0.0559975	0.00778776	-0.127686	-0.147347	-0.417409
81611	ANP32E	acidic nuclear phosphoprotein 32 family member E	--	--	down	0.688044	0.0787488	0.0278037	0.0033873	-0.220901	-0.331179
57402	S100A14	S100 calcium binding protein A14	--		down	0.744606		0.00532671	0.0198504		-0.325075
4070	TACSTD2	tumor associated calcium signal transducer 2	--	--	down	0.111773	0.0758191	0.00436089	-0.113784	-0.0552762	-0.317437
223082	ZNRF2	zinc and ring finger 2	--		down	0.0714728		0.0221473	-0.0903899		-0.748224
481	ATP1B1	ATPase Na+/K+ transporting subunit beta 1	--	--	down	0.0536975	0.0224607	0.00455167	-0.209002	-0.329793	-0.398923
29127	RACGAP1	Rac GTPase activating protein 1	--	--	down	0.062679	0.0032882	0.0111214	-0.17292	-0.177294	-0.398203
285855	RPL7L1	ribosomal protein L7 like 1	--	--	down	0.110873	0.0279331	0.00570191	0.0234655	-0.182189	-0.299719
8564	KMO	kynurenine 3-monooxygenase	--		down	0.26155		0.00560811	-0.0281746		-0.421214
84181	CHD6	chromodomain helicase DNA binding protein 6	--	--	down	0.0834606	0.0623492	0.0307912	0.106125	-0.149701	-0.560021
3658	IREB2	iron responsive element binding protein 2	--	--	down	0.0617671	0.0629651	0.00611844	-0.253632	0.101899	-0.278716
10615	SPAG5	sperm associated antigen 5	--	--	down	0.00668086	0.0119899	0.00458055	-0.191667	-0.306629	-0.393708
64236	PDLIM2	PDZ and LIM domain 2	--	--	down	0.218026	0.920951	0.000418919	0.0292414	-0.0321071	-0.284443
9289	ADGRG1	adhesion G protein-coupled receptor G1	--	--	down	0.0485102	0.00581253	0.0105318	0.101096	-0.324146	-0.286214
27338	UBE2S	ubiquitin conjugating enzyme E2 S	--	--	down	0.0272678	0.0115069	0.00735771	-0.10238	-0.25467	-0.354537
28987	NOB1	NIN1 (RPN12) binding protein 1 homolog	--	--	down	0.0133017	0.0352383	0.0112417	-0.186956	-0.147501	-0.320376
7090	TLE3	TLE family member 3, transcriptional corepressor	--		down	0.295997		0.0224828	-0.0589766		-0.435215
23363	OBSL1	obscurin like cytoskeletal adaptor 1	--	--	down	0.0260994	0.0136673	0.0133845	-0.171324	-0.315707	-0.30282
3705	ITPK1	inositol-tetrakisphosphate 1-kinase	--		down	0.00648621		0.0144128	-0.220024		-0.381878
5653	KLK6	kallikrein related peptidase 6	--		down	0.0307961		0.00204928	-0.237893		-0.569381
55240	STEAP3	STEAP3 metalloreductase	--	--	down	0.0220784	0.0130689	0.00685612	-0.141543	-0.308959	-0.329699
63932	CXorf56	chromosome X open reading frame 56	--	--	down	0.0110841	0.0361294	0.000895072	-0.259093	-0.0923673	-0.314293
113146	AHNAK2	AHNAK nucleoprotein 2	--	--	down	0.0903628	0.56249	0.00310572	0.108902	-0.0232126	-0.345304
81624	DIAPH3	diaphanous related formin 3	--	--	down	0.0315676	0.0251416	0.0161627	-0.0873677	-0.268991	-0.452262
5935	RBM3	RNA binding motif protein 3	--	--	down	0.0339017	0.0512334	0.0152798	-0.212924	-0.24954	-0.289502
23118	TAB2	TGF-beta activated kinase 1 (MAP3K7) binding protein 2	--	--	down	0.0249075	0.0620806	0.0176518	-0.120834	-0.157726	-0.308962
653145	ANXA8	annexin A8	--		down	0.126043		0.000925278	-0.0930296		-0.523474
9536	PTGES	prostaglandin E synthase	--	up	down	0.0505392	0.00804303	0.00512878	0.0877733	1.03267	-0.284379
124975	GGT6	gamma-glutamyltransferase 6	--		down	0.00500901		0.0154849	-0.19799		-0.386749
91663	MYADM	myeloid associated differentiation marker	--	--	down	0.953022	0.0319767	0.00668521	-0.0230773	-0.156046	-0.380382
250	ALPP	alkaline phosphatase, placental	--		down	0.00241933		0.000465819	0.215742		-0.388618
84674	CARD6	caspase recruitment domain family member 6	--		down	0.0427133		0.0114012	-0.17098		-0.299889
4085	MAD2L1	mitotic arrest deficient 2 like 1	--	--	down	0.0217357	0.0029889	0.00102226	-0.188782	-0.249797	-0.32336
55214	P3H2	prolyl 3-hydroxylase 2	--	--	down	0.0569238	0.293178	0.00475278	-0.0950197	0.0247625	-0.320832
3077	HFE	homeostatic iron regulator	--	--	down	0.337357	0.791884	0.0388625	0.010683	-0.0249284	-0.338914
2030	SLC29A1	solute carrier family 29 member 1 (Augustine blood group)	--	--	down	0.079733	0.0112857	0.000992051	-0.0937314	-0.233224	-0.312591
79603	CERS4	ceramide synthase 4	--		down	0.0377447		0.00757234	-0.248462		-0.299384
23624	CBLC	Cbl proto-oncogene C	--		down	0.0205397		0.00364229	-0.23758		-0.394079
967	CD63	CD63 molecule	--	--	down	0.0141349	0.257982	0.00381823	-0.22747	0.00340921	-0.368135
9636	ISG15	ISG15 ubiquitin like modifier	--	--	down	0.0886885	0.0488957	0.0119711	-0.22374	0.101728	-0.355321
1824	DSC2	desmocollin 2	--		down	0.0616705		0.00367965	-0.0999815		-0.318539
2077	ERF	ETS2 repressor factor	--	--	down	0.799051	0.0253778	0.0528617	-0.0275528	-0.16145	-0.280059
285237	C3orf38	chromosome 3 open reading frame 38	--	--	down	0.789561	0.0637898	0.0299955	-0.0155601	-0.0693406	-0.324885
25818	KLK5	kallikrein related peptidase 5	--		down	0.0878195		0.0626518	0.0860073		-0.288258
9703	KIAA0100	KIAA0100	--	--	down	0.0538365	0.000738934	0.0283426	0.057511	0.300136	-0.577635
200186	CRTC2	CREB regulated transcription coactivator 2	--	--	down	0.815737	0.907513	0.0492822	0.0424728	0.0636266	-0.387087
51062	ATL1	atlastin GTPase 1	--	up	down	0.181506	0.00387255	0.0414881	-0.221257	0.377478	-0.287904
22841	RAB11FIP2	RAB11 family interacting protein 2	--	--	down	0.150009	0.496431	0.0607255	-0.111802	0.0366067	-0.779993
4232	MEST	mesoderm specific transcript	--	--	down	0.0467955	0.0454535	0.0475644	0.0794739	0.132915	-0.344286
23586	DDX58	DExD/H-box helicase 58	--	--	down	0.129152	0.0187707	0.000239799	-0.109154	-0.203175	-0.332423
10379	IRF9	interferon regulatory factor 9	--		down	0.0842793		0.00577583	-0.094848		-0.434076
83903	HASPIN	histone H3 associated protein kinase	--	--	down	0.0482159	0.0365896	0.0521298	-0.136231	-0.201392	-0.356806
9817	KEAP1	kelch like ECH associated protein 1	--	--	down	0.120204	0.0247957	0.000536831	-0.0333582	-0.199947	-0.363775
10691	GMEB1	glucocorticoid modulatory element binding protein 1	--	--	down	0.0326981	0.0365029	0.0321004	0.17527	-0.0900085	-0.362072
4913	NTHL1	nth like DNA glycosylase 1	--	--	down	0.251365	0.145311	0.0218826	-0.0109585	0.179955	-0.420276
8872	CDC123	cell division cycle 123	--	--	down	0.137687	0.0559287	0.0063275	-0.0581439	-0.134669	-0.381438
81605	URM1	ubiquitin related modifier 1	--	--	down	0.0585212	0.0450582	0.0361622	-0.0898493	-0.227645	-0.282864
3291	HSD11B2	hydroxysteroid 11-beta dehydrogenase 2	--		down	0.0989375		0.0124783	-0.235604		-0.297871
23086	EXPH5	exophilin 5	--		down	0.479393		0.0020159	-0.0490498		-0.447039
60490	PPCDC	phosphopantothenoylcysteine decarboxylase	--	--	down	0.434946	0.0865008	0.0263874	-0.00290989	0.149419	-0.308089
54769	DIRAS2	DIRAS family GTPase 2	--	up	down	0.751938	0.00746444	0.0273219	-0.0252262	0.661493	-0.550964
54780	NSMCE4A	NSE4 homolog A, SMC5-SMC6 complex component	--	--	down	0.131338	0.635552	0.0333718	0.113099	0.0193291	-0.539163
57001	SDHAF3	succinate dehydrogenase complex assembly factor 3	--	--	down	0.832637	0.0260891	0.037522	0.00518662	0.119759	-0.418906
10123	ARL4C	ADP ribosylation factor like GTPase 4C	--		down	0.0781461		0.0172997	0.0769183		-0.328811
51053	GMNN	geminin DNA replication inhibitor	--		down	0.016427		0.00410334	-0.23219		-0.314602
51043	ZBTB7B	zinc finger and BTB domain containing 7B	--		down	0.565694		0.0183328	-0.059257		-0.360659
51514	DTL	denticleless E3 ubiquitin protein ligase homolog	--	--	down	0.11096	0.0121699	0.0112923	-0.372688	-0.315417	-0.404097
89891	DYNC2I2	dynein 2 intermediate chain 2	--	--	down	0.0315217	0.0242067	0.0150042	-0.212615	-0.243587	-0.357722
2101	ESRRA	estrogen related receptor alpha	--	--	down	0.000776959	0.046137	0.00849788	-0.254802	-0.157721	-0.324463
5283	PIGH	phosphatidylinositol glycan anchor biosynthesis class H	--	--	down	0.208811	0.0883144	0.0397666	0.0070717	0.120127	-0.297856
1495	CTNNA1	catenin alpha 1		--	down		0.00456845	0.0519028		0.128745	-0.292203
9221	NOLC1	nucleolar and coiled-body phosphoprotein 1		--	down		0.00846759	0.00891574		-0.331003	-0.316252
6594	SMARCA1	SWI/SNF related, matrix associated, actin dependent regulator of chromatin, subfamily a, member 1		--	down		0.0174683	0.0387305		-0.161679	-0.320625
718	C3	complement C3		--	down		0.0118164	0.00448808		-0.303924	-0.575535
4323	MMP14	matrix metallopeptidase 14		--	down		0.0350558	0.00432379		-0.242505	-0.567711
259266	ASPM	assembly factor for spindle microtubules		--	down		0.00742168	0.0103148		-0.308842	-0.365554
3434	IFIT1	interferon induced protein with tetratricopeptide repeats 1		--	down		0.118548	0.000736354		0.0773922	-0.454317
50617	ATP6V0A4	ATPase H+ transporting V0 subunit a4		--	down		0.0480354	0.00223768		-0.0780973	-0.558286
728113	ANXA8L1	annexin A8 like 1		--	down		0.0595782	0.00159936		-0.3225	-0.527784
51550	CINP	cyclin dependent kinase 2 interacting protein		--	down		0.0828118	0.0301982		0.0724493	-0.580853
166815	TIGD2	tigger transposable element derived 2		--	down		0.236272	0.0350543		0.0255104	-0.307369
27250	PDCD4	programmed cell death 4		--	down		0.0233178	0.00509539		0.153739	-0.327794
10512	SEMA3C	semaphorin 3C		--	down		0.0269001	0.058858		-0.214668	-0.31332
7023	TFAP4	transcription factor AP-4		--	down		0.0228856	0.0189163		-0.153607	-0.417254
11145	PLAAT3	phospholipase A and acyltransferase 3		--	down		0.0459364	0.012018		0.0834847	-0.442792
8638	OASL	2'-5'-oligoadenylate synthetase like		--	down		0.010686	0.01916		0.291332	-0.309281
7705	ZNF146	zinc finger protein 146		--	down		0.164932	0.034961		-0.0980867	-0.303695
1535	CYBA	cytochrome b-245 alpha chain		--	down		0.707991	0.00768124		-0.0323768	-0.310667
6491	STIL	STIL centriolar assembly protein		--	down		0.0389308	0.0628113		-0.164978	-0.388432
2043	EPHA4	EPH receptor A4		up	down		0.0256996	0.0612165		0.874778	-0.279086
22995	CEP152	centrosomal protein 152		--	down		0.0668746	0.0341908		-0.123271	-1.14311
6319	SCD	stearoyl-CoA desaturase		--	down		0.19372	0.0109234		0.036022	-0.527096
2202	EFEMP1	EGF containing fibulin extracellular matrix protein 1		--	down		0.0582878	0.000256227		-0.206384	-0.812119
7227	TRPS1	transcriptional repressor GATA binding 1		--	down		0.140571	0.00197218		-0.0639332	-0.391395
57644	MYH7B	myosin heavy chain 7B		--	down		0.022509	0.0259361		0.331309	-1.16413
9741	LAPTM4A	lysosomal protein transmembrane 4 alpha		--	down		0.661985	0.00963672		-0.0555037	-0.464174
929	CD14	CD14 molecule		--	down		0.0664706	0.0135768		-0.0702684	-0.42722
2890	GRIA1	glutamate ionotropic receptor AMPA type subunit 1		up	down		0.0141908	0.0336561		0.610024	-1.1917
7763	ZFAND5	zinc finger AN1-type containing 5		--	down		0.0629209	0.0163638		-0.115449	-0.309822
4599	MX1	MX dynamin like GTPase 1			down			0.000958665			-0.441177
23650	TRIM29	tripartite motif containing 29			down			0.00318601			-0.364188
9493	KIF23	kinesin family member 23			down			0.00927107			-0.348188
251	ALPG	alkaline phosphatase, germ cell			down			0.0151261			-0.378928
79098	C1orf116	chromosome 1 open reading frame 116			down			0.0028752			-0.301712
1825	DSC3	desmocollin 3			down			0.0298821			-0.476043
32	ACACB	acetyl-CoA carboxylase beta			down			0.0208347			-0.734634
29842	TFCP2L1	transcription factor CP2 like 1			down			0.00565501			-0.564867
5918	RARRES1	retinoic acid receptor responder 1			down			0.00557472			-0.381784
64135	IFIH1	interferon induced with helicase C domain 1			down			0.00140964			-0.380839
10561	IFI44	interferon induced protein 44			down			0.0131595			-0.463304
1543	CYP1A1	cytochrome P450 family 1 subfamily A member 1			down			0.00597059			-0.984872
10625	IVNS1ABP	influenza virus NS1A binding protein			down			0.00203259			-0.573287
26289	AK5	adenylate kinase 5			down			0.0292297			-0.379808
54873	PALMD	palmdelphin			down			0.00957631			-0.382789
116064	LRRC58	leucine rich repeat containing 58			down			0.0288227			-0.312098
10346	TRIM22	tripartite motif containing 22			down			0.0116691			-0.391836
3486	IGFBP3	insulin like growth factor binding protein 3			down			1.66932e-05			-0.847991
245972	ATP6V0D2	ATPase H+ transporting V0 subunit d2			down			0.0197443			-0.445311
3965	LGALS9	galectin 9			down			0.0175914			-0.294114
10265	IRX5	iroquois homeobox 5			down			0.0134783			-0.307152
6523	SLC5A1	solute carrier family 5 member 1			down			0.0163201			-0.606699
6876	TAGLN	transgelin			down			0.0131428			-0.510154
11254	SLC6A14	solute carrier family 6 member 14			down			0.00179094			-0.379948
8424	BBOX1	gamma-butyrobetaine hydroxylase 1			down			0.000850821			-0.562566
4256	MGP	matrix Gla protein			down			0.0184873			-0.327884
83959	SLC4A11	solute carrier family 4 member 11			down			0.0127292			-0.412967
266977	ADGRF1	adhesion G protein-coupled receptor F1			down			0.000120827			-0.459792
79187	FSD1	fibronectin type III and SPRY domain containing 1			down			0.0291995			-0.438512
10144	FAM13A	family with sequence similarity 13 member A			down			0.0105737			-0.473618
23033	DOP1A	DOP1 leucine zipper like protein A			down			0.03834			-0.292726
23648	SSBP3	single stranded DNA binding protein 3			down			0.0182893			-0.29592
8581	LY6D	lymphocyte antigen 6 family member D			down			0.00797801			-0.913739
3910	LAMA4	laminin subunit alpha 4			down			0.0380085			-0.32296
1520	CTSS	cathepsin S			down			0.0052663			-0.358386
85004	RERG	RAS like estrogen regulated growth inhibitor			down			0.0029478			-0.440568
93082	NEURL3	neuralized E3 ubiquitin protein ligase 3			down			0.00377981			-0.80508
84904	ARHGEF39	Rho guanine nucleotide exchange factor 39			down			0.0200538			-0.321037
7490	WT1	WT1 transcription factor			down			0.0207305			-0.481456
51082	POLR1D	RNA polymerase I and III subunit D			down			0.00701245			-0.365395
93621	MRFAP1	Morf4 family associated protein 1			down			0.0220869			-0.284628
432355	SLURP2	secreted LY6/PLAUR domain containing 2			down			0.0139722			-0.342323
65990	ANTKMT	adenine nucleotide translocase lysine methyltransferase			down			0.0619036			-0.45713
205717	USF3	upstream transcription factor family member 3			down			0.0526701			-0.432833
755	CFAP410	cilia and flagella associated protein 410			down			0.0589399			-0.308447
1029	CDKN2A	cyclin dependent kinase inhibitor 2A			down			0.0191953			-0.437161
727897	MUC5B	mucin 5B, oligomeric mucus/gel-forming			down			0.00224881			-0.688678
4316	MMP7	matrix metallopeptidase 7			down			0.0392626			-0.405812
26751	SH3YL1	SH3 and SYLF domain containing 1			down			0.0642984			-0.2913
153478	PLEKHG4B	pleckstrin homology and RhoGEF domain containing G4B			down			0.0547043			-0.383627
83593	RASSF5	Ras association domain family member 5			down			0.0232626			-0.633329
22866	CNKSR2	connector enhancer of kinase suppressor of Ras 2			down			0.032664			-0.387777
493860	CCDC73	coiled-coil domain containing 73			down			0.030734			-0.811054
